# Supplementary material for: Genome-Wide Stochastic Adaptive DNA Amplification at Direct and Inverted DNA Repeats in the Parasite Leishmania
Source: PLoS Biol. 2014 May 20;12(5):e1001868. doi: 10.1371/journal.pbio.1001868 (PMC4028189; doi:10.1371/journal.pbio.1001868)
Supplement: Table S1 — L. major pairs of repeated sequences with putative gene amplification products. (XLSX) [file pbio.1001868.s009.xlsx]

## Sheet: 20120521_AllLmjFRepeatsWithSide
Supplementary table S1. Leishmania major pairs of repeated sequence with putative gene amplification properties
	Sequence 1		Sequence 2			Genes between sequences			SIDER type
Chromosome	Begin	End	Begin	End	Orientation	First	Last	RAG	Sequence 1	Sequence 2
LmjF01	24168	24817	54543	55199	-	LmjF01.0090	LmjF01.0210	5	2	2
LmjF01	24168	24817	35457	36055	-	LmjF01.0090	LmjF01.0130	5	2	2
LmjF01	54543	55199	35457	36055	+	LmjF01.0140	LmjF01.0210	5	2	2
LmjF01	73285	73762	35457	36055	-	LmjF01.0140	LmjF01.0280	5	2	2
LmjF01	73285	73762	24168	24817	+	LmjF01.0090	LmjF01.0280	5	2	2
LmjF01	73285	73762	54543	55199	-	LmjF01.0220	LmjF01.0280	5	2	2
LmjF01	111482	111698	126254	126656	+	LmjF01.0450	LmjF01.0480	1	2	2
LmjF01	111482	111698	133526	133991	-	LmjF01.0450	LmjF01.0500	1	2	2
LmjF01	133526	133991	126254	126656	-	LmjF01.0490	LmjF01.0500	1	2	2
LmjF01	133526	133991	201646	202131	+	LmjF01.0510	LmjF01.0680	1	2	2
LmjF01	195830	196033	207672	207915	+	LmjF01.0680	LmjF01.0700	3	0	0
LmjF01	201646	202131	126254	126656	-	LmjF01.0490	LmjF01.0680	1	2	2
LmjF01	204903	205141	207672	207915	-	LmjF01.0700	LmjF01.0700	3	0	0
LmjF01	215793	216130	121121	121453	+	LmjF01.0470	LmjF01.0720	2	0	0
LmjF01	234133	234390	237126	237387	+	LmjF01.0770	LmjF01.0770	4	0	0
LmjF02	17609	18166	102749	103305	-	LmjF02.0050	LmjF02.0200	6	2	2
LmjF02	73752	74189	122030	122432	+	LmjF02.0160	LmjF02.0240	8	1	1
LmjF02	96543	98742	116197	118382	+	LmjF02.0190	LmjF02.0230	8	1	1
LmjF02	96543	98742	122030	122432	+	LmjF02.0200	LmjF02.0240	8	1	1
LmjF02	96543	98742	73752	74189	+	LmjF02.0160	LmjF02.0190	8	1	1
LmjF02	112490	113219	92836	93565	+	LmjF02.0190	LmjF02.0220	7	0	0
LmjF02	116197	118382	73752	74189	+	LmjF02.0160	LmjF02.0230	8	1	1
LmjF02	116197	118382	122030	122432	+	LmjF02.0240	LmjF02.0240	8	1	1
LmjF02	195236	196035	136299	137099	+	LmjF02.0300	LmjF02.0430	9	0	0
LmjF02	206721	207020	37631	37947	+	LmjF02.0110	LmjF02.0460	10	0	0
LmjF02	264194	264674	254440	254920	+	LmjF02.0570	LmjF02.0570	11	2	2
LmjF02	314258	314878	343570	344190	+	LmjF02.0610	LmjF02.0700	12	2	2
LmjF03	79474	79787	46954	47267	+	LmjF03.0200	LmjF03.0290	15	2	2
LmjF03	213125	213578	241512	241931	+	LmjF03.0570	LmjF03.0650	13	0	0
LmjF03	225785	226061	236304	236593	+	LmjF03.0610	LmjF03.0640	14	2	2
LmjF03	225785	226061	314577	314785	-	LmjF03.0610	LmjF03.0800	14	2	2
LmjF03	225785	226061	258259	258542	+	LmjF03.0610	LmjF03.0680	14	2	2
LmjF03	236304	236593	258259	258542	+	LmjF03.0650	LmjF03.0680	14	2	2
LmjF03	236304	236593	314577	314785	-	LmjF03.0650	LmjF03.0800	14	2	2
LmjF03	314577	314785	258259	258542	-	LmjF03.0690	LmjF03.0800	14	2	2
LmjF04	3	409	472653	472856	-	LmjF04.0010	LmjF04.1230	17	0	0
LmjF04	7940	8452	108250	108596	+	LmjF04.0020	LmjF04.0320	16	2	2
LmjF04	19396	19904	7940	8452	-	LmjF04.0020	LmjF04.0040	16	2	2
LmjF04	19396	19904	38209	38607	-	LmjF04.0045	LmjF04.0090	16	2	2
LmjF04	19396	19904	108250	108596	-	LmjF04.0045	LmjF04.0320	16	2	2
LmjF04	38209	38607	7940	8452	+	LmjF04.0020	LmjF04.0090	16	2	2
LmjF04	38209	38607	108250	108596	+	LmjF04.0100	LmjF04.0320	16	2	2
LmjF04	48617	48948	61042	61952	+	LmjF04.0130	LmjF04.0170	20	0	0
LmjF04	48617	48948	53169	54199	+	LmjF04.0130	LmjF04.0140	20	0	0
LmjF04	50543	51574	48617	48948	+	LmjF04.0130	LmjF04.0130	20	0	0
LmjF04	50543	51574	58419	59447	+	LmjF04.0140	LmjF04.0160	20	0	0
LmjF04	50543	51574	61042	61952	+	LmjF04.0140	LmjF04.0170	20	0	0
LmjF04	50543	51574	53169	54199	+	LmjF04.0140	LmjF04.0140	20	0	0
LmjF04	53169	54199	61042	61952	+	LmjF04.0150	LmjF04.0170	20	0	0
LmjF04	55794	56824	61042	61952	+	LmjF04.0160	LmjF04.0170	20	0	0
LmjF04	55794	56824	50543	51574	+	LmjF04.0140	LmjF04.0150	20	0	0
LmjF04	55794	56824	58419	59447	+	LmjF04.0160	LmjF04.0160	20	0	0
LmjF04	55794	56824	48617	48948	+	LmjF04.0130	LmjF04.0150	20	0	0
LmjF04	55794	56824	53169	54199	+	LmjF04.0150	LmjF04.0150	20	0	0
LmjF04	58419	59447	53169	54199	+	LmjF04.0150	LmjF04.0160	20	0	0
LmjF04	58419	59447	61042	61952	+	LmjF04.0170	LmjF04.0170	20	0	0
LmjF04	58419	59447	48617	48948	+	LmjF04.0130	LmjF04.0160	20	0	0
LmjF04	65296	65614	62760	63078	+	LmjF04.0180	LmjF04.0180	21	0	0
LmjF04	67748	68323	64665	65254	+	LmjF04.0190	LmjF04.0190	22	0	0
LmjF04	335388	335835	399640	400028	+	LmjF04.0870	LmjF04.1050	18	2	2
LmjF04	335388	335835	396531	396910	+	LmjF04.0870	LmjF04.1040	18	2	2
LmjF04	335388	335835	367736	368181	-	LmjF04.0870	LmjF04.0930	18	2	2
LmjF04	396531	396910	399640	400028	+	LmjF04.1050	LmjF04.1050	18	2	2
LmjF04	396531	396910	367736	368181	-	LmjF04.0940	LmjF04.1040	18	2	2
LmjF04	399640	400028	367736	368181	-	LmjF04.0940	LmjF04.1050	18	2	2
LmjF04	443508	443915	432401	432808	-	LmjF04.1170	LmjF04.1170	19	2	2
LmjF05	21411	21932	44063	44596	+	LmjF05.0070	LmjF05.0140	26	2	2
LmjF05	21411	21932	91536	91901	+	LmjF05.0070	LmjF05.0285	26	2	2
LmjF05	21411	21932	40528	40911	+	LmjF05.0070	LmjF05.0130	26	2	2
LmjF05	30667	31193	44063	44596	+	LmjF05.0110	LmjF05.0140	26	2	2
LmjF05	30667	31193	40528	40911	+	LmjF05.0110	LmjF05.0130	26	2	2
LmjF05	30667	31193	21411	21932	+	LmjF05.0070	LmjF05.0100	26	2	2
LmjF05	30667	31193	91536	91901	+	LmjF05.0110	LmjF05.0285	26	2	2
LmjF05	44063	44596	40528	40911	+	LmjF05.0140	LmjF05.0140	26	2	2
LmjF05	44063	44596	91536	91901	+	LmjF05.0150	LmjF05.0285	26	2	2
LmjF05	91536	91901	40528	40911	+	LmjF05.0140	LmjF05.0285	26	2	2
LmjF05	105200	105413	66495	66714	+	LmjF05.0220	LmjF05.0340	23	0	0
LmjF05	133305	133714	150807	151217	-	LmjF05.0410	LmjF05.0460	24	2	2
LmjF05	146131	146529	133305	133714	-	LmjF05.0410	LmjF05.0440	24	2	2
LmjF05	146131	146529	150807	151217	+	LmjF05.0450	LmjF05.0460	24	2	2
LmjF05	164586	165294	161442	162150	+	LmjF05.0500	LmjF05.0500	25	0	0
LmjF05	358877	359077	351525	351725	+	LmjF05.0950	LmjF05.0960	27	0	0
LmjF05	366667	367108	369357	369799	+	LmjF05.0970	LmjF05.0970	28	0	0
LmjF05	384477	384939	386832	387294	-	LmjF05.1050	LmjF05.1050	29	2	2
LmjF05	437369	437922	440588	441147	+	LmjF05.1210	LmjF05.1210	30	2	2
LmjF05	437369	437922	446990	447537	-	LmjF05.1210	LmjF05.1210	30	2	2
LmjF05	446990	447537	440588	441147	-	LmjF05.1220	LmjF05.1210	30	2	2
LmjF06	6772	7350	19914	20498	-	LmjF06.0030	LmjF06.0040	33	2	2
LmjF06	36433	36672	44488	44727	+	LmjF06.0080	LmjF06.0100	35	0	0
LmjF06	36433	36672	41819	42058	+	LmjF06.0080	LmjF06.0090	35	0	0
LmjF06	44488	44727	41819	42058	+	LmjF06.0090	LmjF06.0100	35	0	0
LmjF06	139362	139623	142835	143096	+	LmjF06.0412	LmjF06.0415	32	0	0
LmjF06	179680	180323	216195	216589	+	LmjF06.0520	LmjF06.0610	31	2	2
LmjF06	179680	180323	243657	244250	+	LmjF06.0520	LmjF06.0650	31	2	2
LmjF06	179680	180323	137197	137710	+	LmjF06.0410	LmjF06.0510	31	2	2
LmjF06	189105	189701	179680	180323	+	LmjF06.0520	LmjF06.0530	31	2	2
LmjF06	189105	189701	216195	216589	+	LmjF06.0540	LmjF06.0610	31	2	2
LmjF06	189105	189701	137197	137710	+	LmjF06.0410	LmjF06.0530	31	2	2
LmjF06	189105	189701	243657	244250	+	LmjF06.0540	LmjF06.0650	31	2	2
LmjF06	216195	216589	137197	137710	+	LmjF06.0410	LmjF06.0610	31	2	2
LmjF06	216195	216589	243657	244250	+	LmjF06.0620	LmjF06.0650	31	2	2
LmjF06	243657	244250	137197	137710	+	LmjF06.0410	LmjF06.0650	31	2	2
LmjF06	381570	382249	352255	352933	+	LmjF06.0830	LmjF06.0880	34	0	0
LmjF06	444317	444848	493845	494336	-	LmjF06.1070	LmjF06.1240	36	2	2
LmjF06	444317	444848	460998	461407	+	LmjF06.1070	LmjF06.1110	36	2	2
LmjF06	444317	444848	448930	449465	+	LmjF06.1070	LmjF06.1080	36	2	2
LmjF06	444317	444848	454363	454868	+	LmjF06.1070	LmjF06.1100	36	2	2
LmjF06	454363	454868	448930	449465	+	LmjF06.1090	LmjF06.1100	36	2	2
LmjF06	454363	454868	460998	461407	+	LmjF06.1110	LmjF06.1110	36	2	2
LmjF06	454363	454868	493845	494336	-	LmjF06.1110	LmjF06.1240	36	2	2
LmjF06	460998	461407	448930	449465	+	LmjF06.1090	LmjF06.1110	36	2	2
LmjF06	485506	486013	448930	449465	+	LmjF06.1090	LmjF06.1210	36	2	2
LmjF06	485506	486013	444317	444848	+	LmjF06.1070	LmjF06.1210	36	2	2
LmjF06	485506	486013	454363	454868	+	LmjF06.1110	LmjF06.1210	36	2	2
LmjF06	485506	486013	493845	494336	-	LmjF06.1220	LmjF06.1240	36	2	2
LmjF06	485506	486013	460998	461407	+	LmjF06.1120	LmjF06.1210	36	2	2
LmjF06	493845	494336	448930	449465	-	LmjF06.1090	LmjF06.1240	36	2	2
LmjF06	493845	494336	460998	461407	-	LmjF06.1120	LmjF06.1240	36	2	2
LmjF07	13389	13850	193645	194185	-	LmjF07.0030	LmjF07.0400	37	2	2
LmjF07	13389	13850	27772	28225	+	LmjF07.0030	LmjF07.0080	37	2	2
LmjF07	13389	13850	339343	339714	-	LmjF07.0030	LmjF07.0730	37	2	2
LmjF07	13389	13850	105533	106210	-	LmjF07.0030	LmjF07.0260	37	2	2
LmjF07	13389	13850	58953	59519	+	LmjF07.0030	LmjF07.0150	37	2	2
LmjF07	20600	21221	13389	13850	+	LmjF07.0030	LmjF07.0050	37	2	2
LmjF07	20600	21221	105533	106210	-	LmjF07.0060	LmjF07.0260	37	2	2
LmjF07	20600	21221	166983	167520	-	LmjF07.0060	LmjF07.0360	37	2	2
LmjF07	20600	21221	58953	59519	+	LmjF07.0060	LmjF07.0150	37	2	2
LmjF07	20600	21221	339343	339714	-	LmjF07.0060	LmjF07.0730	37	2	2
LmjF07	20600	21221	193645	194185	-	LmjF07.0060	LmjF07.0400	37	2	2
LmjF07	20600	21221	60172	60840	-	LmjF07.0060	LmjF07.0150	37	2	2
LmjF07	20600	21221	27772	28225	+	LmjF07.0060	LmjF07.0080	37	2	2
LmjF07	58953	59519	27772	28225	+	LmjF07.0090	LmjF07.0150	37	2	2
LmjF07	60172	60840	166983	167520	+	LmjF07.0160	LmjF07.0360	37	2	2
LmjF07	60172	60840	105533	106210	+	LmjF07.0160	LmjF07.0260	37	2	2
LmjF07	60172	60840	339343	339714	+	LmjF07.0160	LmjF07.0730	37	2	2
LmjF07	60172	60840	193645	194185	+	LmjF07.0160	LmjF07.0400	37	2	2
LmjF07	60172	60840	58953	59519	-	LmjF07.0160	LmjF07.0150	37	2	2
LmjF07	60172	60840	13389	13850	-	LmjF07.0030	LmjF07.0150	37	2	2
LmjF07	60172	60840	27772	28225	-	LmjF07.0090	LmjF07.0150	37	2	2
LmjF07	105533	106210	339343	339714	+	LmjF07.0270	LmjF07.0730	37	2	2
LmjF07	105533	106210	58953	59519	-	LmjF07.0160	LmjF07.0260	37	2	2
LmjF07	105533	106210	27772	28225	-	LmjF07.0090	LmjF07.0260	37	2	2
LmjF07	105533	106210	193645	194185	+	LmjF07.0270	LmjF07.0400	37	2	2
LmjF07	166983	167520	105533	106210	+	LmjF07.0270	LmjF07.0360	37	2	2
LmjF07	166983	167520	339343	339714	+	LmjF07.0370	LmjF07.0730	37	2	2
LmjF07	166983	167520	58953	59519	-	LmjF07.0160	LmjF07.0360	37	2	2
LmjF07	166983	167520	193645	194185	+	LmjF07.0370	LmjF07.0400	37	2	2
LmjF07	166983	167520	13389	13850	-	LmjF07.0030	LmjF07.0360	37	2	2
LmjF07	166983	167520	27772	28225	-	LmjF07.0090	LmjF07.0360	37	2	2
LmjF07	193645	194185	27772	28225	-	LmjF07.0090	LmjF07.0400	37	2	2
LmjF07	193645	194185	58953	59519	-	LmjF07.0160	LmjF07.0400	37	2	2
LmjF07	209752	210044	251845	252136	+	LmjF07.0475	LmjF07.0540	38	0	1
LmjF07	339343	339714	58953	59519	-	LmjF07.0160	LmjF07.0730	37	2	2
LmjF07	339343	339714	27772	28225	-	LmjF07.0090	LmjF07.0730	37	2	2
LmjF07	339343	339714	193645	194185	+	LmjF07.0410	LmjF07.0730	37	2	2
LmjF07	444183	445142	460824	461792	+	LmjF07.0880	LmjF07.0890	39	1	1
LmjF07	454045	454445	460824	461792	+	LmjF07.0890	LmjF07.0890	39	1	1
LmjF07	454045	454445	444183	445142	+	LmjF07.0880	LmjF07.0880	39	1	1
LmjF07	506140	506694	562838	563431	+	LmjF07.0960	LmjF07.1110	40	2	2
LmjF07	531415	532012	553561	554097	+	LmjF07.1040	LmjF07.1080	40	2	2
LmjF07	531415	532012	562838	563431	+	LmjF07.1040	LmjF07.1110	40	2	2
LmjF07	531415	532012	506140	506694	+	LmjF07.0960	LmjF07.1030	40	2	2
LmjF07	531415	532012	571025	571580	+	LmjF07.1040	LmjF07.1140	40	2	2
LmjF07	531415	532012	566413	566928	+	LmjF07.1040	LmjF07.1120	40	2	2
LmjF07	553561	554097	506140	506694	+	LmjF07.0960	LmjF07.1080	40	2	2
LmjF07	553561	554097	562838	563431	+	LmjF07.1090	LmjF07.1110	40	2	2
LmjF07	566413	566928	553561	554097	+	LmjF07.1090	LmjF07.1120	40	2	2
LmjF07	566413	566928	506140	506694	+	LmjF07.0960	LmjF07.1120	40	2	2
LmjF07	566413	566928	571025	571580	+	LmjF07.1130	LmjF07.1140	40	2	2
LmjF07	566413	566928	562838	563431	+	LmjF07.1120	LmjF07.1120	40	2	2
LmjF07	571025	571580	506140	506694	+	LmjF07.0960	LmjF07.1140	40	2	2
LmjF07	571025	571580	562838	563431	+	LmjF07.1120	LmjF07.1140	40	2	2
LmjF07	571025	571580	553561	554097	+	LmjF07.1090	LmjF07.1140	40	2	2
LmjF08	85680	86110	44166	44587	+	LmjF08.0135	LmjF08.0220	46	0	0
LmjF08	104425	104910	34699	35182	+	LmjF08.0120	LmjF08.0290	41	2	2
LmjF08	282979	284875	350379	352275	+	LmjF08.0670	LmjF08.0770	42	0	0
LmjF08	284960	286610	314355	316008	+	LmjF08.0670	LmjF08.0710	43	0	0
LmjF08	284960	286610	302607	304260	+	LmjF08.0670	LmjF08.0690	43	0	0
LmjF08	284960	286610	320224	321874	+	LmjF08.0670	LmjF08.0720	43	0	0
LmjF08	284960	286610	308476	310126	+	LmjF08.0670	LmjF08.0700	43	0	0
LmjF08	284960	286610	326106	327762	+	LmjF08.0670	LmjF08.0730	43	0	0
LmjF08	284960	286610	296719	298376	+	LmjF08.0670	LmjF08.0680	43	0	0
LmjF08	284960	286610	331977	333627	+	LmjF08.0670	LmjF08.0740	43	0	0
LmjF08	284960	286610	343714	345371	+	LmjF08.0670	LmjF08.0760	43	0	0
LmjF08	284960	286610	337853	339503	+	LmjF08.0670	LmjF08.0750	43	0	0
LmjF08	290836	292489	326106	327762	+	LmjF08.0680	LmjF08.0730	43	0	0
LmjF08	290836	292489	284960	286610	+	LmjF08.0670	LmjF08.0670	43	0	0
LmjF08	290836	292489	320224	321874	+	LmjF08.0680	LmjF08.0720	43	0	0
LmjF08	290836	292489	296719	298376	+	LmjF08.0680	LmjF08.0680	43	0	0
LmjF08	290836	292489	331977	333627	+	LmjF08.0680	LmjF08.0740	43	0	0
LmjF08	290836	292489	343714	345371	+	LmjF08.0680	LmjF08.0760	43	0	0
LmjF08	290836	292489	302607	304260	+	LmjF08.0680	LmjF08.0690	43	0	0
LmjF08	290836	292489	314355	316008	+	LmjF08.0680	LmjF08.0710	43	0	0
LmjF08	290836	292489	337853	339503	+	LmjF08.0680	LmjF08.0750	43	0	0
LmjF08	290836	292489	308476	310126	+	LmjF08.0680	LmjF08.0700	43	0	0
LmjF08	296719	298376	302607	304260	+	LmjF08.0690	LmjF08.0690	43	0	0
LmjF08	296719	298376	331977	333627	+	LmjF08.0690	LmjF08.0740	43	0	0
LmjF08	296719	298376	343714	345371	+	LmjF08.0690	LmjF08.0760	43	0	0
LmjF08	296719	298376	314355	316008	+	LmjF08.0690	LmjF08.0710	43	0	0
LmjF08	302607	304260	331977	333627	+	LmjF08.0700	LmjF08.0740	43	0	0
LmjF08	302607	304260	314355	316008	+	LmjF08.0700	LmjF08.0710	43	0	0
LmjF08	308476	310126	296719	298376	+	LmjF08.0690	LmjF08.0700	43	0	0
LmjF08	308476	310126	343714	345371	+	LmjF08.0710	LmjF08.0760	43	0	0
LmjF08	308476	310126	331977	333627	+	LmjF08.0710	LmjF08.0740	43	0	0
LmjF08	308476	310126	314355	316008	+	LmjF08.0710	LmjF08.0710	43	0	0
LmjF08	308476	310126	302607	304260	+	LmjF08.0700	LmjF08.0700	43	0	0
LmjF08	320224	321874	337853	339503	+	LmjF08.0730	LmjF08.0750	43	0	0
LmjF08	320224	321874	343714	345371	+	LmjF08.0730	LmjF08.0760	43	0	0
LmjF08	320224	321874	296719	298376	+	LmjF08.0690	LmjF08.0720	43	0	0
LmjF08	320224	321874	331977	333627	+	LmjF08.0730	LmjF08.0740	43	0	0
LmjF08	320224	321874	302607	304260	+	LmjF08.0700	LmjF08.0720	43	0	0
LmjF08	320224	321874	308476	310126	+	LmjF08.0710	LmjF08.0720	43	0	0
LmjF08	320224	321874	314355	316008	+	LmjF08.0720	LmjF08.0720	43	0	0
LmjF08	320224	321874	326106	327762	+	LmjF08.0730	LmjF08.0730	43	0	0
LmjF08	326106	327762	343714	345371	+	LmjF08.0740	LmjF08.0760	43	0	0
LmjF08	326106	327762	314355	316008	+	LmjF08.0720	LmjF08.0730	43	0	0
LmjF08	326106	327762	308476	310126	+	LmjF08.0710	LmjF08.0730	43	0	0
LmjF08	326106	327762	296719	298376	+	LmjF08.0690	LmjF08.0730	43	0	0
LmjF08	326106	327762	302607	304260	+	LmjF08.0700	LmjF08.0730	43	0	0
LmjF08	326106	327762	331977	333627	+	LmjF08.0740	LmjF08.0740	43	0	0
LmjF08	331977	333627	314355	316008	+	LmjF08.0720	LmjF08.0740	43	0	0
LmjF08	337853	339503	302607	304260	+	LmjF08.0700	LmjF08.0750	43	0	0
LmjF08	337853	339503	308476	310126	+	LmjF08.0710	LmjF08.0750	43	0	0
LmjF08	337853	339503	296719	298376	+	LmjF08.0690	LmjF08.0750	43	0	0
LmjF08	337853	339503	326106	327762	+	LmjF08.0740	LmjF08.0750	43	0	0
LmjF08	337853	339503	343714	345371	+	LmjF08.0760	LmjF08.0760	43	0	0
LmjF08	337853	339503	331977	333627	+	LmjF08.0750	LmjF08.0750	43	0	0
LmjF08	337853	339503	314355	316008	+	LmjF08.0720	LmjF08.0750	43	0	0
LmjF08	343714	345371	302607	304260	+	LmjF08.0700	LmjF08.0760	43	0	0
LmjF08	343714	345371	314355	316008	+	LmjF08.0720	LmjF08.0760	43	0	0
LmjF08	343714	345371	331977	333627	+	LmjF08.0750	LmjF08.0760	43	0	0
LmjF08	360267	361655	365085	366472	+	LmjF08.0800	LmjF08.0800	44	0	0
LmjF08	360267	361655	389168	389826	+	LmjF08.0800	LmjF08.0850	44	0	0
LmjF08	360267	361655	379536	380924	+	LmjF08.0800	LmjF08.0830	44	0	0
LmjF08	360267	361655	369903	371289	+	LmjF08.0800	LmjF08.0810	44	0	0
LmjF08	360267	361655	374721	376109	+	LmjF08.0800	LmjF08.0820	44	0	0
LmjF08	360267	361655	384354	385740	+	LmjF08.0800	LmjF08.0840	44	0	0
LmjF08	365085	366472	384354	385740	+	LmjF08.0810	LmjF08.0840	44	0	0
LmjF08	369903	371289	365085	366472	+	LmjF08.0810	LmjF08.0810	44	0	0
LmjF08	369903	371289	384354	385740	+	LmjF08.0820	LmjF08.0840	44	0	0
LmjF08	374721	376109	384354	385740	+	LmjF08.0830	LmjF08.0840	44	0	0
LmjF08	374721	376109	365085	366472	+	LmjF08.0810	LmjF08.0820	44	0	0
LmjF08	374721	376109	369903	371289	+	LmjF08.0820	LmjF08.0820	44	0	0
LmjF08	379536	380924	369903	371289	+	LmjF08.0820	LmjF08.0830	44	0	0
LmjF08	379536	380924	365085	366472	+	LmjF08.0810	LmjF08.0830	44	0	0
LmjF08	379536	380924	374721	376109	+	LmjF08.0830	LmjF08.0830	44	0	0
LmjF08	379536	380924	384354	385740	+	LmjF08.0840	LmjF08.0840	44	0	0
LmjF08	389168	389826	379536	380924	+	LmjF08.0840	LmjF08.0850	44	0	0
LmjF08	389168	389826	374721	376109	+	LmjF08.0830	LmjF08.0850	44	0	0
LmjF08	389168	389826	369903	371289	+	LmjF08.0820	LmjF08.0850	44	0	0
LmjF08	389168	389826	384354	385740	+	LmjF08.0850	LmjF08.0850	44	0	0
LmjF08	389168	389826	365085	366472	+	LmjF08.0810	LmjF08.0850	44	0	0
LmjF08	418481	418891	446220	446651	+	LmjF08.0930	LmjF08.0980	45	2	2
LmjF08	418481	418891	546269	546726	-	LmjF08.0930	LmjF08.1225	45	2	2
LmjF08	418481	418891	534283	535463	-	LmjF08.0930	LmjF08.1210	45	2	2
LmjF08	418481	418891	569078	569535	-	LmjF08.0930	LmjF08.1270	45	2	2
LmjF08	446220	446651	534283	535463	-	LmjF08.0990	LmjF08.1210	45	2	2
LmjF08	458211	458894	465478	467209	+	LmjF08.1010	LmjF08.1030	47	0	0
LmjF08	458211	458894	468255	469972	+	LmjF08.1010	LmjF08.1040	47	0	0
LmjF08	458211	458894	473784	475516	+	LmjF08.1010	LmjF08.1060	47	0	0
LmjF08	459940	461659	468255	469972	+	LmjF08.1020	LmjF08.1040	47	0	0
LmjF08	459940	461659	465478	467209	+	LmjF08.1020	LmjF08.1030	47	0	0
LmjF08	459940	461659	479335	479727	+	LmjF08.1020	LmjF08.1080	47	0	0
LmjF08	459940	461659	471018	472723	+	LmjF08.1020	LmjF08.1050	47	0	0
LmjF08	459940	461659	473784	475516	+	LmjF08.1020	LmjF08.1060	47	0	0
LmjF08	459940	461659	458211	458894	+	LmjF08.1010	LmjF08.1010	47	0	0
LmjF08	459940	461659	476562	478274	+	LmjF08.1020	LmjF08.1070	47	0	0
LmjF08	459940	461659	462705	464417	+	LmjF08.1020	LmjF08.1020	47	0	0
LmjF08	462705	464417	473784	475516	+	LmjF08.1030	LmjF08.1060	47	0	0
LmjF08	462705	464417	471018	472723	+	LmjF08.1030	LmjF08.1050	47	0	0
LmjF08	462705	464417	468255	469972	+	LmjF08.1030	LmjF08.1040	47	0	0
LmjF08	462705	464417	476562	478274	+	LmjF08.1030	LmjF08.1070	47	0	0
LmjF08	465478	467209	462705	464417	+	LmjF08.1030	LmjF08.1030	47	0	0
LmjF08	465478	467209	479335	479727	+	LmjF08.1040	LmjF08.1080	47	0	0
LmjF08	465478	467209	476562	478274	+	LmjF08.1040	LmjF08.1070	47	0	0
LmjF08	465478	467209	473784	475516	+	LmjF08.1040	LmjF08.1060	47	0	0
LmjF08	465478	467209	468255	469972	+	LmjF08.1040	LmjF08.1040	47	0	0
LmjF08	465478	467209	471018	472723	+	LmjF08.1040	LmjF08.1050	47	0	0
LmjF08	468255	469972	473784	475516	+	LmjF08.1050	LmjF08.1060	47	0	0
LmjF08	471018	472723	468255	469972	+	LmjF08.1050	LmjF08.1050	47	0	0
LmjF08	471018	472723	476562	478274	+	LmjF08.1060	LmjF08.1070	47	0	0
LmjF08	471018	472723	473784	475516	+	LmjF08.1060	LmjF08.1060	47	0	0
LmjF08	476562	478274	468255	469972	+	LmjF08.1050	LmjF08.1070	47	0	0
LmjF08	476562	478274	473784	475516	+	LmjF08.1070	LmjF08.1070	47	0	0
LmjF08	479335	479727	468255	469972	+	LmjF08.1050	LmjF08.1080	47	0	0
LmjF08	479335	479727	476562	478274	+	LmjF08.1080	LmjF08.1080	47	0	0
LmjF08	479335	479727	471018	472723	+	LmjF08.1060	LmjF08.1080	47	0	0
LmjF08	479335	479727	473784	475516	+	LmjF08.1070	LmjF08.1080	47	0	0
LmjF08	479335	479727	462705	464417	+	LmjF08.1030	LmjF08.1080	47	0	0
LmjF08	483515	484072	495328	495955	-	LmjF08.1100	LmjF08.1090	48	2	2
LmjF08	483515	484072	486620	487177	-	LmjF08.1100	LmjF08.1090	48	2	2
LmjF08	483515	484072	491718	492346	+	LmjF08.1100	LmjF08.1090	48	2	2
LmjF08	491718	492346	495328	495955	-	LmjF08.1100	LmjF08.1090	48	2	2
LmjF08	491718	492346	486620	487177	-	LmjF08.1100	LmjF08.1090	48	2	2
LmjF08	495328	495955	486620	487177	+	LmjF08.1100	LmjF08.1090	48	2	2
LmjF08	530531	531269	534283	535463	+	LmjF08.1210	LmjF08.1210	45	2	2
LmjF08	530531	531269	418481	418891	-	LmjF08.0930	LmjF08.1200	45	2	2
LmjF08	530531	531269	557078	558268	+	LmjF08.1210	LmjF08.1230	45	2	2
LmjF08	530531	531269	546269	546726	+	LmjF08.1210	LmjF08.1225	45	2	2
LmjF08	530531	531269	446220	446651	-	LmjF08.0990	LmjF08.1200	45	2	2
LmjF08	530531	531269	569078	569535	+	LmjF08.1210	LmjF08.1270	45	2	2
LmjF08	539847	541116	562652	563925	+	LmjF08.1222	LmjF08.1250	50	0	0
LmjF08	546269	546726	569078	569535	+	LmjF08.1228	LmjF08.1270	45	2	2
LmjF08	546269	546726	534283	535463	+	LmjF08.1215	LmjF08.1225	45	2	2
LmjF08	546269	546726	446220	446651	-	LmjF08.0990	LmjF08.1225	45	2	2
LmjF08	551263	552174	574070	574972	+	LmjF08.1230	LmjF08.1280	51	0	0
LmjF08	554118	554513	574070	574972	+	LmjF08.1240	LmjF08.1280	51	0	0
LmjF08	554118	554513	551263	552174	+	LmjF08.1230	LmjF08.1230	51	0	0
LmjF08	557078	558268	446220	446651	-	LmjF08.0990	LmjF08.1230	45	2	2
LmjF08	557078	558268	418481	418891	-	LmjF08.0930	LmjF08.1230	45	2	2
LmjF08	557078	558268	534283	535463	+	LmjF08.1215	LmjF08.1230	45	2	2
LmjF08	557078	558268	546269	546726	+	LmjF08.1228	LmjF08.1230	45	2	2
LmjF08	557078	558268	569078	569535	+	LmjF08.1240	LmjF08.1270	45	2	2
LmjF08	559788	561213	536983	538408	+	LmjF08.1218	LmjF08.1240	49	0	0
LmjF08	569078	569535	534283	535463	+	LmjF08.1215	LmjF08.1270	45	2	2
LmjF08	569078	569535	446220	446651	-	LmjF08.0990	LmjF08.1270	45	2	2
LmjF09	64267	64857	70972	72071	+	LmjF09.0150	LmjF09.0158	59	0	0
LmjF09	64267	64857	66368	67919	+	LmjF09.0150	LmjF09.0152	59	0	0
LmjF09	64267	64857	81585	83136	+	LmjF09.0150	LmjF09.0172	59	0	0
LmjF09	64267	64857	83172	84642	+	LmjF09.0150	LmjF09.0174	59	0	0
LmjF09	64267	64857	64893	65994	+	LmjF09.0150	LmjF09.0150	59	0	0
LmjF09	64267	64857	80155	81211	+	LmjF09.0150	LmjF09.0170	59	0	0
LmjF09	64267	64857	67955	69011	+	LmjF09.0150	LmjF09.0154	59	0	0
LmjF09	64267	64857	69385	70936	+	LmjF09.0150	LmjF09.0156	59	0	0
LmjF09	64267	64857	75506	77057	+	LmjF09.0150	LmjF09.0164	59	0	0
LmjF09	64267	64857	72445	73995	+	LmjF09.0150	LmjF09.0160	59	0	0
LmjF09	64267	64857	78567	80119	+	LmjF09.0150	LmjF09.0166	59	0	0
LmjF09	64267	64857	77093	78562	+	LmjF09.0150	LmjF09.0166	59	0	0
LmjF09	64267	64857	74031	75132	+	LmjF09.0150	LmjF09.0162	59	0	0
LmjF09	64893	65994	80155	81211	+	LmjF09.0152	LmjF09.0170	59	0	0
LmjF09	64893	65994	77093	78562	+	LmjF09.0152	LmjF09.0166	59	0	0
LmjF09	64893	65994	83172	84642	+	LmjF09.0152	LmjF09.0174	59	0	0
LmjF09	66368	67919	83172	84642	+	LmjF09.0154	LmjF09.0174	59	0	0
LmjF09	66368	67919	78567	80119	+	LmjF09.0154	LmjF09.0166	59	0	0
LmjF09	66368	67919	77093	78562	+	LmjF09.0154	LmjF09.0166	59	0	0
LmjF09	66368	67919	69385	70936	+	LmjF09.0154	LmjF09.0156	59	0	0
LmjF09	67955	69011	77093	78562	+	LmjF09.0156	LmjF09.0166	59	0	0
LmjF09	67955	69011	83172	84642	+	LmjF09.0156	LmjF09.0174	59	0	0
LmjF09	67955	69011	64893	65994	+	LmjF09.0152	LmjF09.0154	59	0	0
LmjF09	67955	69011	70972	72071	+	LmjF09.0156	LmjF09.0158	59	0	0
LmjF09	67955	69011	80155	81211	+	LmjF09.0156	LmjF09.0170	59	0	0
LmjF09	67955	69011	74031	75132	+	LmjF09.0156	LmjF09.0162	59	0	0
LmjF09	69385	70936	83172	84642	+	LmjF09.0158	LmjF09.0174	59	0	0
LmjF09	69385	70936	77093	78562	+	LmjF09.0158	LmjF09.0166	59	0	0
LmjF09	70972	72071	77093	78562	+	LmjF09.0160	LmjF09.0166	59	0	0
LmjF09	70972	72071	83172	84642	+	LmjF09.0160	LmjF09.0174	59	0	0
LmjF09	70972	72071	74031	75132	+	LmjF09.0160	LmjF09.0162	59	0	0
LmjF09	70972	72071	64893	65994	+	LmjF09.0152	LmjF09.0158	59	0	0
LmjF09	70972	72071	80155	81211	+	LmjF09.0160	LmjF09.0170	59	0	0
LmjF09	72445	73995	77093	78562	+	LmjF09.0162	LmjF09.0166	59	0	0
LmjF09	72445	73995	83172	84642	+	LmjF09.0162	LmjF09.0174	59	0	0
LmjF09	72445	73995	69385	70936	+	LmjF09.0158	LmjF09.0160	59	0	0
LmjF09	72445	73995	78567	80119	+	LmjF09.0162	LmjF09.0166	59	0	0
LmjF09	72445	73995	81585	83136	+	LmjF09.0162	LmjF09.0172	59	0	0
LmjF09	72445	73995	66368	67919	+	LmjF09.0154	LmjF09.0160	59	0	0
LmjF09	74031	75132	83172	84642	+	LmjF09.0164	LmjF09.0174	59	0	0
LmjF09	74031	75132	77093	78562	+	LmjF09.0164	LmjF09.0166	59	0	0
LmjF09	74031	75132	64893	65994	+	LmjF09.0152	LmjF09.0162	59	0	0
LmjF09	74031	75132	80155	81211	+	LmjF09.0164	LmjF09.0170	59	0	0
LmjF09	75506	77057	66368	67919	+	LmjF09.0154	LmjF09.0164	59	0	0
LmjF09	75506	77057	72445	73995	+	LmjF09.0162	LmjF09.0164	59	0	0
LmjF09	75506	77057	77093	78562	+	LmjF09.0166	LmjF09.0166	59	0	0
LmjF09	75506	77057	83172	84642	+	LmjF09.0166	LmjF09.0174	59	0	0
LmjF09	75506	77057	78567	80119	+	LmjF09.0166	LmjF09.0166	59	0	0
LmjF09	75506	77057	81585	83136	+	LmjF09.0166	LmjF09.0172	59	0	0
LmjF09	75506	77057	69385	70936	+	LmjF09.0158	LmjF09.0164	59	0	0
LmjF09	78567	80119	69385	70936	+	LmjF09.0158	LmjF09.0166	59	0	0
LmjF09	78567	80119	77093	78562	+	LmjF09.0170	LmjF09.0166	59	0	0
LmjF09	78567	80119	83172	84642	+	LmjF09.0170	LmjF09.0174	59	0	0
LmjF09	80155	81211	83172	84642	+	LmjF09.0172	LmjF09.0174	59	0	0
LmjF09	80155	81211	77093	78562	+	LmjF09.0170	LmjF09.0170	59	0	0
LmjF09	81585	83136	66368	67919	+	LmjF09.0154	LmjF09.0172	59	0	0
LmjF09	81585	83136	83172	84642	+	LmjF09.0174	LmjF09.0174	59	0	0
LmjF09	81585	83136	77093	78562	+	LmjF09.0170	LmjF09.0172	59	0	0
LmjF09	81585	83136	69385	70936	+	LmjF09.0158	LmjF09.0172	59	0	0
LmjF09	81585	83136	78567	80119	+	LmjF09.0170	LmjF09.0172	59	0	0
LmjF09	83172	84642	77093	78562	+	LmjF09.0170	LmjF09.0174	59	0	0
LmjF09	90712	91417	110297	111003	+	LmjF09.0220	LmjF09.0270	52	2	2
LmjF09	217292	217635	199878	200208	+	LmjF09.0480	LmjF09.0520	53	2	2
LmjF09	217292	217635	224181	224527	-	LmjF09.0530	LmjF09.0530	53	2	2
LmjF09	224181	224527	199878	200208	-	LmjF09.0480	LmjF09.0530	53	2	2
LmjF09	405513	405798	418611	418897	-	LmjF09.1010	LmjF09.1010	54	0	0
LmjF09	425089	425689	530134	530608	+	LmjF09.1040	LmjF09.1380	55	2	2
LmjF09	425089	425689	443447	444059	+	LmjF09.1040	LmjF09.1100	55	2	2
LmjF09	425089	425689	413806	414308	-	LmjF09.1020	LmjF09.1030	55	2	2
LmjF09	425089	425689	430047	430621	+	LmjF09.1040	LmjF09.1040	55	2	2
LmjF09	430047	430621	413806	414308	-	LmjF09.1020	LmjF09.1040	55	2	2
LmjF09	437043	437600	439852	440408	+	LmjF09.1090	LmjF09.1090	56	0	0
LmjF09	443447	444059	413806	414308	-	LmjF09.1020	LmjF09.1100	55	2	2
LmjF09	443447	444059	430047	430621	+	LmjF09.1050	LmjF09.1100	55	2	2
LmjF09	443447	444059	530134	530608	+	LmjF09.1110	LmjF09.1380	55	2	2
LmjF09	482915	483233	490995	491313	+	LmjF09.1240	LmjF09.1240	57	0	0
LmjF09	484067	484379	491318	491631	+	LmjF09.1240	LmjF09.1240	58	0	0
LmjF09	498577	499041	530134	530608	+	LmjF09.1280	LmjF09.1380	55	2	2
LmjF09	514526	514994	519954	520214	-	LmjF09.1330	LmjF09.1340	55	2	2
LmjF09	514526	514994	530134	530608	+	LmjF09.1330	LmjF09.1380	55	2	2
LmjF09	514526	514994	498577	499041	+	LmjF09.1280	LmjF09.1320	55	2	2
LmjF09	519954	520214	498577	499041	-	LmjF09.1280	LmjF09.1340	55	2	2
LmjF09	519954	520214	530134	530608	-	LmjF09.1350	LmjF09.1380	55	2	2
LmjF09	530134	530608	498577	499041	+	LmjF09.1280	LmjF09.1380	55	2	2
LmjF09	530134	530608	413806	414308	-	LmjF09.1020	LmjF09.1380	55	2	2
LmjF09	530134	530608	430047	430621	+	LmjF09.1050	LmjF09.1380	55	2	2
LmjF10	1	303	569636	570104	-	LmjF10.0010	LmjF10.1320	17	0	0
LmjF10	1	303	570530	570836	-	LmjF10.0010	LmjF10.1320	17	0	0
LmjF10	9828	11909	557871	559961	-	LmjF10.0030	LmjF10.1300	65	0	0
LmjF10	72982	73624	91088	91729	+	LmjF10.0170	LmjF10.0200	66	2	2
LmjF10	184603	185320	193017	193737	+	LmjF10.0390	LmjF10.0400	60	2	2
LmjF10	193017	193737	187951	188168	+	LmjF10.0400	LmjF10.0400	60	2	0
LmjF10	215156	216399	218207	219446	+	LmjF10.0465	LmjF10.0465	61	0	0
LmjF10	215156	216399	225212	225688	+	LmjF10.0465	LmjF10.0480	61	0	0
LmjF10	218207	219446	225212	225688	+	LmjF10.0470	LmjF10.0480	61	0	0
LmjF10	241479	242142	341911	342676	-	LmjF10.0500	LmjF10.0700	62	2	2
LmjF10	241479	242142	344142	345507	-	LmjF10.0500	LmjF10.0710	62	2	2
LmjF10	267728	268397	346973	348338	-	LmjF10.0520	LmjF10.0715	62	2	2
LmjF10	267728	268397	241479	242142	+	LmjF10.0500	LmjF10.0510	62	2	2
LmjF10	267728	268397	344142	345507	-	LmjF10.0520	LmjF10.0710	62	2	2
LmjF10	267728	268397	341911	342676	-	LmjF10.0520	LmjF10.0700	62	2	2
LmjF10	341911	342676	344142	345507	+	LmjF10.0710	LmjF10.0710	62	2	2
LmjF10	346973	348338	341911	342676	+	LmjF10.0710	LmjF10.0715	62	2	2
LmjF10	346973	348338	241479	242142	-	LmjF10.0500	LmjF10.0715	62	2	2
LmjF10	346973	348338	344142	345507	+	LmjF10.0715	LmjF10.0715	62	2	2
LmjF10	511944	512487	566441	567035	-	LmjF10.1180	LmjF10.1320	63	2	2
LmjF10	511944	512487	536532	537083	-	LmjF10.1180	LmjF10.1230	63	2	2
LmjF10	511944	512487	529551	530094	-	LmjF10.1180	LmjF10.1225	63	2	2
LmjF10	511944	512487	2755	3353	+	LmjF10.0010	LmjF10.1170	63	2	2
LmjF10	529551	530094	566441	567035	+	LmjF10.1225	LmjF10.1320	63	2	2
LmjF10	536532	537083	547195	547781	+	LmjF10.1240	LmjF10.1260	63	2	2
LmjF10	538902	539353	526560	527011	-	LmjF10.1220	LmjF10.1240	64	0	0
LmjF10	541731	542337	566441	567035	+	LmjF10.1260	LmjF10.1320	63	2	2
LmjF10	541731	542337	2755	3353	-	LmjF10.0010	LmjF10.1250	63	2	2
LmjF10	541731	542337	511944	512487	-	LmjF10.1180	LmjF10.1250	63	2	2
LmjF10	541731	542337	554570	555162	+	LmjF10.1260	LmjF10.1290	63	2	2
LmjF10	541731	542337	536532	537083	+	LmjF10.1240	LmjF10.1250	63	2	2
LmjF10	541731	542337	529551	530094	+	LmjF10.1225	LmjF10.1250	63	2	2
LmjF10	543971	544542	554570	555162	+	LmjF10.1260	LmjF10.1290	63	2	2
LmjF10	543971	544542	529551	530094	+	LmjF10.1225	LmjF10.1250	63	2	2
LmjF10	543971	544542	511944	512487	-	LmjF10.1180	LmjF10.1250	63	2	2
LmjF10	543971	544542	541731	542337	+	LmjF10.1260	LmjF10.1250	63	2	2
LmjF10	543971	544542	2755	3353	-	LmjF10.0010	LmjF10.1250	63	2	2
LmjF10	543971	544542	547195	547781	+	LmjF10.1260	LmjF10.1260	63	2	2
LmjF10	543971	544542	566441	567035	+	LmjF10.1260	LmjF10.1320	63	2	2
LmjF10	547195	547781	566441	567035	+	LmjF10.1270	LmjF10.1320	63	2	2
LmjF10	547195	547781	541731	542337	+	LmjF10.1260	LmjF10.1260	63	2	2
LmjF10	547195	547781	2755	3353	-	LmjF10.0010	LmjF10.1260	63	2	2
LmjF10	547195	547781	511944	512487	-	LmjF10.1180	LmjF10.1260	63	2	2
LmjF10	547195	547781	554570	555162	+	LmjF10.1270	LmjF10.1290	63	2	2
LmjF10	547195	547781	529551	530094	+	LmjF10.1225	LmjF10.1260	63	2	2
LmjF10	547195	547781	536532	537083	+	LmjF10.1240	LmjF10.1260	63	2	2
LmjF10	554570	555162	2755	3353	-	LmjF10.0010	LmjF10.1290	63	2	2
LmjF10	554570	555162	511944	512487	-	LmjF10.1180	LmjF10.1290	63	2	2
LmjF10	554570	555162	566441	567035	+	LmjF10.1300	LmjF10.1320	63	2	2
LmjF10	554570	555162	529551	530094	+	LmjF10.1225	LmjF10.1290	63	2	2
LmjF10	566441	567035	2755	3353	-	LmjF10.0010	LmjF10.1320	63	2	2
LmjF10	570530	570836	569636	570104	+	LmjF10.0390	LmjF10.1320	17	0	0
LmjF11	15267	15597	20498	20869	+	LmjF11.0070	LmjF11.0070	67	2	2
LmjF11	15267	15597	40652	41020	+	LmjF11.0070	LmjF11.0150	67	2	2
LmjF11	15267	15597	55864	56197	+	LmjF11.0070	LmjF11.0210	67	2	2
LmjF11	20498	20869	55864	56197	+	LmjF11.0080	LmjF11.0210	67	2	2
LmjF11	40652	41020	20498	20869	+	LmjF11.0080	LmjF11.0150	67	2	2
LmjF11	40652	41020	55864	56197	+	LmjF11.0160	LmjF11.0210	67	2	2
LmjF11	162151	162667	188276	188802	+	LmjF11.0480	LmjF11.0540	70	2	2
LmjF11	162151	162667	163727	164194	+	LmjF11.0480	LmjF11.0470	70	2	2
LmjF11	162151	162667	192084	192661	+	LmjF11.0480	LmjF11.0550	70	2	2
LmjF11	162723	163400	156518	157196	-	LmjF11.0480	LmjF11.0470	68	0	0
LmjF11	177043	177616	192084	192661	+	LmjF11.0520	LmjF11.0550	70	2	2
LmjF11	177043	177616	163727	164194	+	LmjF11.0480	LmjF11.0510	70	2	2
LmjF11	177043	177616	162151	162667	+	LmjF11.0480	LmjF11.0510	70	2	2
LmjF11	177043	177616	188276	188802	+	LmjF11.0520	LmjF11.0540	70	2	2
LmjF11	188276	188802	163727	164194	+	LmjF11.0480	LmjF11.0540	70	2	2
LmjF11	192084	192661	163727	164194	+	LmjF11.0480	LmjF11.0550	70	2	2
LmjF11	192084	192661	188276	188802	+	LmjF11.0550	LmjF11.0550	70	2	2
LmjF11	207555	209643	157989	160010	+	LmjF11.0480	LmjF11.0580	69	1	1
LmjF11	252269	252590	207555	209643	+	LmjF11.0590	LmjF11.0650	69	0	1
LmjF11	252269	252590	157989	160010	+	LmjF11.0480	LmjF11.0650	69	0	1
LmjF11	255976	256602	294780	295401	+	LmjF11.0670	LmjF11.0720	71	2	2
LmjF11	283182	283791	255976	256602	+	LmjF11.0670	LmjF11.0690	71	2	2
LmjF11	283182	283791	294780	295401	+	LmjF11.0700	LmjF11.0720	71	2	2
LmjF11	364820	365310	404973	405471	+	LmjF11.0890	LmjF11.0990	72	2	2
LmjF11	364820	365310	389821	390284	+	LmjF11.0890	LmjF11.0940	72	2	2
LmjF11	364820	365310	380034	380500	+	LmjF11.0890	LmjF11.0920	72	2	2
LmjF11	364820	365310	463046	463420	+	LmjF11.0890	LmjF11.1090	72	2	2
LmjF11	380034	380500	463046	463420	+	LmjF11.0930	LmjF11.1090	72	2	2
LmjF11	380034	380500	404973	405471	+	LmjF11.0930	LmjF11.0990	72	2	2
LmjF11	389821	390284	380034	380500	+	LmjF11.0930	LmjF11.0940	72	2	2
LmjF11	389821	390284	463046	463420	+	LmjF11.0950	LmjF11.1090	72	2	2
LmjF11	389821	390284	404973	405471	+	LmjF11.0950	LmjF11.0990	72	2	2
LmjF11	463046	463420	404973	405471	+	LmjF11.1000	LmjF11.1090	72	2	2
LmjF11	473024	473516	469261	469751	+	LmjF11.1120	LmjF11.1130	73	0	0
LmjF11	569208	570169	540430	541391	-	LmjF11.1280	LmjF11.1340	74	2	2
LmjF12	39811	40208	34522	34919	-	LmjF12.0130	LmjF12.0130	79	2	2
LmjF12	64999	65932	52535	52788	-	LmjF12.0170	LmjF12.0190	75	1	0
LmjF12	109299	110097	64999	65932	+	LmjF12.0200	LmjF12.0280	75	1	1
LmjF12	110101	110504	91227	91633	-	LmjF12.0260	LmjF12.0280	76	2	2
LmjF12	124824	125169	136965	137501	+	LmjF12.0320	LmjF12.0320	76	2	2
LmjF12	136965	137501	91227	91633	+	LmjF12.0260	LmjF12.0320	76	2	2
LmjF12	179514	180051	136965	137501	-	LmjF12.0330	LmjF12.0405	76	2	2
LmjF12	179514	180051	124824	125169	-	LmjF12.0320	LmjF12.0405	76	2	2
LmjF12	271064	271431	291127	291494	-	LmjF12.0510	LmjF12.0510	78	2	2
LmjF12	285184	287259	231180	233259	+	LmjF12.0490	LmjF12.0510	77	1	1
LmjF12	380010	382555	476204	478554	+	LmjF12.0860	LmjF12.0770	80	0	0
LmjF12	380010	382555	463369	464063	+	LmjF12.0860	LmjF12.1060	80	0	0
LmjF12	380010	382555	440441	442789	+	LmjF12.0860	LmjF12.0930	80	0	0
LmjF12	380010	382555	519364	522370	+	LmjF12.0860	LmjF12.0885	80	0	2
LmjF12	380010	382555	418747	421099	+	LmjF12.0860	LmjF12.0895	80	0	0
LmjF12	380010	382555	443663	446052	+	LmjF12.0860	LmjF12.0940	80	0	0
LmjF12	380010	382555	392686	394909	+	LmjF12.0860	LmjF12.0980	80	0	0
LmjF12	380010	382555	465899	468339	+	LmjF12.0860	LmjF12.1070	80	0	0
LmjF12	380010	382555	399332	401992	+	LmjF12.0860	LmjF12.0990	80	0	0
LmjF12	380010	382555	548895	552849	+	LmjF12.0860	LmjF12.1090	80	0	0
LmjF12	380010	382555	411534	414608	+	LmjF12.0860	LmjF12.0870	80	0	2
LmjF12	380010	382555	446856	449206	+	LmjF12.0860	LmjF12.0950	80	0	0
LmjF12	380010	382555	516450	519356	+	LmjF12.0860	LmjF12.0740	80	0	0
LmjF12	380010	382555	395106	397714	+	LmjF12.0860	LmjF12.0980	80	0	2
LmjF12	380010	382555	479403	481849	+	LmjF12.0860	LmjF12.0780	80	0	0
LmjF12	380010	382555	460855	463223	+	LmjF12.0860	LmjF12.1060	80	0	2
LmjF12	380010	382555	533466	535179	+	LmjF12.0860	LmjF12.1020	80	0	0
LmjF12	380010	382555	402866	405253	+	LmjF12.0860	LmjF12.1000	80	0	0
LmjF12	380010	382555	469768	471519	+	LmjF12.0860	LmjF12.0755	80	0	0
LmjF12	380010	382555	430666	433741	+	LmjF12.0860	LmjF12.1015	80	0	2
LmjF12	380010	382555	450929	453316	+	LmjF12.0860	LmjF12.0960	80	0	0
LmjF12	380010	382555	503062	505415	+	LmjF12.0860	LmjF12.0840	80	0	0
LmjF12	380010	382555	489448	491783	+	LmjF12.0860	LmjF12.0800	80	0	0
LmjF12	380010	382555	438179	439637	+	LmjF12.0860	LmjF12.0920	80	0	0
LmjF12	380010	382555	427751	430658	+	LmjF12.0860	LmjF12.1005	80	0	0
LmjF12	380010	382555	454656	455110	+	LmjF12.0860	LmjF12.0960	80	0	0
LmjF12	380010	382555	472999	475400	+	LmjF12.0860	LmjF12.0760	80	0	0
LmjF12	380010	382555	408616	411526	+	LmjF12.0860	LmjF12.0870	80	0	0
LmjF12	380010	382555	526658	529023	+	LmjF12.0860	LmjF12.0995	80	0	2
LmjF12	380010	382555	415581	417943	+	LmjF12.0860	LmjF12.0890	80	0	0
LmjF12	380010	382555	492657	495046	+	LmjF12.0860	LmjF12.0810	80	0	0
LmjF12	380010	382555	542456	544024	+	LmjF12.0860	LmjF12.1040	80	0	0
LmjF12	380010	382555	529169	529863	+	LmjF12.0860	LmjF12.0995	80	0	0
LmjF12	380010	382555	545212	547352	+	LmjF12.0860	LmjF12.1050	80	0	0
LmjF12	380010	382555	536445	538780	+	LmjF12.0860	LmjF12.1030	80	0	0
LmjF12	380010	382555	495850	498188	+	LmjF12.0860	LmjF12.0820	80	0	0
LmjF12	380010	382555	389463	391812	+	LmjF12.0860	LmjF12.0715	80	0	0
LmjF12	380010	382555	486094	488644	+	LmjF12.0860	LmjF12.0765	80	0	0
LmjF12	384812	386586	469768	471519	+	LmjF12.0715	LmjF12.1070	80	0	0
LmjF12	384812	386586	531400	533174	+	LmjF12.0715	LmjF12.0995	80	0	0
LmjF12	384812	386586	548895	552849	+	LmjF12.0715	LmjF12.1090	80	0	0
LmjF12	384812	386586	479403	481849	+	LmjF12.0715	LmjF12.0770	80	0	0
LmjF12	384812	386586	392686	394909	+	LmjF12.0715	LmjF12.0715	80	0	0
LmjF12	384812	386586	516450	519356	+	LmjF12.0715	LmjF12.0880	80	0	0
LmjF12	384812	386586	486094	488644	+	LmjF12.0715	LmjF12.0780	80	0	0
LmjF12	384812	386586	443663	446052	+	LmjF12.0715	LmjF12.0930	80	0	0
LmjF12	384812	386586	408616	411526	+	LmjF12.0715	LmjF12.0867	80	0	0
LmjF12	384812	386586	465899	468339	+	LmjF12.0715	LmjF12.1070	80	0	0
LmjF12	384812	386586	402866	405253	+	LmjF12.0715	LmjF12.0990	80	0	0
LmjF12	384812	386586	540389	542164	+	LmjF12.0715	LmjF12.1030	80	0	0
LmjF12	384812	386586	492657	495046	+	LmjF12.0715	LmjF12.0800	80	0	0
LmjF12	384812	386586	472999	475400	+	LmjF12.0715	LmjF12.0755	80	0	0
LmjF12	384812	386586	456719	458493	+	LmjF12.0715	LmjF12.0970	80	0	0
LmjF12	386878	388659	469768	471519	+	LmjF12.0715	LmjF12.0755	80	0	0
LmjF12	386878	388659	392686	394909	+	LmjF12.0715	LmjF12.0980	80	0	0
LmjF12	386878	388659	542456	544024	+	LmjF12.0715	LmjF12.1040	80	0	0
LmjF12	386878	388659	450929	453316	+	LmjF12.0715	LmjF12.0960	80	0	0
LmjF12	386878	388659	380010	382555	+	LmjF12.0860	LmjF12.0860	80	0	0
LmjF12	386878	388659	458785	460847	+	LmjF12.0715	LmjF12.1060	80	0	0
LmjF12	386878	388659	492657	495046	+	LmjF12.0715	LmjF12.0810	80	0	0
LmjF12	386878	388659	479403	481849	+	LmjF12.0715	LmjF12.0780	80	0	0
LmjF12	386878	388659	535327	535641	+	LmjF12.0715	LmjF12.1020	80	0	0
LmjF12	386878	388659	529169	529863	+	LmjF12.0715	LmjF12.0995	80	0	0
LmjF12	386878	388659	415581	417943	+	LmjF12.0715	LmjF12.0890	80	0	0
LmjF12	386878	388659	533466	535179	+	LmjF12.0715	LmjF12.1020	80	0	0
LmjF12	386878	388659	486094	488644	+	LmjF12.0715	LmjF12.0765	80	0	0
LmjF12	386878	388659	548895	552849	+	LmjF12.0715	LmjF12.1090	80	0	0
LmjF12	386878	388659	516450	519356	+	LmjF12.0715	LmjF12.0740	80	0	0
LmjF12	386878	388659	399332	401992	+	LmjF12.0715	LmjF12.0990	80	0	0
LmjF12	386878	388659	443663	446052	+	LmjF12.0715	LmjF12.0940	80	0	0
LmjF12	386878	388659	408616	411526	+	LmjF12.0715	LmjF12.0870	80	0	0
LmjF12	386878	388659	402866	405253	+	LmjF12.0715	LmjF12.1000	80	0	0
LmjF12	386878	388659	422564	427356	+	LmjF12.0715	LmjF12.0910	80	0	0
LmjF12	386878	388659	427751	430658	+	LmjF12.0715	LmjF12.1005	80	0	0
LmjF12	386878	388659	438179	439637	+	LmjF12.0715	LmjF12.0920	80	0	0
LmjF12	386878	388659	472999	475400	+	LmjF12.0715	LmjF12.0760	80	0	0
LmjF12	389463	391812	536445	538780	+	LmjF12.0980	LmjF12.1020	80	0	0
LmjF12	389463	391812	440441	442789	+	LmjF12.0980	LmjF12.0920	80	0	0
LmjF12	389463	391812	395106	397714	+	LmjF12.0980	LmjF12.0980	80	0	2
LmjF12	389463	391812	495850	498188	+	LmjF12.0980	LmjF12.0810	80	0	0
LmjF12	389463	391812	476204	478554	+	LmjF12.0980	LmjF12.0760	80	0	0
LmjF12	389463	391812	411534	414608	+	LmjF12.0980	LmjF12.0870	80	0	2
LmjF12	389463	391812	545212	547352	+	LmjF12.0980	LmjF12.1050	80	0	0
LmjF12	389463	391812	399332	401992	+	LmjF12.0980	LmjF12.0990	80	0	0
LmjF12	389463	391812	430666	433741	+	LmjF12.0980	LmjF12.1015	80	0	2
LmjF12	389463	391812	454120	454503	+	LmjF12.0980	LmjF12.0960	80	0	0
LmjF12	392686	394909	415581	417943	+	LmjF12.0990	LmjF12.0870	80	0	0
LmjF12	392686	394909	443663	446052	+	LmjF12.0990	LmjF12.0930	80	0	0
LmjF12	392686	394909	486094	488644	+	LmjF12.0990	LmjF12.0780	80	0	0
LmjF12	392686	394909	479403	481849	+	LmjF12.0990	LmjF12.0770	80	0	0
LmjF12	392686	394909	472999	475400	+	LmjF12.0990	LmjF12.0755	80	0	0
LmjF12	392686	394909	548895	552849	+	LmjF12.0990	LmjF12.1090	80	0	0
LmjF12	392686	394909	516450	519356	+	LmjF12.0990	LmjF12.0740	80	0	0
LmjF12	392686	394909	402866	405253	+	LmjF12.0990	LmjF12.0990	80	0	0
LmjF12	392686	394909	399332	401992	+	LmjF12.0990	LmjF12.0980	80	0	0
LmjF12	392686	394909	492657	495046	+	LmjF12.0990	LmjF12.0800	80	0	0
LmjF12	392686	394909	408616	411526	+	LmjF12.0990	LmjF12.0870	80	0	0
LmjF12	392686	394909	533466	535179	+	LmjF12.0990	LmjF12.1020	80	0	0
LmjF12	395106	397714	545212	547352	+	LmjF12.0990	LmjF12.1050	80	2	0
LmjF12	395106	397714	536445	538780	+	LmjF12.0990	LmjF12.1030	80	2	0
LmjF12	395106	397714	476204	478554	+	LmjF12.0990	LmjF12.0770	80	2	0
LmjF12	399332	401992	440441	442789	+	LmjF12.1000	LmjF12.0930	80	0	0
LmjF12	399332	401992	411534	414608	+	LmjF12.1000	LmjF12.0870	80	0	2
LmjF12	399332	401992	430666	433741	+	LmjF12.1000	LmjF12.1015	80	0	2
LmjF12	399332	401992	548895	552849	+	LmjF12.1000	LmjF12.1090	80	0	0
LmjF12	399332	401992	395106	397714	+	LmjF12.0990	LmjF12.0990	80	0	2
LmjF12	399332	401992	545212	547352	+	LmjF12.1000	LmjF12.1050	80	0	0
LmjF12	399332	401992	476204	478554	+	LmjF12.1000	LmjF12.0770	80	0	0
LmjF12	399332	401992	472999	475400	+	LmjF12.1000	LmjF12.0755	80	0	0
LmjF12	399332	401992	415581	417943	+	LmjF12.1000	LmjF12.0870	80	0	0
LmjF12	399332	401992	408616	411526	+	LmjF12.1000	LmjF12.0867	80	0	0
LmjF12	399332	401992	536445	538780	+	LmjF12.1000	LmjF12.1030	80	0	0
LmjF12	399332	401992	492657	495046	+	LmjF12.1000	LmjF12.0800	80	0	0
LmjF12	402866	405253	479403	481849	+	LmjF12.0867	LmjF12.0770	80	0	0
LmjF12	402866	405253	492657	495046	+	LmjF12.0867	LmjF12.0800	80	0	0
LmjF12	402866	405253	443663	446052	+	LmjF12.0867	LmjF12.0930	80	0	0
LmjF12	402866	405253	472999	475400	+	LmjF12.0867	LmjF12.0755	80	0	0
LmjF12	402866	405253	516450	519356	+	LmjF12.0867	LmjF12.0880	80	0	0
LmjF12	402866	405253	533466	535179	+	LmjF12.0867	LmjF12.1020	80	0	0
LmjF12	402866	405253	415581	417943	+	LmjF12.0867	LmjF12.0870	80	0	0
LmjF12	402866	405253	408616	411526	+	LmjF12.0867	LmjF12.0870	80	0	0
LmjF12	402866	405253	399332	401992	+	LmjF12.1000	LmjF12.0990	80	0	0
LmjF12	402866	405253	548895	552849	+	LmjF12.0867	LmjF12.1090	80	0	0
LmjF12	406057	407251	529169	529863	+	LmjF12.0870	LmjF12.0995	80	0	0
LmjF12	406057	407251	489448	491783	+	LmjF12.0870	LmjF12.0800	80	0	0
LmjF12	406057	407251	463369	464063	+	LmjF12.0870	LmjF12.1060	80	0	0
LmjF12	406057	407251	503062	505415	+	LmjF12.0870	LmjF12.0840	80	0	0
LmjF12	406057	407251	380010	382555	+	LmjF12.0860	LmjF12.1000	80	0	0
LmjF12	406057	407251	519364	522370	+	LmjF12.0870	LmjF12.0885	80	0	2
LmjF12	406057	407251	395106	397714	+	LmjF12.0990	LmjF12.1000	80	0	2
LmjF12	406057	407251	399332	401992	+	LmjF12.1000	LmjF12.0867	80	0	0
LmjF12	406057	407251	430666	433741	+	LmjF12.0870	LmjF12.1015	80	0	2
LmjF12	406057	407251	454120	454503	+	LmjF12.0870	LmjF12.0960	80	0	0
LmjF12	406057	407251	495850	498188	+	LmjF12.0870	LmjF12.0810	80	0	0
LmjF12	406057	407251	536445	538780	+	LmjF12.0870	LmjF12.1020	80	0	0
LmjF12	406057	407251	389463	391812	+	LmjF12.0980	LmjF12.1000	80	0	0
LmjF12	406057	407251	545212	547352	+	LmjF12.0870	LmjF12.1050	80	0	0
LmjF12	406057	407251	469768	471519	+	LmjF12.0870	LmjF12.0755	80	0	0
LmjF12	406057	407251	476204	478554	+	LmjF12.0870	LmjF12.0770	80	0	0
LmjF12	406057	407251	465899	468339	+	LmjF12.0870	LmjF12.1070	80	0	0
LmjF12	406057	407251	440441	442789	+	LmjF12.0870	LmjF12.0930	80	0	0
LmjF12	406057	407251	411534	414608	+	LmjF12.0870	LmjF12.0870	80	0	2
LmjF12	406057	407251	446856	449206	+	LmjF12.0870	LmjF12.0940	80	0	0
LmjF12	406057	407251	454656	455110	+	LmjF12.0870	LmjF12.0960	80	0	0
LmjF12	406057	407251	418747	421099	+	LmjF12.0870	LmjF12.0895	80	0	0
LmjF12	408616	411526	492657	495046	+	LmjF12.0890	LmjF12.0800	80	0	0
LmjF12	411534	414608	476204	478554	+	LmjF12.0890	LmjF12.0770	80	2	0
LmjF12	411534	414608	545212	547352	+	LmjF12.0890	LmjF12.1050	80	2	0
LmjF12	411534	414608	536445	538780	+	LmjF12.0890	LmjF12.1030	80	2	0
LmjF12	415581	417943	479403	481849	+	LmjF12.0895	LmjF12.0780	80	0	0
LmjF12	415581	417943	408616	411526	+	LmjF12.0890	LmjF12.0870	80	0	0
LmjF12	415581	417943	548895	552849	+	LmjF12.0895	LmjF12.1090	80	0	0
LmjF12	415581	417943	492657	495046	+	LmjF12.0895	LmjF12.0800	80	0	0
LmjF12	418747	421099	440441	442789	+	LmjF12.0910	LmjF12.0920	80	0	0
LmjF12	418747	421099	395106	397714	+	LmjF12.0990	LmjF12.0895	80	0	2
LmjF12	418747	421099	545212	547352	+	LmjF12.0910	LmjF12.1050	80	0	0
LmjF12	418747	421099	476204	478554	+	LmjF12.0910	LmjF12.0760	80	0	0
LmjF12	418747	421099	399332	401992	+	LmjF12.1000	LmjF12.0895	80	0	0
LmjF12	418747	421099	536445	538780	+	LmjF12.0910	LmjF12.1020	80	0	0
LmjF12	418747	421099	503062	505415	+	LmjF12.0910	LmjF12.0840	80	0	0
LmjF12	418747	421099	469768	471519	+	LmjF12.0910	LmjF12.0755	80	0	0
LmjF12	418747	421099	411534	414608	+	LmjF12.0890	LmjF12.0895	80	0	2
LmjF12	418747	421099	529169	529863	+	LmjF12.0910	LmjF12.0995	80	0	0
LmjF12	418747	421099	489448	491783	+	LmjF12.0910	LmjF12.0765	80	0	0
LmjF12	418747	421099	465899	468339	+	LmjF12.0910	LmjF12.1070	80	0	0
LmjF12	418747	421099	495850	498188	+	LmjF12.0910	LmjF12.0810	80	0	0
LmjF12	418747	421099	454120	454503	+	LmjF12.0910	LmjF12.0960	80	0	0
LmjF12	418747	421099	430666	433741	+	LmjF12.0910	LmjF12.1015	80	0	2
LmjF12	418747	421099	389463	391812	+	LmjF12.0980	LmjF12.0890	80	0	0
LmjF12	422564	427356	540389	542164	+	LmjF12.0905	LmjF12.1030	80	0	0
LmjF12	422564	427356	408616	411526	+	LmjF12.0890	LmjF12.0905	80	0	0
LmjF12	422564	427356	472999	475400	+	LmjF12.1005	LmjF12.0755	80	0	0
LmjF12	422564	427356	384812	386586	+	LmjF12.0715	LmjF12.0895	80	0	0
LmjF12	422564	427356	479403	481849	+	LmjF12.1005	LmjF12.0770	80	0	0
LmjF12	422564	427356	533466	535179	+	LmjF12.0905	LmjF12.1020	80	0	0
LmjF12	422564	427356	415581	417943	+	LmjF12.0895	LmjF12.0910	80	0	0
LmjF12	422564	427356	427751	430658	+	LmjF12.0905	LmjF12.1005	80	0	0
LmjF12	422564	427356	450929	453316	+	LmjF12.1005	LmjF12.0950	80	0	0
LmjF12	422564	427356	443663	446052	+	LmjF12.0905	LmjF12.0940	80	0	0
LmjF12	422564	427356	516450	519356	+	LmjF12.0905	LmjF12.0880	80	0	0
LmjF12	422564	427356	458785	460847	+	LmjF12.0905	LmjF12.1060	80	0	0
LmjF12	422564	427356	399332	401992	+	LmjF12.1000	LmjF12.0910	80	0	0
LmjF12	422564	427356	380010	382555	+	LmjF12.0860	LmjF12.0905	80	0	0
LmjF12	422564	427356	531400	533174	+	LmjF12.0905	LmjF12.0995	80	0	0
LmjF12	422564	427356	492657	495046	+	LmjF12.0905	LmjF12.0810	80	0	0
LmjF12	422564	427356	465899	468339	+	LmjF12.1005	LmjF12.1060	80	0	0
LmjF12	422564	427356	456719	458493	+	LmjF12.0905	LmjF12.0970	80	0	0
LmjF12	422564	427356	392686	394909	+	LmjF12.0990	LmjF12.0910	80	0	0
LmjF12	422564	427356	486094	488644	+	LmjF12.0905	LmjF12.0765	80	0	0
LmjF12	422564	427356	542456	544024	+	LmjF12.0905	LmjF12.1040	80	0	0
LmjF12	422564	427356	548895	552849	+	LmjF12.0905	LmjF12.1090	80	0	0
LmjF12	422564	427356	402866	405253	+	LmjF12.0867	LmjF12.0895	80	0	0
LmjF12	422564	427356	469768	471519	+	LmjF12.1005	LmjF12.1070	80	0	0
LmjF12	422564	427356	438179	439637	+	LmjF12.0905	LmjF12.0920	80	0	0
LmjF12	427751	430658	531400	533174	+	LmjF12.1015	LmjF12.0995	80	0	0
LmjF12	427751	430658	443663	446052	+	LmjF12.1015	LmjF12.0930	80	0	0
LmjF12	427751	430658	465899	468339	+	LmjF12.1015	LmjF12.1060	80	0	0
LmjF12	427751	430658	472999	475400	+	LmjF12.1015	LmjF12.0755	80	0	0
LmjF12	427751	430658	438179	439637	+	LmjF12.1015	LmjF12.0920	80	0	0
LmjF12	427751	430658	392686	394909	+	LmjF12.0990	LmjF12.1005	80	0	0
LmjF12	427751	430658	540389	542164	+	LmjF12.1015	LmjF12.1030	80	0	0
LmjF12	427751	430658	486094	488644	+	LmjF12.1015	LmjF12.0780	80	0	0
LmjF12	427751	430658	533466	535179	+	LmjF12.1015	LmjF12.1020	80	0	0
LmjF12	427751	430658	469768	471519	+	LmjF12.1015	LmjF12.1070	80	0	0
LmjF12	427751	430658	456719	458493	+	LmjF12.1015	LmjF12.0970	80	0	0
LmjF12	427751	430658	384812	386586	+	LmjF12.0715	LmjF12.0905	80	0	0
LmjF12	427751	430658	548895	552849	+	LmjF12.1015	LmjF12.1090	80	0	0
LmjF12	427751	430658	542456	544024	+	LmjF12.1015	LmjF12.1040	80	0	0
LmjF12	427751	430658	415581	417943	+	LmjF12.0895	LmjF12.1005	80	0	0
LmjF12	427751	430658	399332	401992	+	LmjF12.1000	LmjF12.0905	80	0	0
LmjF12	427751	430658	492657	495046	+	LmjF12.1015	LmjF12.0800	80	0	0
LmjF12	427751	430658	479403	481849	+	LmjF12.1015	LmjF12.0770	80	0	0
LmjF12	427751	430658	402866	405253	+	LmjF12.0867	LmjF12.1005	80	0	0
LmjF12	430666	433741	476204	478554	+	LmjF12.0920	LmjF12.0770	80	2	0
LmjF12	430666	433741	536445	538780	+	LmjF12.0920	LmjF12.1030	80	2	0
LmjF12	435206	437939	465899	468339	+	LmjF12.0930	LmjF12.1060	80	0	0
LmjF12	435206	437939	469768	471519	+	LmjF12.0930	LmjF12.0755	80	0	0
LmjF12	435206	437939	402866	405253	+	LmjF12.0867	LmjF12.1015	80	0	0
LmjF12	435206	437939	392686	394909	+	LmjF12.0990	LmjF12.0920	80	0	0
LmjF12	435206	437939	492657	495046	+	LmjF12.0930	LmjF12.0810	80	0	0
LmjF12	435206	437939	408616	411526	+	LmjF12.0890	LmjF12.1015	80	0	0
LmjF12	435206	437939	531400	533174	+	LmjF12.0930	LmjF12.0995	80	0	0
LmjF12	435206	437939	542456	544024	+	LmjF12.0930	LmjF12.1040	80	0	0
LmjF12	435206	437939	427751	430658	+	LmjF12.1015	LmjF12.0920	80	0	0
LmjF12	435206	437939	456719	458493	+	LmjF12.0930	LmjF12.0970	80	0	0
LmjF12	435206	437939	443663	446052	+	LmjF12.0930	LmjF12.0930	80	0	0
LmjF12	435206	437939	458785	460847	+	LmjF12.0930	LmjF12.1060	80	0	0
LmjF12	435206	437939	548895	552849	+	LmjF12.0930	LmjF12.1090	80	0	0
LmjF12	435206	437939	415581	417943	+	LmjF12.0895	LmjF12.0920	80	0	0
LmjF12	435206	437939	450929	453316	+	LmjF12.0930	LmjF12.0950	80	0	0
LmjF12	435206	437939	479403	481849	+	LmjF12.0930	LmjF12.0770	80	0	0
LmjF12	435206	437939	386878	388659	+	LmjF12.0715	LmjF12.0920	80	0	0
LmjF12	435206	437939	422564	427356	+	LmjF12.0905	LmjF12.1015	80	0	0
LmjF12	435206	437939	384812	386586	+	LmjF12.0715	LmjF12.1015	80	0	0
LmjF12	435206	437939	486094	488644	+	LmjF12.0930	LmjF12.0780	80	0	0
LmjF12	435206	437939	533466	535179	+	LmjF12.0930	LmjF12.1020	80	0	0
LmjF12	435206	437939	399332	401992	+	LmjF12.1000	LmjF12.0920	80	0	0
LmjF12	435206	437939	540389	542164	+	LmjF12.0930	LmjF12.1030	80	0	0
LmjF12	435206	437939	472999	475400	+	LmjF12.0930	LmjF12.0755	80	0	0
LmjF12	435206	437939	516450	519356	+	LmjF12.0930	LmjF12.0880	80	0	0
LmjF12	438179	439637	535327	535641	+	LmjF12.0930	LmjF12.1020	80	0	0
LmjF12	438179	439637	516450	519356	+	LmjF12.0930	LmjF12.0740	80	0	0
LmjF12	438179	439637	408616	411526	+	LmjF12.0890	LmjF12.0920	80	0	0
LmjF12	438179	439637	392686	394909	+	LmjF12.0990	LmjF12.0920	80	0	0
LmjF12	438179	439637	399332	401992	+	LmjF12.1000	LmjF12.0920	80	0	0
LmjF12	438179	439637	443663	446052	+	LmjF12.0930	LmjF12.0940	80	0	0
LmjF12	438179	439637	533466	535179	+	LmjF12.0930	LmjF12.1020	80	0	0
LmjF12	438179	439637	542456	544024	+	LmjF12.0930	LmjF12.1040	80	0	0
LmjF12	438179	439637	415581	417943	+	LmjF12.0895	LmjF12.0920	80	0	0
LmjF12	438179	439637	492657	495046	+	LmjF12.0930	LmjF12.0810	80	0	0
LmjF12	438179	439637	529169	529863	+	LmjF12.0930	LmjF12.0995	80	0	0
LmjF12	438179	439637	479403	481849	+	LmjF12.0930	LmjF12.0780	80	0	0
LmjF12	438179	439637	472999	475400	+	LmjF12.0930	LmjF12.0760	80	0	0
LmjF12	438179	439637	548895	552849	+	LmjF12.0930	LmjF12.1090	80	0	0
LmjF12	438179	439637	402866	405253	+	LmjF12.0867	LmjF12.0920	80	0	0
LmjF12	438179	439637	486094	488644	+	LmjF12.0930	LmjF12.0765	80	0	0
LmjF12	440441	442789	395106	397714	+	LmjF12.0990	LmjF12.0930	80	0	2
LmjF12	440441	442789	536445	538780	+	LmjF12.0940	LmjF12.1020	80	0	0
LmjF12	440441	442789	454120	454503	+	LmjF12.0940	LmjF12.0960	80	0	0
LmjF12	440441	442789	476204	478554	+	LmjF12.0940	LmjF12.0760	80	0	0
LmjF12	440441	442789	430666	433741	+	LmjF12.0920	LmjF12.0930	80	0	2
LmjF12	440441	442789	411534	414608	+	LmjF12.0890	LmjF12.0930	80	0	2
LmjF12	440441	442789	545212	547352	+	LmjF12.0940	LmjF12.1040	80	0	0
LmjF12	443663	446052	415581	417943	+	LmjF12.0895	LmjF12.0930	80	0	0
LmjF12	443663	446052	472999	475400	+	LmjF12.0950	LmjF12.0755	80	0	0
LmjF12	443663	446052	408616	411526	+	LmjF12.0890	LmjF12.0940	80	0	0
LmjF12	443663	446052	479403	481849	+	LmjF12.0950	LmjF12.0770	80	0	0
LmjF12	443663	446052	492657	495046	+	LmjF12.0950	LmjF12.0800	80	0	0
LmjF12	443663	446052	548895	552849	+	LmjF12.0950	LmjF12.1090	80	0	0
LmjF12	446856	449206	465899	468339	+	LmjF12.0960	LmjF12.1070	80	0	0
LmjF12	446856	449206	430666	433741	+	LmjF12.0920	LmjF12.0950	80	0	2
LmjF12	446856	449206	503062	505415	+	LmjF12.0960	LmjF12.0840	80	0	0
LmjF12	446856	449206	545212	547352	+	LmjF12.0960	LmjF12.1040	80	0	0
LmjF12	446856	449206	389463	391812	+	LmjF12.0980	LmjF12.0940	80	0	0
LmjF12	446856	449206	495850	498188	+	LmjF12.0960	LmjF12.0810	80	0	0
LmjF12	446856	449206	469768	471519	+	LmjF12.0960	LmjF12.0755	80	0	0
LmjF12	446856	449206	476204	478554	+	LmjF12.0960	LmjF12.0760	80	0	0
LmjF12	446856	449206	399332	401992	+	LmjF12.1000	LmjF12.0950	80	0	0
LmjF12	446856	449206	411534	414608	+	LmjF12.0890	LmjF12.0950	80	0	2
LmjF12	446856	449206	529169	529863	+	LmjF12.0960	LmjF12.0995	80	0	0
LmjF12	446856	449206	418747	421099	+	LmjF12.0910	LmjF12.0940	80	0	0
LmjF12	446856	449206	454120	454503	+	LmjF12.0960	LmjF12.0960	80	0	0
LmjF12	446856	449206	519364	522370	+	LmjF12.0960	LmjF12.0885	80	0	2
LmjF12	446856	449206	536445	538780	+	LmjF12.0960	LmjF12.1020	80	0	0
LmjF12	446856	449206	440441	442789	+	LmjF12.0940	LmjF12.0940	80	0	0
LmjF12	446856	449206	489448	491783	+	LmjF12.0960	LmjF12.0765	80	0	0
LmjF12	446856	449206	395106	397714	+	LmjF12.0990	LmjF12.0950	80	0	2
LmjF12	450929	453316	456719	458493	+	LmjF12.0970	LmjF12.0970	80	0	0
LmjF12	450929	453316	531400	533174	+	LmjF12.0970	LmjF12.0995	80	0	0
LmjF12	450929	453316	472999	475400	+	LmjF12.0970	LmjF12.0755	80	0	0
LmjF12	450929	453316	533466	535179	+	LmjF12.0970	LmjF12.1020	80	0	0
LmjF12	450929	453316	438179	439637	+	LmjF12.0930	LmjF12.0960	80	0	0
LmjF12	450929	453316	384812	386586	+	LmjF12.0715	LmjF12.0950	80	0	0
LmjF12	450929	453316	535327	535641	+	LmjF12.0970	LmjF12.1020	80	0	0
LmjF12	450929	453316	469768	471519	+	LmjF12.0970	LmjF12.1070	80	0	0
LmjF12	450929	453316	408616	411526	+	LmjF12.0890	LmjF12.0960	80	0	0
LmjF12	450929	453316	427751	430658	+	LmjF12.1015	LmjF12.0960	80	0	0
LmjF12	450929	453316	402866	405253	+	LmjF12.0867	LmjF12.0950	80	0	0
LmjF12	450929	453316	540389	542164	+	LmjF12.0970	LmjF12.1030	80	0	0
LmjF12	450929	453316	443663	446052	+	LmjF12.0950	LmjF12.0950	80	0	0
LmjF12	450929	453316	542456	544024	+	LmjF12.0970	LmjF12.1040	80	0	0
LmjF12	450929	453316	399332	401992	+	LmjF12.1000	LmjF12.0950	80	0	0
LmjF12	450929	453316	415581	417943	+	LmjF12.0895	LmjF12.0950	80	0	0
LmjF12	450929	453316	479403	481849	+	LmjF12.0970	LmjF12.0770	80	0	0
LmjF12	450929	453316	516450	519356	+	LmjF12.0970	LmjF12.0740	80	0	0
LmjF12	450929	453316	392686	394909	+	LmjF12.0990	LmjF12.0950	80	0	0
LmjF12	450929	453316	529169	529863	+	LmjF12.0970	LmjF12.0995	80	0	0
LmjF12	450929	453316	465899	468339	+	LmjF12.0970	LmjF12.1060	80	0	0
LmjF12	450929	453316	548895	552849	+	LmjF12.0970	LmjF12.1090	80	0	0
LmjF12	450929	453316	492657	495046	+	LmjF12.0970	LmjF12.0800	80	0	0
LmjF12	454120	454503	536445	538780	+	LmjF12.1060	LmjF12.1020	80	0	0
LmjF12	454120	454503	545212	547352	+	LmjF12.1060	LmjF12.1040	80	0	0
LmjF12	454120	454503	476204	478554	+	LmjF12.1060	LmjF12.0760	80	0	0
LmjF12	454656	455110	418747	421099	+	LmjF12.0910	LmjF12.0960	80	0	0
LmjF12	454656	455110	545212	547352	+	LmjF12.1060	LmjF12.1050	80	0	0
LmjF12	454656	455110	519364	522370	+	LmjF12.1060	LmjF12.0885	80	0	2
LmjF12	454656	455110	395106	397714	+	LmjF12.0990	LmjF12.0960	80	0	2
LmjF12	454656	455110	430666	433741	+	LmjF12.0920	LmjF12.0960	80	0	2
LmjF12	454656	455110	446856	449206	+	LmjF12.0960	LmjF12.0960	80	0	0
LmjF12	454656	455110	389463	391812	+	LmjF12.0980	LmjF12.0960	80	0	0
LmjF12	454656	455110	503062	505415	+	LmjF12.1060	LmjF12.0840	80	0	0
LmjF12	454656	455110	529169	529863	+	LmjF12.1060	LmjF12.0995	80	0	0
LmjF12	454656	455110	399332	401992	+	LmjF12.1000	LmjF12.0960	80	0	0
LmjF12	454656	455110	440441	442789	+	LmjF12.0940	LmjF12.0960	80	0	0
LmjF12	454656	455110	469768	471519	+	LmjF12.1060	LmjF12.0755	80	0	0
LmjF12	454656	455110	476204	478554	+	LmjF12.1060	LmjF12.0770	80	0	0
LmjF12	454656	455110	465899	468339	+	LmjF12.1060	LmjF12.1070	80	0	0
LmjF12	454656	455110	536445	538780	+	LmjF12.1060	LmjF12.1030	80	0	0
LmjF12	454656	455110	489448	491783	+	LmjF12.1060	LmjF12.0800	80	0	0
LmjF12	454656	455110	495850	498188	+	LmjF12.1060	LmjF12.0820	80	0	0
LmjF12	454656	455110	411534	414608	+	LmjF12.0890	LmjF12.0960	80	0	2
LmjF12	456719	458493	548895	552849	+	LmjF12.1070	LmjF12.1090	80	0	0
LmjF12	456719	458493	408616	411526	+	LmjF12.0890	LmjF12.0970	80	0	0
LmjF12	456719	458493	516450	519356	+	LmjF12.1070	LmjF12.0880	80	0	0
LmjF12	456719	458493	472999	475400	+	LmjF12.1070	LmjF12.0755	80	0	0
LmjF12	456719	458493	402866	405253	+	LmjF12.0867	LmjF12.0970	80	0	0
LmjF12	456719	458493	492657	495046	+	LmjF12.1070	LmjF12.0800	80	0	0
LmjF12	456719	458493	479403	481849	+	LmjF12.1070	LmjF12.0770	80	0	0
LmjF12	456719	458493	486094	488644	+	LmjF12.1070	LmjF12.0780	80	0	0
LmjF12	456719	458493	392686	394909	+	LmjF12.0990	LmjF12.0970	80	0	0
LmjF12	456719	458493	443663	446052	+	LmjF12.0950	LmjF12.0970	80	0	0
LmjF12	456719	458493	465899	468339	+	LmjF12.1070	LmjF12.1060	80	0	0
LmjF12	458785	460847	492657	495046	+	LmjF12.1070	LmjF12.0810	80	0	0
LmjF12	458785	460847	548895	552849	+	LmjF12.1070	LmjF12.1090	80	0	0
LmjF12	458785	460847	479403	481849	+	LmjF12.1070	LmjF12.0780	80	0	0
LmjF12	458785	460847	408616	411526	+	LmjF12.0890	LmjF12.1060	80	0	0
LmjF12	458785	460847	516450	519356	+	LmjF12.1070	LmjF12.0740	80	0	0
LmjF12	458785	460847	450929	453316	+	LmjF12.0970	LmjF12.1060	80	0	0
LmjF12	458785	460847	472999	475400	+	LmjF12.1070	LmjF12.0760	80	0	0
LmjF12	458785	460847	438179	439637	+	LmjF12.0930	LmjF12.1060	80	0	0
LmjF12	458785	460847	402866	405253	+	LmjF12.0867	LmjF12.1060	80	0	0
LmjF12	458785	460847	427751	430658	+	LmjF12.1015	LmjF12.1060	80	0	0
LmjF12	458785	460847	415581	417943	+	LmjF12.0895	LmjF12.1060	80	0	0
LmjF12	458785	460847	443663	446052	+	LmjF12.0950	LmjF12.1060	80	0	0
LmjF12	458785	460847	469768	471519	+	LmjF12.1070	LmjF12.0755	80	0	0
LmjF12	458785	460847	392686	394909	+	LmjF12.0990	LmjF12.1060	80	0	0
LmjF12	458785	460847	380010	382555	+	LmjF12.0860	LmjF12.1060	80	0	0
LmjF12	458785	460847	542456	544024	+	LmjF12.1070	LmjF12.1040	80	0	0
LmjF12	460855	463223	519364	522370	+	LmjF12.1070	LmjF12.0885	80	2	2
LmjF12	460855	463223	469768	471519	+	LmjF12.1070	LmjF12.0755	80	2	0
LmjF12	460855	463223	395106	397714	+	LmjF12.0990	LmjF12.1060	80	2	2
LmjF12	460855	463223	430666	433741	+	LmjF12.0920	LmjF12.1060	80	2	2
LmjF12	460855	463223	526658	529023	+	LmjF12.1070	LmjF12.0995	80	2	2
LmjF12	460855	463223	411534	414608	+	LmjF12.0890	LmjF12.1060	80	2	2
LmjF12	463369	464063	454656	455110	+	LmjF12.1060	LmjF12.1060	80	0	0
LmjF12	463369	464063	389463	391812	+	LmjF12.0980	LmjF12.1060	80	0	0
LmjF12	463369	464063	465899	468339	+	LmjF12.1070	LmjF12.1070	80	0	0
LmjF12	463369	464063	503062	505415	+	LmjF12.1070	LmjF12.0840	80	0	0
LmjF12	463369	464063	495850	498188	+	LmjF12.1070	LmjF12.0820	80	0	0
LmjF12	463369	464063	533466	535179	+	LmjF12.1070	LmjF12.1020	80	0	0
LmjF12	463369	464063	430666	433741	+	LmjF12.0920	LmjF12.1060	80	0	2
LmjF12	463369	464063	399332	401992	+	LmjF12.1000	LmjF12.1060	80	0	0
LmjF12	463369	464063	492657	495046	+	LmjF12.1070	LmjF12.0810	80	0	0
LmjF12	463369	464063	418747	421099	+	LmjF12.0910	LmjF12.1060	80	0	0
LmjF12	463369	464063	443663	446052	+	LmjF12.0950	LmjF12.1060	80	0	0
LmjF12	463369	464063	545212	547352	+	LmjF12.1070	LmjF12.1050	80	0	0
LmjF12	463369	464063	489448	491783	+	LmjF12.1070	LmjF12.0800	80	0	0
LmjF12	463369	464063	472999	475400	+	LmjF12.1070	LmjF12.0760	80	0	0
LmjF12	463369	464063	402866	405253	+	LmjF12.0867	LmjF12.1060	80	0	0
LmjF12	463369	464063	395106	397714	+	LmjF12.0990	LmjF12.1060	80	0	2
LmjF12	463369	464063	446856	449206	+	LmjF12.0960	LmjF12.1060	80	0	0
LmjF12	463369	464063	536445	538780	+	LmjF12.1070	LmjF12.1030	80	0	0
LmjF12	463369	464063	476204	478554	+	LmjF12.1070	LmjF12.0770	80	0	0
LmjF12	463369	464063	440441	442789	+	LmjF12.0940	LmjF12.1060	80	0	0
LmjF12	463369	464063	542456	544024	+	LmjF12.1070	LmjF12.1040	80	0	0
LmjF12	463369	464063	529169	529863	+	LmjF12.1070	LmjF12.0995	80	0	0
LmjF12	463369	464063	411534	414608	+	LmjF12.0890	LmjF12.1060	80	0	2
LmjF12	463369	464063	469768	471519	+	LmjF12.1070	LmjF12.0755	80	0	0
LmjF12	463369	464063	519364	522370	+	LmjF12.1070	LmjF12.0885	80	0	2
LmjF12	465899	468339	548895	552849	+	LmjF12.0755	LmjF12.1090	80	0	0
LmjF12	465899	468339	486094	488644	+	LmjF12.0755	LmjF12.0780	80	0	0
LmjF12	465899	468339	440441	442789	+	LmjF12.0940	LmjF12.1070	80	0	0
LmjF12	465899	468339	472999	475400	+	LmjF12.0755	LmjF12.0755	80	0	0
LmjF12	465899	468339	516450	519356	+	LmjF12.0755	LmjF12.0880	80	0	0
LmjF12	465899	468339	411534	414608	+	LmjF12.0890	LmjF12.1070	80	0	2
LmjF12	465899	468339	389463	391812	+	LmjF12.0980	LmjF12.1070	80	0	0
LmjF12	465899	468339	492657	495046	+	LmjF12.0755	LmjF12.0800	80	0	0
LmjF12	465899	468339	443663	446052	+	LmjF12.0950	LmjF12.1060	80	0	0
LmjF12	465899	468339	479403	481849	+	LmjF12.0755	LmjF12.0770	80	0	0
LmjF12	465899	468339	408616	411526	+	LmjF12.0890	LmjF12.1060	80	0	0
LmjF12	465899	468339	476204	478554	+	LmjF12.0755	LmjF12.0770	80	0	0
LmjF12	465899	468339	430666	433741	+	LmjF12.0920	LmjF12.1070	80	0	2
LmjF12	465899	468339	399332	401992	+	LmjF12.1000	LmjF12.1070	80	0	0
LmjF12	465899	468339	545212	547352	+	LmjF12.0755	LmjF12.1050	80	0	0
LmjF12	465899	468339	402866	405253	+	LmjF12.0867	LmjF12.1060	80	0	0
LmjF12	465899	468339	395106	397714	+	LmjF12.0990	LmjF12.1070	80	0	2
LmjF12	465899	468339	495850	498188	+	LmjF12.0755	LmjF12.0820	80	0	0
LmjF12	465899	468339	392686	394909	+	LmjF12.0990	LmjF12.1060	80	0	0
LmjF12	465899	468339	489448	491783	+	LmjF12.0755	LmjF12.0800	80	0	0
LmjF12	465899	468339	536445	538780	+	LmjF12.0755	LmjF12.1030	80	0	0
LmjF12	465899	468339	415581	417943	+	LmjF12.0895	LmjF12.1060	80	0	0
LmjF12	469768	471519	395106	397714	+	LmjF12.0990	LmjF12.0755	80	0	2
LmjF12	469768	471519	529169	529863	+	LmjF12.0760	LmjF12.0995	80	0	0
LmjF12	469768	471519	536445	538780	+	LmjF12.0760	LmjF12.1030	80	0	0
LmjF12	469768	471519	389463	391812	+	LmjF12.0980	LmjF12.0755	80	0	0
LmjF12	469768	471519	542456	544024	+	LmjF12.0760	LmjF12.1040	80	0	0
LmjF12	469768	471519	415581	417943	+	LmjF12.0895	LmjF12.1070	80	0	0
LmjF12	469768	471519	472999	475400	+	LmjF12.0760	LmjF12.0755	80	0	0
LmjF12	469768	471519	465899	468339	+	LmjF12.0755	LmjF12.0755	80	0	0
LmjF12	469768	471519	492657	495046	+	LmjF12.0760	LmjF12.0800	80	0	0
LmjF12	469768	471519	540389	542164	+	LmjF12.0760	LmjF12.1030	80	0	0
LmjF12	469768	471519	489448	491783	+	LmjF12.0760	LmjF12.0800	80	0	0
LmjF12	469768	471519	399332	401992	+	LmjF12.1000	LmjF12.1070	80	0	0
LmjF12	469768	471519	430666	433741	+	LmjF12.0920	LmjF12.0755	80	0	2
LmjF12	469768	471519	548895	552849	+	LmjF12.0760	LmjF12.1090	80	0	0
LmjF12	469768	471519	486094	488644	+	LmjF12.0760	LmjF12.0780	80	0	0
LmjF12	469768	471519	402866	405253	+	LmjF12.0867	LmjF12.1070	80	0	0
LmjF12	469768	471519	456719	458493	+	LmjF12.1070	LmjF12.1070	80	0	0
LmjF12	469768	471519	443663	446052	+	LmjF12.0950	LmjF12.1070	80	0	0
LmjF12	469768	471519	411534	414608	+	LmjF12.0890	LmjF12.0755	80	0	2
LmjF12	469768	471519	440441	442789	+	LmjF12.0940	LmjF12.0755	80	0	0
LmjF12	469768	471519	516450	519356	+	LmjF12.0760	LmjF12.0880	80	0	0
LmjF12	469768	471519	479403	481849	+	LmjF12.0760	LmjF12.0770	80	0	0
LmjF12	469768	471519	526658	529023	+	LmjF12.0760	LmjF12.0995	80	0	2
LmjF12	469768	471519	392686	394909	+	LmjF12.0990	LmjF12.1070	80	0	0
LmjF12	469768	471519	545212	547352	+	LmjF12.0760	LmjF12.1050	80	0	0
LmjF12	469768	471519	533466	535179	+	LmjF12.0760	LmjF12.1020	80	0	0
LmjF12	469768	471519	476204	478554	+	LmjF12.0760	LmjF12.0770	80	0	0
LmjF12	469768	471519	408616	411526	+	LmjF12.0890	LmjF12.1070	80	0	0
LmjF12	469768	471519	495850	498188	+	LmjF12.0760	LmjF12.0820	80	0	0
LmjF12	472999	475400	415581	417943	+	LmjF12.0895	LmjF12.0755	80	0	0
LmjF12	472999	475400	408616	411526	+	LmjF12.0890	LmjF12.0760	80	0	0
LmjF12	472999	475400	492657	495046	+	LmjF12.0770	LmjF12.0800	80	0	0
LmjF12	472999	475400	548895	552849	+	LmjF12.0770	LmjF12.1090	80	0	0
LmjF12	479403	481849	533466	535179	+	LmjF12.0765	LmjF12.1020	80	0	0
LmjF12	479403	481849	408616	411526	+	LmjF12.0890	LmjF12.0770	80	0	0
LmjF12	479403	481849	548895	552849	+	LmjF12.0765	LmjF12.1090	80	0	0
LmjF12	479403	481849	499865	502258	+	LmjF12.0765	LmjF12.0820	80	0	0
LmjF12	479403	481849	516450	519356	+	LmjF12.0765	LmjF12.0880	80	0	0
LmjF12	479403	481849	492657	495046	+	LmjF12.0765	LmjF12.0810	80	0	0
LmjF12	479403	481849	399332	401992	+	LmjF12.1000	LmjF12.0770	80	0	0
LmjF12	479403	481849	472999	475400	+	LmjF12.0770	LmjF12.0780	80	0	0
LmjF12	482046	484654	489448	491783	+	LmjF12.0765	LmjF12.0800	80	2	0
LmjF12	482046	484654	545212	547352	+	LmjF12.0765	LmjF12.1050	80	2	0
LmjF12	482046	484654	406057	407251	+	LmjF12.0870	LmjF12.0780	80	2	0
LmjF12	482046	484654	446856	449206	+	LmjF12.0960	LmjF12.0780	80	2	0
LmjF12	482046	484654	536445	538780	+	LmjF12.0765	LmjF12.1030	80	2	0
LmjF12	482046	484654	495850	498188	+	LmjF12.0765	LmjF12.0820	80	2	0
LmjF12	482046	484654	529169	529863	+	LmjF12.0765	LmjF12.0995	80	2	0
LmjF12	482046	484654	503062	505415	+	LmjF12.0765	LmjF12.0840	80	2	0
LmjF12	482046	484654	440441	442789	+	LmjF12.0940	LmjF12.0780	80	2	0
LmjF12	482046	484654	454656	455110	+	LmjF12.1060	LmjF12.0780	80	2	0
LmjF12	482046	484654	380010	382555	+	LmjF12.0860	LmjF12.0780	80	2	0
LmjF12	482046	484654	526658	529023	+	LmjF12.0765	LmjF12.0995	80	2	2
LmjF12	482046	484654	418747	421099	+	LmjF12.0910	LmjF12.0780	80	2	0
LmjF12	482046	484654	399332	401992	+	LmjF12.1000	LmjF12.0780	80	2	0
LmjF12	482046	484654	469768	471519	+	LmjF12.0760	LmjF12.0780	80	2	0
LmjF12	482046	484654	460855	463223	+	LmjF12.1070	LmjF12.0780	80	2	2
LmjF12	482046	484654	476204	478554	+	LmjF12.0780	LmjF12.0780	80	2	0
LmjF12	482046	484654	465899	468339	+	LmjF12.0755	LmjF12.0780	80	2	0
LmjF12	482046	484654	389463	391812	+	LmjF12.0980	LmjF12.0780	80	2	0
LmjF12	482046	484654	463369	464063	+	LmjF12.1070	LmjF12.0780	80	2	0
LmjF12	486094	488644	479403	481849	+	LmjF12.0765	LmjF12.0780	80	0	0
LmjF12	486094	488644	408616	411526	+	LmjF12.0890	LmjF12.0780	80	0	0
LmjF12	486094	488644	533466	535179	+	LmjF12.0800	LmjF12.1020	80	0	0
LmjF12	486094	488644	548895	552849	+	LmjF12.0800	LmjF12.1090	80	0	0
LmjF12	486094	488644	516450	519356	+	LmjF12.0800	LmjF12.0880	80	0	0
LmjF12	486094	488644	399332	401992	+	LmjF12.1000	LmjF12.0780	80	0	0
LmjF12	489448	491783	411534	414608	+	LmjF12.0890	LmjF12.0800	80	0	2
LmjF12	489448	491783	430666	433741	+	LmjF12.0920	LmjF12.0800	80	0	2
LmjF12	489448	491783	440441	442789	+	LmjF12.0940	LmjF12.0765	80	0	0
LmjF12	489448	491783	454120	454503	+	LmjF12.1060	LmjF12.0765	80	0	0
LmjF12	489448	491783	399332	401992	+	LmjF12.1000	LmjF12.0800	80	0	0
LmjF12	489448	491783	395106	397714	+	LmjF12.0990	LmjF12.0800	80	0	2
LmjF12	489448	491783	476204	478554	+	LmjF12.0780	LmjF12.0765	80	0	0
LmjF12	489448	491783	389463	391812	+	LmjF12.0980	LmjF12.0765	80	0	0
LmjF12	489448	491783	545212	547352	+	LmjF12.0810	LmjF12.1050	80	0	0
LmjF12	489448	491783	495850	498188	+	LmjF12.0810	LmjF12.0810	80	0	0
LmjF12	489448	491783	536445	538780	+	LmjF12.0810	LmjF12.1020	80	0	0
LmjF12	495850	498188	395106	397714	+	LmjF12.0990	LmjF12.0820	80	0	2
LmjF12	495850	498188	440441	442789	+	LmjF12.0940	LmjF12.0810	80	0	0
LmjF12	495850	498188	476204	478554	+	LmjF12.0780	LmjF12.0810	80	0	0
LmjF12	495850	498188	454120	454503	+	LmjF12.1060	LmjF12.0810	80	0	0
LmjF12	495850	498188	536445	538780	+	LmjF12.0830	LmjF12.1020	80	0	0
LmjF12	495850	498188	545212	547352	+	LmjF12.0830	LmjF12.1050	80	0	0
LmjF12	495850	498188	411534	414608	+	LmjF12.0890	LmjF12.0820	80	0	2
LmjF12	495850	498188	399332	401992	+	LmjF12.1000	LmjF12.0820	80	0	0
LmjF12	495850	498188	430666	433741	+	LmjF12.0920	LmjF12.0820	80	0	2
LmjF12	499865	502258	507304	511424	+	LmjF12.0840	LmjF12.0850	80	0	0
LmjF12	499865	502258	380010	382555	+	LmjF12.0860	LmjF12.0830	80	0	0
LmjF12	499865	502258	415581	417943	+	LmjF12.0895	LmjF12.0820	80	0	0
LmjF12	499865	502258	548895	552849	+	LmjF12.0840	LmjF12.1090	80	0	0
LmjF12	499865	502258	422564	427356	+	LmjF12.0905	LmjF12.0830	80	0	0
LmjF12	499865	502258	392686	394909	+	LmjF12.0990	LmjF12.0820	80	0	0
LmjF12	499865	502258	438179	439637	+	LmjF12.0930	LmjF12.0830	80	0	0
LmjF12	499865	502258	472999	475400	+	LmjF12.0770	LmjF12.0820	80	0	0
LmjF12	499865	502258	450929	453316	+	LmjF12.0970	LmjF12.0820	80	0	0
LmjF12	499865	502258	443663	446052	+	LmjF12.0950	LmjF12.0820	80	0	0
LmjF12	499865	502258	456719	458493	+	LmjF12.1070	LmjF12.0820	80	0	0
LmjF12	499865	502258	458785	460847	+	LmjF12.1070	LmjF12.0830	80	0	0
LmjF12	499865	502258	492657	495046	+	LmjF12.0820	LmjF12.0820	80	0	0
LmjF12	499865	502258	531400	533174	+	LmjF12.0840	LmjF12.0995	80	0	0
LmjF12	499865	502258	523730	526650	+	LmjF12.0840	LmjF12.0730	80	0	0
LmjF12	499865	502258	540389	542164	+	LmjF12.0840	LmjF12.1030	80	0	0
LmjF12	499865	502258	408616	411526	+	LmjF12.0890	LmjF12.0820	80	0	0
LmjF12	499865	502258	542456	544024	+	LmjF12.0840	LmjF12.1040	80	0	0
LmjF12	499865	502258	533466	535179	+	LmjF12.0840	LmjF12.1020	80	0	0
LmjF12	499865	502258	402866	405253	+	LmjF12.0867	LmjF12.0820	80	0	0
LmjF12	499865	502258	469768	471519	+	LmjF12.0760	LmjF12.0820	80	0	0
LmjF12	499865	502258	384812	386586	+	LmjF12.0715	LmjF12.0820	80	0	0
LmjF12	499865	502258	516450	519356	+	LmjF12.0840	LmjF12.0880	80	0	0
LmjF12	499865	502258	479403	481849	+	LmjF12.0765	LmjF12.0820	80	0	0
LmjF12	499865	502258	529169	529863	+	LmjF12.0840	LmjF12.0995	80	0	0
LmjF12	499865	502258	535327	535641	+	LmjF12.0840	LmjF12.1020	80	0	0
LmjF12	499865	502258	386878	388659	+	LmjF12.0715	LmjF12.0830	80	0	0
LmjF12	499865	502258	435206	437939	+	LmjF12.0930	LmjF12.0820	80	0	0
LmjF12	499865	502258	465899	468339	+	LmjF12.0755	LmjF12.0820	80	0	0
LmjF12	499865	502258	427751	430658	+	LmjF12.1015	LmjF12.0820	80	0	0
LmjF12	503062	505415	495850	498188	+	LmjF12.0830	LmjF12.0840	80	0	0
LmjF12	503062	505415	454120	454503	+	LmjF12.1060	LmjF12.0840	80	0	0
LmjF12	503062	505415	440441	442789	+	LmjF12.0940	LmjF12.0840	80	0	0
LmjF12	503062	505415	430666	433741	+	LmjF12.0920	LmjF12.0840	80	0	2
LmjF12	503062	505415	395106	397714	+	LmjF12.0990	LmjF12.0840	80	0	2
LmjF12	503062	505415	529169	529863	+	LmjF12.0850	LmjF12.0995	80	0	0
LmjF12	503062	505415	399332	401992	+	LmjF12.1000	LmjF12.0840	80	0	0
LmjF12	503062	505415	465899	468339	+	LmjF12.0755	LmjF12.0840	80	0	0
LmjF12	503062	505415	489448	491783	+	LmjF12.0810	LmjF12.0840	80	0	0
LmjF12	503062	505415	476204	478554	+	LmjF12.0780	LmjF12.0840	80	0	0
LmjF12	503062	505415	389463	391812	+	LmjF12.0980	LmjF12.0840	80	0	0
LmjF12	503062	505415	545212	547352	+	LmjF12.0850	LmjF12.1050	80	0	0
LmjF12	503062	505415	536445	538780	+	LmjF12.0850	LmjF12.1020	80	0	0
LmjF12	503062	505415	469768	471519	+	LmjF12.0760	LmjF12.0840	80	0	0
LmjF12	503062	505415	411534	414608	+	LmjF12.0890	LmjF12.0840	80	0	2
LmjF12	507304	511424	458785	460847	+	LmjF12.1070	LmjF12.0850	80	0	0
LmjF12	507304	511424	402866	405253	+	LmjF12.0867	LmjF12.0850	80	0	0
LmjF12	507304	511424	399332	401992	+	LmjF12.1000	LmjF12.0850	80	0	0
LmjF12	507304	511424	380010	382555	+	LmjF12.0860	LmjF12.0850	80	0	0
LmjF12	507304	511424	427751	430658	+	LmjF12.1015	LmjF12.0850	80	0	0
LmjF12	507304	511424	516450	519356	+	LmjF12.0880	LmjF12.0740	80	0	0
LmjF12	507304	511424	492657	495046	+	LmjF12.0820	LmjF12.0850	80	0	0
LmjF12	507304	511424	422564	427356	+	LmjF12.0905	LmjF12.0850	80	0	0
LmjF12	507304	511424	408616	411526	+	LmjF12.0890	LmjF12.0850	80	0	0
LmjF12	507304	511424	438179	439637	+	LmjF12.0930	LmjF12.0850	80	0	0
LmjF12	507304	511424	456719	458493	+	LmjF12.1070	LmjF12.0850	80	0	0
LmjF12	507304	511424	384812	386586	+	LmjF12.0715	LmjF12.0850	80	0	0
LmjF12	507304	511424	392686	394909	+	LmjF12.0990	LmjF12.0850	80	0	0
LmjF12	507304	511424	531400	533174	+	LmjF12.0880	LmjF12.1020	80	0	0
LmjF12	507304	511424	386878	388659	+	LmjF12.0715	LmjF12.0850	80	0	0
LmjF12	507304	511424	542456	544024	+	LmjF12.0880	LmjF12.1040	80	0	0
LmjF12	507304	511424	465899	468339	+	LmjF12.0755	LmjF12.0850	80	0	0
LmjF12	507304	511424	435206	437939	+	LmjF12.0930	LmjF12.0850	80	0	0
LmjF12	507304	511424	479403	481849	+	LmjF12.0765	LmjF12.0850	80	0	0
LmjF12	507304	511424	540389	542164	+	LmjF12.0880	LmjF12.1040	80	0	0
LmjF12	507304	511424	472999	475400	+	LmjF12.0770	LmjF12.0850	80	0	0
LmjF12	507304	511424	450929	453316	+	LmjF12.0970	LmjF12.0850	80	0	0
LmjF12	507304	511424	443663	446052	+	LmjF12.0950	LmjF12.0850	80	0	0
LmjF12	507304	511424	469768	471519	+	LmjF12.0760	LmjF12.0850	80	0	0
LmjF12	507304	511424	486094	488644	+	LmjF12.0800	LmjF12.0850	80	0	0
LmjF12	507304	511424	415581	417943	+	LmjF12.0895	LmjF12.0850	80	0	0
LmjF12	511432	514446	406057	407251	+	LmjF12.0870	LmjF12.0880	80	2	0
LmjF12	511432	514446	463369	464063	+	LmjF12.1070	LmjF12.0880	80	2	0
LmjF12	511432	514446	380010	382555	+	LmjF12.0860	LmjF12.0880	80	2	0
LmjF12	511432	514446	503062	505415	+	LmjF12.0850	LmjF12.0880	80	2	0
LmjF12	511432	514446	389463	391812	+	LmjF12.0980	LmjF12.0880	80	2	0
LmjF12	511432	514446	418747	421099	+	LmjF12.0910	LmjF12.0880	80	2	0
LmjF12	511432	514446	526658	529023	+	LmjF12.0740	LmjF12.0995	80	2	2
LmjF12	511432	514446	454656	455110	+	LmjF12.1060	LmjF12.0880	80	2	0
LmjF12	511432	514446	529169	529863	+	LmjF12.0740	LmjF12.0995	80	2	0
LmjF12	511432	514446	440441	442789	+	LmjF12.0940	LmjF12.0880	80	2	0
LmjF12	511432	514446	476204	478554	+	LmjF12.0780	LmjF12.0880	80	2	0
LmjF12	511432	514446	469768	471519	+	LmjF12.0760	LmjF12.0880	80	2	0
LmjF12	511432	514446	545212	547352	+	LmjF12.0740	LmjF12.1050	80	2	0
LmjF12	511432	514446	495850	498188	+	LmjF12.0830	LmjF12.0880	80	2	0
LmjF12	511432	514446	460855	463223	+	LmjF12.1070	LmjF12.0880	80	2	2
LmjF12	511432	514446	465899	468339	+	LmjF12.0755	LmjF12.0880	80	2	0
LmjF12	511432	514446	446856	449206	+	LmjF12.0960	LmjF12.0880	80	2	0
LmjF12	511432	514446	489448	491783	+	LmjF12.0810	LmjF12.0880	80	2	0
LmjF12	511432	514446	536445	538780	+	LmjF12.0740	LmjF12.1030	80	2	0
LmjF12	511432	514446	399332	401992	+	LmjF12.1000	LmjF12.0880	80	2	0
LmjF12	516450	519356	548895	552849	+	LmjF12.0885	LmjF12.1090	80	0	0
LmjF12	516450	519356	415581	417943	+	LmjF12.0895	LmjF12.0880	80	0	0
LmjF12	516450	519356	399332	401992	+	LmjF12.1000	LmjF12.0880	80	0	0
LmjF12	516450	519356	492657	495046	+	LmjF12.0820	LmjF12.0740	80	0	0
LmjF12	516450	519356	472999	475400	+	LmjF12.0770	LmjF12.0740	80	0	0
LmjF12	516450	519356	443663	446052	+	LmjF12.0950	LmjF12.0880	80	0	0
LmjF12	519364	522370	545212	547352	+	LmjF12.0730	LmjF12.1050	80	2	0
LmjF12	519364	522370	399332	401992	+	LmjF12.1000	LmjF12.0885	80	2	0
LmjF12	519364	522370	465899	468339	+	LmjF12.0755	LmjF12.0885	80	2	0
LmjF12	519364	522370	489448	491783	+	LmjF12.0810	LmjF12.0885	80	2	0
LmjF12	519364	522370	503062	505415	+	LmjF12.0850	LmjF12.0885	80	2	0
LmjF12	519364	522370	476204	478554	+	LmjF12.0780	LmjF12.0885	80	2	0
LmjF12	519364	522370	536445	538780	+	LmjF12.0730	LmjF12.1030	80	2	0
LmjF12	519364	522370	469768	471519	+	LmjF12.0760	LmjF12.0885	80	2	0
LmjF12	519364	522370	526658	529023	+	LmjF12.0730	LmjF12.0995	80	2	2
LmjF12	519364	522370	389463	391812	+	LmjF12.0980	LmjF12.0885	80	2	0
LmjF12	519364	522370	418747	421099	+	LmjF12.0910	LmjF12.0885	80	2	0
LmjF12	519364	522370	495850	498188	+	LmjF12.0830	LmjF12.0885	80	2	0
LmjF12	519364	522370	529169	529863	+	LmjF12.0730	LmjF12.0995	80	2	0
LmjF12	519364	522370	440441	442789	+	LmjF12.0940	LmjF12.0885	80	2	0
LmjF12	523730	526650	469768	471519	+	LmjF12.0760	LmjF12.0885	80	0	0
LmjF12	523730	526650	443663	446052	+	LmjF12.0950	LmjF12.0885	80	0	0
LmjF12	523730	526650	392686	394909	+	LmjF12.0990	LmjF12.0885	80	0	0
LmjF12	523730	526650	479403	481849	+	LmjF12.0765	LmjF12.0885	80	0	0
LmjF12	523730	526650	386878	388659	+	LmjF12.0715	LmjF12.0730	80	0	0
LmjF12	523730	526650	415581	417943	+	LmjF12.0895	LmjF12.0885	80	0	0
LmjF12	523730	526650	465899	468339	+	LmjF12.0755	LmjF12.0885	80	0	0
LmjF12	523730	526650	486094	488644	+	LmjF12.0800	LmjF12.0885	80	0	0
LmjF12	523730	526650	492657	495046	+	LmjF12.0820	LmjF12.0730	80	0	0
LmjF12	523730	526650	540389	542164	+	LmjF12.0995	LmjF12.1030	80	0	0
LmjF12	523730	526650	458785	460847	+	LmjF12.1070	LmjF12.0730	80	0	0
LmjF12	523730	526650	422564	427356	+	LmjF12.0905	LmjF12.0885	80	0	0
LmjF12	523730	526650	450929	453316	+	LmjF12.0970	LmjF12.0730	80	0	0
LmjF12	523730	526650	438179	439637	+	LmjF12.0930	LmjF12.0730	80	0	0
LmjF12	523730	526650	384812	386586	+	LmjF12.0715	LmjF12.0885	80	0	0
LmjF12	523730	526650	472999	475400	+	LmjF12.0770	LmjF12.0885	80	0	0
LmjF12	523730	526650	435206	437939	+	LmjF12.0930	LmjF12.0730	80	0	0
LmjF12	523730	526650	507304	511424	+	LmjF12.0880	LmjF12.0730	80	0	0
LmjF12	523730	526650	402866	405253	+	LmjF12.0867	LmjF12.0885	80	0	0
LmjF12	523730	526650	399332	401992	+	LmjF12.1000	LmjF12.0885	80	0	0
LmjF12	523730	526650	548895	552849	+	LmjF12.1020	LmjF12.1090	80	0	0
LmjF12	523730	526650	456719	458493	+	LmjF12.1070	LmjF12.0885	80	0	0
LmjF12	523730	526650	531400	533174	+	LmjF12.0995	LmjF12.0995	80	0	0
LmjF12	523730	526650	533466	535179	+	LmjF12.0995	LmjF12.1020	80	0	0
LmjF12	523730	526650	542456	544024	+	LmjF12.1020	LmjF12.1040	80	0	0
LmjF12	523730	526650	380010	382555	+	LmjF12.0860	LmjF12.0730	80	0	0
LmjF12	526658	529023	430666	433741	+	LmjF12.0920	LmjF12.0995	80	2	2
LmjF12	526658	529023	411534	414608	+	LmjF12.0890	LmjF12.0995	80	2	2
LmjF12	526658	529023	395106	397714	+	LmjF12.0990	LmjF12.0995	80	2	2
LmjF12	529169	529863	440441	442789	+	LmjF12.0940	LmjF12.0995	80	0	0
LmjF12	529169	529863	542456	544024	+	LmjF12.1020	LmjF12.1040	80	0	0
LmjF12	529169	529863	399332	401992	+	LmjF12.1000	LmjF12.0995	80	0	0
LmjF12	529169	529863	389463	391812	+	LmjF12.0980	LmjF12.0995	80	0	0
LmjF12	529169	529863	476204	478554	+	LmjF12.0780	LmjF12.0995	80	0	0
LmjF12	529169	529863	430666	433741	+	LmjF12.0920	LmjF12.0995	80	0	2
LmjF12	529169	529863	495850	498188	+	LmjF12.0830	LmjF12.0995	80	0	0
LmjF12	529169	529863	489448	491783	+	LmjF12.0810	LmjF12.0995	80	0	0
LmjF12	529169	529863	402866	405253	+	LmjF12.0867	LmjF12.0995	80	0	0
LmjF12	529169	529863	472999	475400	+	LmjF12.0770	LmjF12.0995	80	0	0
LmjF12	529169	529863	486094	488644	+	LmjF12.0800	LmjF12.0995	80	0	0
LmjF12	529169	529863	545212	547352	+	LmjF12.1020	LmjF12.1050	80	0	0
LmjF12	529169	529863	395106	397714	+	LmjF12.0990	LmjF12.0995	80	0	2
LmjF12	529169	529863	533466	535179	+	LmjF12.1020	LmjF12.1020	80	0	0
LmjF12	529169	529863	536445	538780	+	LmjF12.1020	LmjF12.1030	80	0	0
LmjF12	529169	529863	465899	468339	+	LmjF12.0755	LmjF12.0995	80	0	0
LmjF12	529169	529863	492657	495046	+	LmjF12.0820	LmjF12.0995	80	0	0
LmjF12	529169	529863	443663	446052	+	LmjF12.0950	LmjF12.0995	80	0	0
LmjF12	529169	529863	411534	414608	+	LmjF12.0890	LmjF12.0995	80	0	2
LmjF12	531400	533174	443663	446052	+	LmjF12.0950	LmjF12.0995	80	0	0
LmjF12	531400	533174	465899	468339	+	LmjF12.0755	LmjF12.1020	80	0	0
LmjF12	531400	533174	469768	471519	+	LmjF12.0760	LmjF12.0995	80	0	0
LmjF12	531400	533174	486094	488644	+	LmjF12.0800	LmjF12.0995	80	0	0
LmjF12	531400	533174	540389	542164	+	LmjF12.1030	LmjF12.1030	80	0	0
LmjF12	531400	533174	402866	405253	+	LmjF12.0867	LmjF12.0995	80	0	0
LmjF12	531400	533174	516450	519356	+	LmjF12.0885	LmjF12.0995	80	0	0
LmjF12	531400	533174	456719	458493	+	LmjF12.1070	LmjF12.0995	80	0	0
LmjF12	531400	533174	472999	475400	+	LmjF12.0770	LmjF12.0995	80	0	0
LmjF12	531400	533174	548895	552849	+	LmjF12.1030	LmjF12.1090	80	0	0
LmjF12	531400	533174	479403	481849	+	LmjF12.0765	LmjF12.0995	80	0	0
LmjF12	531400	533174	408616	411526	+	LmjF12.0890	LmjF12.0995	80	0	0
LmjF12	531400	533174	392686	394909	+	LmjF12.0990	LmjF12.0995	80	0	0
LmjF12	531400	533174	492657	495046	+	LmjF12.0820	LmjF12.0995	80	0	0
LmjF12	533466	535179	492657	495046	+	LmjF12.0820	LmjF12.1020	80	0	0
LmjF12	533466	535179	408616	411526	+	LmjF12.0890	LmjF12.1020	80	0	0
LmjF12	533466	535179	516450	519356	+	LmjF12.0885	LmjF12.1020	80	0	0
LmjF12	533466	535179	443663	446052	+	LmjF12.0950	LmjF12.1020	80	0	0
LmjF12	533466	535179	399332	401992	+	LmjF12.1000	LmjF12.1020	80	0	0
LmjF12	533466	535179	472999	475400	+	LmjF12.0770	LmjF12.1020	80	0	0
LmjF12	535327	535641	486094	488644	+	LmjF12.0800	LmjF12.1020	80	0	0
LmjF12	535327	535641	443663	446052	+	LmjF12.0950	LmjF12.1020	80	0	0
LmjF12	535327	535641	402866	405253	+	LmjF12.0867	LmjF12.1020	80	0	0
LmjF12	535327	535641	415581	417943	+	LmjF12.0895	LmjF12.1020	80	0	0
LmjF12	535327	535641	472999	475400	+	LmjF12.0770	LmjF12.1020	80	0	0
LmjF12	535327	535641	492657	495046	+	LmjF12.0820	LmjF12.1020	80	0	0
LmjF12	536445	538780	476204	478554	+	LmjF12.0780	LmjF12.1020	80	0	0
LmjF12	540389	542164	548895	552849	+	LmjF12.1050	LmjF12.1090	80	0	0
LmjF12	540389	542164	408616	411526	+	LmjF12.0890	LmjF12.1030	80	0	0
LmjF12	540389	542164	465899	468339	+	LmjF12.0755	LmjF12.1040	80	0	0
LmjF12	540389	542164	486094	488644	+	LmjF12.0800	LmjF12.1030	80	0	0
LmjF12	540389	542164	456719	458493	+	LmjF12.1070	LmjF12.1030	80	0	0
LmjF12	540389	542164	516450	519356	+	LmjF12.0885	LmjF12.1030	80	0	0
LmjF12	540389	542164	392686	394909	+	LmjF12.0990	LmjF12.1030	80	0	0
LmjF12	540389	542164	492657	495046	+	LmjF12.0820	LmjF12.1030	80	0	0
LmjF12	540389	542164	402866	405253	+	LmjF12.0867	LmjF12.1030	80	0	0
LmjF12	540389	542164	472999	475400	+	LmjF12.0770	LmjF12.1030	80	0	0
LmjF12	540389	542164	443663	446052	+	LmjF12.0950	LmjF12.1030	80	0	0
LmjF12	540389	542164	479403	481849	+	LmjF12.0765	LmjF12.1030	80	0	0
LmjF12	542456	544024	402866	405253	+	LmjF12.0867	LmjF12.1040	80	0	0
LmjF12	542456	544024	472999	475400	+	LmjF12.0770	LmjF12.1040	80	0	0
LmjF12	542456	544024	443663	446052	+	LmjF12.0950	LmjF12.1040	80	0	0
LmjF12	542456	544024	415581	417943	+	LmjF12.0895	LmjF12.1040	80	0	0
LmjF12	542456	544024	479403	481849	+	LmjF12.0765	LmjF12.1040	80	0	0
LmjF12	542456	544024	392686	394909	+	LmjF12.0990	LmjF12.1040	80	0	0
LmjF12	542456	544024	516450	519356	+	LmjF12.0885	LmjF12.1040	80	0	0
LmjF12	542456	544024	408616	411526	+	LmjF12.0890	LmjF12.1040	80	0	0
LmjF12	542456	544024	548895	552849	+	LmjF12.1050	LmjF12.1090	80	0	0
LmjF12	542456	544024	533466	535179	+	LmjF12.1030	LmjF12.1040	80	0	0
LmjF12	542456	544024	492657	495046	+	LmjF12.0820	LmjF12.1040	80	0	0
LmjF12	545212	547352	536445	538780	+	LmjF12.1040	LmjF12.1050	80	0	0
LmjF12	545212	547352	476204	478554	+	LmjF12.0780	LmjF12.1040	80	0	0
LmjF12	545212	547352	430666	433741	+	LmjF12.0920	LmjF12.1050	80	0	2
LmjF12	548895	552849	408616	411526	+	LmjF12.0890	LmjF12.1090	80	0	0
LmjF12	548895	552849	492657	495046	+	LmjF12.0820	LmjF12.1090	80	0	0
LmjF12	548895	552849	479403	481849	+	LmjF12.0765	LmjF12.1090	80	0	0
LmjF12	612981	614527	666634	668188	+	LmjF12.1210	LmjF12.1330	82	1	1
LmjF12	628081	629142	612981	614527	+	LmjF12.1210	LmjF12.1220	82	1	1
LmjF12	628081	629142	666634	668188	+	LmjF12.1230	LmjF12.1330	82	1	1
LmjF12	665810	666170	575526	575886	+	LmjF12.1140	LmjF12.1330	81	1	1
LmjF13	26171	26718	61191	61761	+	LmjF13.0100	LmjF13.0190	87	2	2
LmjF13	66074	66646	61191	61761	+	LmjF13.0200	LmjF13.0200	87	2	2
LmjF13	66074	66646	26171	26718	+	LmjF13.0100	LmjF13.0200	87	2	2
LmjF13	82991	85148	144741	146843	-	LmjF13.0270	LmjF13.0450	84	1	1
LmjF13	82991	85148	261310	261708	+	LmjF13.0270	LmjF13.0780	84	1	1
LmjF13	91350	91773	93128	94048	+	LmjF13.0280	LmjF13.0280	83	0	0
LmjF13	91350	91773	95403	96323	+	LmjF13.0280	LmjF13.0290	83	0	0
LmjF13	91350	91773	106778	107698	+	LmjF13.0280	LmjF13.0340	83	0	0
LmjF13	91350	91773	115880	116801	+	LmjF13.0280	LmjF13.0380	83	0	0
LmjF13	91350	91773	99953	100873	+	LmjF13.0280	LmjF13.0310	83	0	0
LmjF13	91350	91773	111328	112249	+	LmjF13.0280	LmjF13.0360	83	0	0
LmjF13	91350	91773	109053	109973	+	LmjF13.0280	LmjF13.0350	83	0	0
LmjF13	93128	94048	106778	107698	+	LmjF13.0290	LmjF13.0340	83	0	0
LmjF13	93128	94048	99953	100873	+	LmjF13.0290	LmjF13.0310	83	0	0
LmjF13	93128	94048	118156	118652	+	LmjF13.0290	LmjF13.0390	83	0	0
LmjF13	95403	96323	115880	116801	+	LmjF13.0300	LmjF13.0380	83	0	0
LmjF13	95403	96323	109053	109973	+	LmjF13.0300	LmjF13.0350	83	0	0
LmjF13	95403	96323	111328	112249	+	LmjF13.0300	LmjF13.0360	83	0	0
LmjF13	95403	96323	106778	107698	+	LmjF13.0300	LmjF13.0340	83	0	0
LmjF13	95403	96323	93128	94048	+	LmjF13.0290	LmjF13.0290	83	0	0
LmjF13	95403	96323	118156	118652	+	LmjF13.0300	LmjF13.0390	83	0	0
LmjF13	95403	96323	99953	100873	+	LmjF13.0300	LmjF13.0310	83	0	0
LmjF13	97678	98598	113604	114525	+	LmjF13.0310	LmjF13.0370	83	0	0
LmjF13	97678	98598	104503	105423	+	LmjF13.0310	LmjF13.0330	83	0	0
LmjF13	97678	98598	118156	118652	+	LmjF13.0310	LmjF13.0390	83	0	0
LmjF13	97678	98598	111328	112249	+	LmjF13.0310	LmjF13.0360	83	0	0
LmjF13	97678	98598	106778	107698	+	LmjF13.0310	LmjF13.0340	83	0	0
LmjF13	97678	98598	91350	91773	+	LmjF13.0280	LmjF13.0300	83	0	0
LmjF13	97678	98598	99953	100873	+	LmjF13.0310	LmjF13.0310	83	0	0
LmjF13	97678	98598	93128	94048	+	LmjF13.0290	LmjF13.0300	83	0	0
LmjF13	97678	98598	109053	109973	+	LmjF13.0310	LmjF13.0350	83	0	0
LmjF13	97678	98598	115880	116801	+	LmjF13.0310	LmjF13.0380	83	0	0
LmjF13	97678	98598	95403	96323	+	LmjF13.0300	LmjF13.0300	83	0	0
LmjF13	99953	100873	106778	107698	+	LmjF13.0320	LmjF13.0340	83	0	0
LmjF13	102228	103148	113604	114525	+	LmjF13.0330	LmjF13.0370	83	0	0
LmjF13	102228	103148	104503	105423	+	LmjF13.0330	LmjF13.0330	83	0	0
LmjF13	102228	103148	99953	100873	+	LmjF13.0320	LmjF13.0320	83	0	0
LmjF13	102228	103148	95403	96323	+	LmjF13.0300	LmjF13.0320	83	0	0
LmjF13	102228	103148	111328	112249	+	LmjF13.0330	LmjF13.0360	83	0	0
LmjF13	102228	103148	115880	116801	+	LmjF13.0330	LmjF13.0380	83	0	0
LmjF13	102228	103148	91350	91773	+	LmjF13.0280	LmjF13.0320	83	0	0
LmjF13	102228	103148	97678	98598	+	LmjF13.0310	LmjF13.0320	83	0	0
LmjF13	102228	103148	106778	107698	+	LmjF13.0330	LmjF13.0340	83	0	0
LmjF13	102228	103148	109053	109973	+	LmjF13.0330	LmjF13.0350	83	0	0
LmjF13	102228	103148	93128	94048	+	LmjF13.0290	LmjF13.0320	83	0	0
LmjF13	102228	103148	118156	118652	+	LmjF13.0330	LmjF13.0390	83	0	0
LmjF13	104503	105423	99953	100873	+	LmjF13.0320	LmjF13.0330	83	0	0
LmjF13	104503	105423	95403	96323	+	LmjF13.0300	LmjF13.0330	83	0	0
LmjF13	104503	105423	93128	94048	+	LmjF13.0290	LmjF13.0330	83	0	0
LmjF13	104503	105423	111328	112249	+	LmjF13.0340	LmjF13.0360	83	0	0
LmjF13	104503	105423	118156	118652	+	LmjF13.0340	LmjF13.0390	83	0	0
LmjF13	104503	105423	91350	91773	+	LmjF13.0280	LmjF13.0330	83	0	0
LmjF13	104503	105423	115880	116801	+	LmjF13.0340	LmjF13.0380	83	0	0
LmjF13	104503	105423	106778	107698	+	LmjF13.0340	LmjF13.0340	83	0	0
LmjF13	104503	105423	109053	109973	+	LmjF13.0340	LmjF13.0350	83	0	0
LmjF13	104503	105423	113604	114525	+	LmjF13.0340	LmjF13.0370	83	0	0
LmjF13	109053	109973	99953	100873	+	LmjF13.0320	LmjF13.0350	83	0	0
LmjF13	109053	109973	118156	118652	+	LmjF13.0360	LmjF13.0390	83	0	0
LmjF13	109053	109973	111328	112249	+	LmjF13.0360	LmjF13.0360	83	0	0
LmjF13	109053	109973	106778	107698	+	LmjF13.0350	LmjF13.0350	83	0	0
LmjF13	109053	109973	93128	94048	+	LmjF13.0290	LmjF13.0350	83	0	0
LmjF13	111328	112249	93128	94048	+	LmjF13.0290	LmjF13.0360	83	0	0
LmjF13	111328	112249	99953	100873	+	LmjF13.0320	LmjF13.0360	83	0	0
LmjF13	111328	112249	106778	107698	+	LmjF13.0350	LmjF13.0360	83	0	0
LmjF13	111328	112249	118156	118652	+	LmjF13.0370	LmjF13.0390	83	0	0
LmjF13	113604	114525	99953	100873	+	LmjF13.0320	LmjF13.0370	83	0	0
LmjF13	113604	114525	106778	107698	+	LmjF13.0350	LmjF13.0370	83	0	0
LmjF13	113604	114525	111328	112249	+	LmjF13.0370	LmjF13.0370	83	0	0
LmjF13	113604	114525	91350	91773	+	LmjF13.0280	LmjF13.0370	83	0	0
LmjF13	113604	114525	95403	96323	+	LmjF13.0300	LmjF13.0370	83	0	0
LmjF13	113604	114525	109053	109973	+	LmjF13.0360	LmjF13.0370	83	0	0
LmjF13	113604	114525	118156	118652	+	LmjF13.0380	LmjF13.0390	83	0	0
LmjF13	113604	114525	115880	116801	+	LmjF13.0380	LmjF13.0380	83	0	0
LmjF13	113604	114525	93128	94048	+	LmjF13.0290	LmjF13.0370	83	0	0
LmjF13	115880	116801	99953	100873	+	LmjF13.0320	LmjF13.0380	83	0	0
LmjF13	115880	116801	93128	94048	+	LmjF13.0290	LmjF13.0380	83	0	0
LmjF13	115880	116801	118156	118652	+	LmjF13.0390	LmjF13.0390	83	0	0
LmjF13	115880	116801	109053	109973	+	LmjF13.0360	LmjF13.0380	83	0	0
LmjF13	115880	116801	111328	112249	+	LmjF13.0370	LmjF13.0380	83	0	0
LmjF13	115880	116801	106778	107698	+	LmjF13.0350	LmjF13.0380	83	0	0
LmjF13	118156	118652	106778	107698	+	LmjF13.0350	LmjF13.0390	83	0	0
LmjF13	118156	118652	99953	100873	+	LmjF13.0320	LmjF13.0390	83	0	0
LmjF13	170657	170986	261310	261708	-	LmjF13.0530	LmjF13.0780	84	1	1
LmjF13	170657	170986	216210	216609	+	LmjF13.0530	LmjF13.0660	84	1	1
LmjF13	170657	170986	144741	146843	+	LmjF13.0460	LmjF13.0520	84	1	1
LmjF13	170657	170986	82991	85148	-	LmjF13.0270	LmjF13.0520	84	1	1
LmjF13	198983	199364	247065	247445	+	LmjF13.0620	LmjF13.0740	85	0	0
LmjF13	216210	216609	144741	146843	+	LmjF13.0460	LmjF13.0660	84	1	1
LmjF13	216210	216609	82991	85148	-	LmjF13.0270	LmjF13.0660	84	1	1
LmjF13	216210	216609	261310	261708	-	LmjF13.0670	LmjF13.0780	84	1	1
LmjF13	235006	235212	258433	258639	-	LmjF13.0710	LmjF13.0770	86	2	2
LmjF13	261310	261708	144741	146843	-	LmjF13.0460	LmjF13.0780	84	1	1
LmjF13	361985	362421	413257	413693	+	LmjF13.1060	LmjF13.1190	89	2	2
LmjF13	373737	374140	332271	332670	+	LmjF13.0980	LmjF13.1070	88	2	2
LmjF13	400062	400338	429905	430186	+	LmjF13.1150	LmjF13.1240	90	0	0
LmjF13	480180	480770	502024	503698	-	LmjF13.1370	LmjF13.1410	91	2	2
LmjF13	480180	480770	551604	553287	+	LmjF13.1370	LmjF13.1500	91	2	2
LmjF13	480180	480770	581499	582009	+	LmjF13.1370	LmjF13.1560	91	2	2
LmjF13	480180	480770	573433	574052	+	LmjF13.1370	LmjF13.1540	91	2	2
LmjF13	480180	480770	564252	564846	+	LmjF13.1370	LmjF13.1520	91	2	2
LmjF13	502024	503698	581499	582009	-	LmjF13.1420	LmjF13.1560	91	2	2
LmjF13	502024	503698	590299	591201	+	LmjF13.1420	LmjF13.1570	91	2	1
LmjF13	502024	503698	564252	564846	-	LmjF13.1420	LmjF13.1520	91	2	2
LmjF13	502024	503698	551604	553287	-	LmjF13.1420	LmjF13.1500	91	2	2
LmjF13	551604	553287	590299	591201	-	LmjF13.1510	LmjF13.1570	91	2	1
LmjF13	551604	553287	581499	582009	+	LmjF13.1510	LmjF13.1560	91	2	2
LmjF13	564252	564846	581499	582009	+	LmjF13.1530	LmjF13.1560	91	2	2
LmjF13	564252	564846	551604	553287	+	LmjF13.1510	LmjF13.1520	91	2	2
LmjF13	573433	574052	581499	582009	+	LmjF13.1550	LmjF13.1560	91	2	2
LmjF13	573433	574052	564252	564846	+	LmjF13.1530	LmjF13.1540	91	2	2
LmjF13	573433	574052	502024	503698	-	LmjF13.1420	LmjF13.1540	91	2	2
LmjF13	573433	574052	551604	553287	+	LmjF13.1510	LmjF13.1540	91	2	2
LmjF13	593754	594271	502024	503698	+	LmjF13.1420	LmjF13.1580	91	2	2
LmjF13	593754	594271	573433	574052	-	LmjF13.1550	LmjF13.1580	91	2	2
LmjF13	593754	594271	551604	553287	-	LmjF13.1510	LmjF13.1580	91	2	2
LmjF13	593754	594271	480180	480770	-	LmjF13.1370	LmjF13.1580	91	2	2
LmjF13	593754	594271	581499	582009	-	LmjF13.1570	LmjF13.1580	91	2	2
LmjF13	593754	594271	564252	564846	-	LmjF13.1530	LmjF13.1580	91	2	2
LmjF14	41481	41958	19255	19734	+	LmjF14.0080	LmjF14.0160	93	2	2
LmjF14	95951	96448	154931	155459	+	LmjF14.0340	LmjF14.0460	92	2	2
LmjF14	102768	103369	164115	164613	+	LmjF14.0350	LmjF14.0470	92	2	2
LmjF14	102768	103369	126809	127879	+	LmjF14.0350	LmjF14.0380	92	2	2
LmjF14	102768	103369	154931	155459	-	LmjF14.0350	LmjF14.0460	92	2	2
LmjF14	102768	103369	132232	134259	+	LmjF14.0350	LmjF14.0400	92	2	2
LmjF14	102768	103369	128784	131327	+	LmjF14.0350	LmjF14.0390	92	2	2
LmjF14	102768	103369	107278	107840	+	LmjF14.0350	LmjF14.0350	92	2	2
LmjF14	102768	103369	95951	96448	-	LmjF14.0340	LmjF14.0340	92	2	2
LmjF14	107278	107840	164115	164613	+	LmjF14.0360	LmjF14.0470	92	2	2
LmjF14	107278	107840	128784	131327	+	LmjF14.0360	LmjF14.0390	92	2	2
LmjF14	107278	107840	95951	96448	-	LmjF14.0340	LmjF14.0350	92	2	2
LmjF14	107278	107840	132232	134259	+	LmjF14.0360	LmjF14.0400	92	2	2
LmjF14	107278	107840	154931	155459	-	LmjF14.0360	LmjF14.0460	92	2	2
LmjF14	107278	107840	126809	127879	+	LmjF14.0360	LmjF14.0380	92	2	2
LmjF14	126809	127879	95951	96448	-	LmjF14.0340	LmjF14.0380	92	2	2
LmjF14	126809	127879	154931	155459	-	LmjF14.0390	LmjF14.0460	92	2	2
LmjF14	126809	127879	128784	131327	+	LmjF14.0390	LmjF14.0390	92	2	2
LmjF14	128784	131327	95951	96448	-	LmjF14.0340	LmjF14.0390	92	2	2
LmjF14	128784	131327	154931	155459	-	LmjF14.0400	LmjF14.0460	92	2	2
LmjF14	132232	134259	126809	127879	+	LmjF14.0390	LmjF14.0400	92	2	2
LmjF14	132232	134259	154931	155459	-	LmjF14.0405	LmjF14.0460	92	2	2
LmjF14	132232	134259	95951	96448	-	LmjF14.0340	LmjF14.0400	92	2	2
LmjF14	132232	134259	128784	131327	+	LmjF14.0400	LmjF14.0390	92	2	2
LmjF14	164115	164613	132232	134259	+	LmjF14.0405	LmjF14.0470	92	2	2
LmjF14	164115	164613	126809	127879	+	LmjF14.0390	LmjF14.0470	92	2	2
LmjF14	164115	164613	95951	96448	-	LmjF14.0340	LmjF14.0470	92	2	2
LmjF14	164115	164613	128784	131327	+	LmjF14.0400	LmjF14.0470	92	2	2
LmjF14	164115	164613	154931	155459	-	LmjF14.0470	LmjF14.0470	92	2	2
LmjF14	245922	247608	248969	249650	+	LmjF14.0680	LmjF14.0670	94	2	2
LmjF14	245922	247608	269994	270273	-	LmjF14.0680	LmjF14.0705	94	2	0
LmjF14	251922	252630	248969	249650	+	LmjF14.0680	LmjF14.0680	94	2	2
LmjF14	251922	252630	245922	247608	+	LmjF14.0680	LmjF14.0680	94	2	2
LmjF14	253112	254453	251922	252630	+	LmjF14.0690	LmjF14.0680	94	2	2
LmjF14	253112	254453	262556	263204	-	LmjF14.0690	LmjF14.0700	94	2	2
LmjF14	253112	254453	248969	249650	+	LmjF14.0680	LmjF14.0680	94	2	2
LmjF14	253112	254453	426488	426876	+	LmjF14.0690	LmjF14.1050	94	2	2
LmjF14	253112	254453	245922	247608	+	LmjF14.0680	LmjF14.0680	94	2	2
LmjF14	262556	263204	245922	247608	-	LmjF14.0680	LmjF14.0700	94	2	2
LmjF14	262556	263204	251922	252630	-	LmjF14.0690	LmjF14.0700	94	2	2
LmjF14	262556	263204	426488	426876	-	LmjF14.0705	LmjF14.1050	94	2	2
LmjF14	262556	263204	382043	382524	-	LmjF14.0705	LmjF14.0930	94	2	2
LmjF14	262556	263204	248969	249650	-	LmjF14.0680	LmjF14.0700	94	2	2
LmjF14	269557	269977	298547	298966	-	LmjF14.0710	LmjF14.0760	95	1	1
LmjF14	279097	279457	275178	275538	+	LmjF14.0720	LmjF14.0720	96	0	0
LmjF14	382043	382524	251922	252630	+	LmjF14.0690	LmjF14.0930	94	2	2
LmjF14	382043	382524	245922	247608	+	LmjF14.0680	LmjF14.0930	94	2	2
LmjF14	382043	382524	248969	249650	+	LmjF14.0680	LmjF14.0930	94	2	2
LmjF14	382043	382524	426488	426876	+	LmjF14.0940	LmjF14.1050	94	2	2
LmjF14	426488	426876	245922	247608	+	LmjF14.0680	LmjF14.1050	94	2	2
LmjF14	426488	426876	251922	252630	+	LmjF14.0690	LmjF14.1050	94	2	2
LmjF14	426488	426876	248969	249650	+	LmjF14.0680	LmjF14.1050	94	2	2
LmjF14	523975	524546	578973	579407	+	LmjF14.1230	LmjF14.1395	97	2	2
LmjF14	523975	524546	554558	555160	-	LmjF14.1230	LmjF14.1320	97	2	2
LmjF14	523975	524546	550366	550933	+	LmjF14.1230	LmjF14.1310	97	2	2
LmjF14	523975	524546	547267	547864	+	LmjF14.1230	LmjF14.1300	97	2	2
LmjF14	527340	528123	546320	547102	+	LmjF14.1240	LmjF14.1300	98	0	0
LmjF14	547267	547864	554558	555160	-	LmjF14.1310	LmjF14.1320	97	2	2
LmjF14	547267	547864	550366	550933	+	LmjF14.1310	LmjF14.1310	97	2	2
LmjF14	547267	547864	578973	579407	+	LmjF14.1310	LmjF14.1395	97	2	2
LmjF14	554558	555160	578973	579407	-	LmjF14.1330	LmjF14.1395	97	2	2
LmjF14	554558	555160	550366	550933	-	LmjF14.1320	LmjF14.1320	97	2	2
LmjF14	578973	579407	550366	550933	+	LmjF14.1320	LmjF14.1395	97	2	2
LmjF14	622162	622363	1	202	-	LmjF14.0010	LmjF14.1490	17	0	0
LmjF15	12388	12939	9139	9651	+	LmjF15.0050	LmjF15.0050	99	2	2
LmjF15	12388	12939	106688	107251	-	LmjF15.0060	LmjF15.0270	99	2	2
LmjF15	21517	22091	46102	46662	+	LmjF15.0070	LmjF15.0130	99	2	2
LmjF15	21517	22091	106688	107251	+	LmjF15.0070	LmjF15.0270	99	2	2
LmjF15	21517	22091	9139	9651	-	LmjF15.0050	LmjF15.0060	99	2	2
LmjF15	21517	22091	76461	77021	+	LmjF15.0070	LmjF15.0190	99	2	2
LmjF15	21517	22091	12388	12939	-	LmjF15.0060	LmjF15.0060	99	2	2
LmjF15	46102	46662	106688	107251	+	LmjF15.0140	LmjF15.0270	99	2	2
LmjF15	46102	46662	76461	77021	+	LmjF15.0140	LmjF15.0190	99	2	2
LmjF15	46102	46662	12388	12939	-	LmjF15.0060	LmjF15.0130	99	2	2
LmjF15	46102	46662	9139	9651	-	LmjF15.0050	LmjF15.0130	99	2	2
LmjF15	76461	77021	9139	9651	-	LmjF15.0050	LmjF15.0190	99	2	2
LmjF15	76461	77021	12388	12939	-	LmjF15.0060	LmjF15.0190	99	2	2
LmjF15	76461	77021	106688	107251	+	LmjF15.0195	LmjF15.0270	99	2	2
LmjF15	81010	81583	46102	46662	-	LmjF15.0140	LmjF15.0200	99	2	2
LmjF15	81010	81583	76461	77021	-	LmjF15.0195	LmjF15.0200	99	2	2
LmjF15	81010	81583	106688	107251	-	LmjF15.0210	LmjF15.0270	99	2	2
LmjF15	81010	81583	12388	12939	+	LmjF15.0060	LmjF15.0200	99	2	2
LmjF15	81010	81583	9139	9651	+	LmjF15.0050	LmjF15.0200	99	2	2
LmjF15	81010	81583	21517	22091	-	LmjF15.0070	LmjF15.0200	99	2	2
LmjF15	106688	107251	9139	9651	-	LmjF15.0050	LmjF15.0270	99	2	2
LmjF15	256250	256743	238465	238958	+	LmjF15.0580	LmjF15.0610	100	2	2
LmjF15	268192	268466	290604	290878	+	LmjF15.0640	LmjF15.0660	101	0	0
LmjF15	276740	277091	256250	256743	+	LmjF15.0620	LmjF15.0640	100	2	2
LmjF15	276740	277091	238465	238958	+	LmjF15.0580	LmjF15.0640	100	2	2
LmjF15	335190	335389	326031	326230	+	LmjF15.0750	LmjF15.0750	103	2	2
LmjF15	398415	398982	385513	386070	+	LmjF15.0850	LmjF15.0880	104	2	2
LmjF15	452056	452647	385513	386070	+	LmjF15.0850	LmjF15.1030	104	2	2
LmjF15	452056	452647	398415	398982	+	LmjF15.0890	LmjF15.1030	104	2	2
LmjF15	453610	454245	459329	459964	+	LmjF15.1050	LmjF15.1080	105	0	0
LmjF15	453610	454245	462057	462692	+	LmjF15.1050	LmjF15.1100	105	0	0
LmjF15	453610	454245	465048	465683	+	LmjF15.1050	LmjF15.1120	105	0	0
LmjF15	453610	454245	470767	471015	+	LmjF15.1050	LmjF15.1160	105	0	0
LmjF15	453610	454245	467776	468411	+	LmjF15.1050	LmjF15.1140	105	0	0
LmjF15	456338	456973	465048	465683	+	LmjF15.1070	LmjF15.1120	105	0	0
LmjF15	456338	456973	467776	468411	+	LmjF15.1070	LmjF15.1140	105	0	0
LmjF15	456338	456973	453610	454245	+	LmjF15.1050	LmjF15.1060	105	0	0
LmjF15	456338	456973	470767	471015	+	LmjF15.1070	LmjF15.1160	105	0	0
LmjF15	456338	456973	462057	462692	+	LmjF15.1070	LmjF15.1100	105	0	0
LmjF15	456338	456973	459329	459964	+	LmjF15.1070	LmjF15.1080	105	0	0
LmjF15	457323	458730	468761	470168	+	LmjF15.1080	LmjF15.1150	107	0	0
LmjF15	459329	459964	467776	468411	+	LmjF15.1090	LmjF15.1140	105	0	0
LmjF15	459329	459964	462057	462692	+	LmjF15.1090	LmjF15.1100	105	0	0
LmjF15	459329	459964	470767	471015	+	LmjF15.1090	LmjF15.1160	105	0	0
LmjF15	459329	459964	465048	465683	+	LmjF15.1090	LmjF15.1120	105	0	0
LmjF15	460314	461485	454595	455766	+	LmjF15.1060	LmjF15.1090	106	0	0
LmjF15	462057	462692	465048	465683	+	LmjF15.1110	LmjF15.1120	105	0	0
LmjF15	462057	462692	470767	471015	+	LmjF15.1110	LmjF15.1160	105	0	0
LmjF15	462057	462692	467776	468411	+	LmjF15.1110	LmjF15.1140	105	0	0
LmjF15	463042	464449	457323	458730	+	LmjF15.1080	LmjF15.1110	107	0	0
LmjF15	463042	464449	468761	470168	+	LmjF15.1120	LmjF15.1150	107	0	0
LmjF15	466033	467204	460314	461485	+	LmjF15.1100	LmjF15.1130	106	0	0
LmjF15	466033	467204	454595	455766	+	LmjF15.1060	LmjF15.1130	106	0	0
LmjF15	467776	468411	465048	465683	+	LmjF15.1130	LmjF15.1140	105	0	0
LmjF15	470767	471015	465048	465683	+	LmjF15.1130	LmjF15.1160	105	0	0
LmjF15	470767	471015	467776	468411	+	LmjF15.1150	LmjF15.1160	105	0	0
LmjF15	544474	545145	568314	568983	-	LmjF15.1310	LmjF15.1360	108	2	2
LmjF15	583742	584360	286833	287464	-	LmjF15.0660	LmjF15.1420	102	0	0
LmjF16	16922	17542	84229	84926	+	LmjF16.0080	LmjF16.0240	111	2	2
LmjF16	16922	17542	65124	65815	+	LmjF16.0080	LmjF16.0190	111	2	2
LmjF16	16922	17542	40537	41119	+	LmjF16.0080	LmjF16.0140	111	2	2
LmjF16	21047	21723	40537	41119	+	LmjF16.0090	LmjF16.0140	111	2	2
LmjF16	21047	21723	84229	84926	+	LmjF16.0090	LmjF16.0240	111	2	2
LmjF16	21047	21723	16922	17542	+	LmjF16.0080	LmjF16.0080	111	2	2
LmjF16	21047	21723	65124	65815	+	LmjF16.0090	LmjF16.0190	111	2	2
LmjF16	40537	41119	65124	65815	+	LmjF16.0150	LmjF16.0190	111	2	2
LmjF16	61455	61968	21047	21723	+	LmjF16.0090	LmjF16.0180	111	2	2
LmjF16	61455	61968	65124	65815	+	LmjF16.0190	LmjF16.0190	111	2	2
LmjF16	61455	61968	84229	84926	+	LmjF16.0190	LmjF16.0240	111	2	2
LmjF16	61455	61968	16922	17542	+	LmjF16.0080	LmjF16.0180	111	2	2
LmjF16	61455	61968	40537	41119	+	LmjF16.0150	LmjF16.0180	111	2	2
LmjF16	84229	84926	65124	65815	+	LmjF16.0200	LmjF16.0240	111	2	2
LmjF16	84229	84926	40537	41119	+	LmjF16.0150	LmjF16.0240	111	2	2
LmjF16	145886	146251	172458	172898	+	LmjF16.0420	LmjF16.0480	109	2	2
LmjF16	151867	152232	172458	172898	+	LmjF16.0440	LmjF16.0480	109	2	2
LmjF16	151867	152232	145886	146251	+	LmjF16.0420	LmjF16.0430	109	2	2
LmjF16	151867	152232	205985	206425	-	LmjF16.0440	LmjF16.0575	109	2	2
LmjF16	156429	156971	171887	172429	+	LmjF16.0450	LmjF16.0480	110	0	0
LmjF16	205985	206425	145886	146251	-	LmjF16.0420	LmjF16.0575	109	2	2
LmjF16	205985	206425	172458	172898	-	LmjF16.0490	LmjF16.0575	109	2	2
LmjF16	217836	218100	203823	204087	+	LmjF16.0570	LmjF16.0590	112	0	0
LmjF16	218492	219014	204479	204999	+	LmjF16.0575	LmjF16.0600	113	0	0
LmjF16	219406	219822	205391	205806	+	LmjF16.0580	LmjF16.0610	114	0	0
LmjF16	268778	269204	311231	311657	+	LmjF16.0760	LmjF16.0830	109	2	2
LmjF16	268778	269204	205985	206425	-	LmjF16.0580	LmjF16.0750	109	2	2
LmjF16	268778	269204	172458	172898	+	LmjF16.0490	LmjF16.0750	109	2	2
LmjF16	311231	311657	205985	206425	-	LmjF16.0580	LmjF16.0830	109	2	2
LmjF16	311231	311657	172458	172898	+	LmjF16.0490	LmjF16.0830	109	2	2
LmjF16	322782	323026	373616	374169	-	LmjF16.0880	LmjF16.1000	115	0	0
LmjF16	386706	389046	396526	398034	+	LmjF16.1020	LmjF16.1030	116	0	0
LmjF16	386706	389046	381790	384130	+	LmjF16.1015	LmjF16.1015	116	0	0
LmjF16	391616	393956	386706	389046	+	LmjF16.1020	LmjF16.1020	116	0	0
LmjF16	391616	393956	396526	398034	+	LmjF16.1030	LmjF16.1030	116	0	0
LmjF16	391616	393956	381790	384130	+	LmjF16.1015	LmjF16.1020	116	0	0
LmjF16	396526	398034	381790	384130	+	LmjF16.1015	LmjF16.1030	116	0	0
LmjF16	406895	407215	452330	452650	-	LmjF16.1050	LmjF16.1110	117	1	1
LmjF16	423726	424276	322782	323026	-	LmjF16.0880	LmjF16.1070	115	0	0
LmjF16	423726	424276	373616	374169	+	LmjF16.1005	LmjF16.1070	115	0	0
LmjF16	459546	459793	430859	431105	-	LmjF16.1090	LmjF16.1140	118	2	2
LmjF16	462092	462472	504231	504612	+	LmjF16.1160	LmjF16.1240	119	2	2
LmjF16	634089	634608	642159	642729	+	LmjF16.1490	LmjF16.1510	120	2	2
LmjF16	634089	634608	695275	695838	+	LmjF16.1490	LmjF16.1650	120	2	2
LmjF16	695275	695838	642159	642729	+	LmjF16.1520	LmjF16.1650	120	2	2
LmjF17	3832	6792	682770	684818	-	LmjF17.0010	LmjF17.1470	17	0	0
LmjF17	3832	6792	1	3683	-	LmjF17.0010	none	17	0	0
LmjF17	30002	30849	38799	39658	+	LmjF17.0081	LmjF17.0084	124	0	0
LmjF17	30002	30849	34407	35254	+	LmjF17.0081	LmjF17.0082	124	0	0
LmjF17	30002	30849	32198	33058	+	LmjF17.0081	LmjF17.0081	124	0	0
LmjF17	30002	30849	36603	37450	+	LmjF17.0081	LmjF17.0083	124	0	0
LmjF17	34407	35254	32198	33058	+	LmjF17.0082	LmjF17.0082	124	0	0
LmjF17	36603	37450	34407	35254	+	LmjF17.0083	LmjF17.0083	124	0	0
LmjF17	36603	37450	32198	33058	+	LmjF17.0082	LmjF17.0083	124	0	0
LmjF17	38799	39658	36603	37450	+	LmjF17.0084	LmjF17.0084	124	0	0
LmjF17	38799	39658	32198	33058	+	LmjF17.0082	LmjF17.0084	124	0	0
LmjF17	38799	39658	34407	35254	+	LmjF17.0083	LmjF17.0084	124	0	0
LmjF17	41007	41867	32198	33058	+	LmjF17.0082	LmjF17.0085	124	0	0
LmjF17	41007	41867	38799	39658	+	LmjF17.0085	LmjF17.0085	124	0	0
LmjF17	41007	41867	36603	37450	+	LmjF17.0084	LmjF17.0085	124	0	0
LmjF17	41007	41867	34407	35254	+	LmjF17.0083	LmjF17.0085	124	0	0
LmjF17	41007	41867	30002	30849	+	LmjF17.0081	LmjF17.0085	124	0	0
LmjF17	59538	60049	68371	68882	+	LmjF17.0190	LmjF17.0190	129	0	0
LmjF17	72860	75014	90047	91371	+	LmjF17.0230	LmjF17.0237	121	0	0
LmjF17	72860	75014	123739	124499	+	LmjF17.0230	LmjF17.0170	121	0	0
LmjF17	72860	75014	84318	86472	+	LmjF17.0230	LmjF17.0235	121	0	0
LmjF17	78589	80743	90047	91371	+	LmjF17.0230	LmjF17.0237	121	0	0
LmjF17	78589	80743	72860	75014	+	LmjF17.0230	LmjF17.0230	121	0	0
LmjF17	78589	80743	123739	124499	+	LmjF17.0235	LmjF17.0170	121	0	0
LmjF17	78589	80743	84318	86472	+	LmjF17.0230	LmjF17.0235	121	0	0
LmjF17	78589	80743	100571	101271	+	LmjF17.0235	LmjF17.0120	121	0	0
LmjF17	90047	91371	84318	86472	+	LmjF17.0235	LmjF17.0237	121	0	0
LmjF17	91586	92289	178280	178979	+	LmjF17.0100	LmjF17.0380	122	2	2
LmjF17	100571	101271	123739	124499	+	LmjF17.0130	LmjF17.0170	121	0	0
LmjF17	100571	101271	72860	75014	+	LmjF17.0230	LmjF17.0120	121	0	0
LmjF17	100571	101271	90047	91371	+	LmjF17.0100	LmjF17.0120	121	0	0
LmjF17	100571	101271	84318	86472	+	LmjF17.0237	LmjF17.0120	121	0	0
LmjF17	117864	118539	185317	185962	+	LmjF17.0170	LmjF17.0390	122	2	2
LmjF17	117864	118539	238500	239155	+	LmjF17.0170	LmjF17.0470	122	2	2
LmjF17	117864	118539	178280	178979	+	LmjF17.0170	LmjF17.0380	122	2	2
LmjF17	117864	118539	91586	92289	+	LmjF17.0100	LmjF17.0160	122	2	2
LmjF17	117864	118539	422313	422791	-	LmjF17.0170	LmjF17.0880	122	2	2
LmjF17	117864	118539	170029	170691	-	LmjF17.0170	LmjF17.0360	122	2	2
LmjF17	123739	124499	84318	86472	+	LmjF17.0237	LmjF17.0170	121	0	0
LmjF17	123739	124499	90047	91371	+	LmjF17.0100	LmjF17.0170	121	0	0
LmjF17	149981	150608	238500	239155	+	LmjF17.0310	LmjF17.0470	122	2	2
LmjF17	149981	150608	170029	170691	-	LmjF17.0310	LmjF17.0360	122	2	2
LmjF17	149981	150608	422313	422791	-	LmjF17.0310	LmjF17.0880	122	2	2
LmjF17	149981	150608	185317	185962	+	LmjF17.0310	LmjF17.0390	122	2	2
LmjF17	149981	150608	91586	92289	+	LmjF17.0100	LmjF17.0300	122	2	2
LmjF17	149981	150608	117864	118539	+	LmjF17.0170	LmjF17.0300	122	2	2
LmjF17	149981	150608	178280	178979	+	LmjF17.0310	LmjF17.0380	122	2	2
LmjF17	170029	170691	91586	92289	-	LmjF17.0100	LmjF17.0360	122	2	2
LmjF17	170029	170691	178280	178979	-	LmjF17.0370	LmjF17.0380	122	2	2
LmjF17	183062	183316	499120	499373	-	LmjF17.0400	LmjF17.1010	123	0	0
LmjF17	185317	185962	178280	178979	+	LmjF17.0390	LmjF17.0390	122	2	2
LmjF17	185317	185962	170029	170691	-	LmjF17.0370	LmjF17.0390	122	2	2
LmjF17	185317	185962	91586	92289	+	LmjF17.0100	LmjF17.0390	122	2	2
LmjF17	238500	239155	91586	92289	+	LmjF17.0100	LmjF17.0470	122	2	2
LmjF17	238500	239155	185317	185962	+	LmjF17.0400	LmjF17.0470	122	2	2
LmjF17	238500	239155	170029	170691	-	LmjF17.0370	LmjF17.0470	122	2	2
LmjF17	238500	239155	178280	178979	+	LmjF17.0390	LmjF17.0470	122	2	2
LmjF17	238500	239155	422313	422791	-	LmjF17.0480	LmjF17.0880	122	2	2
LmjF17	311794	312371	383867	384436	+	LmjF17.0630	LmjF17.0720	125	2	2
LmjF17	311794	312371	314558	315169	+	LmjF17.0630	LmjF17.0630	125	2	2
LmjF17	311794	312371	325033	325636	-	LmjF17.0630	LmjF17.0760	125	2	2
LmjF17	311794	312371	336352	336945	-	LmjF17.0630	LmjF17.0730	125	2	2
LmjF17	311794	312371	339837	340390	+	LmjF17.0630	LmjF17.0733	125	2	2
LmjF17	311794	312371	511952	512412	+	LmjF17.0630	LmjF17.1030	125	2	2
LmjF17	311794	312371	319509	320085	-	LmjF17.0630	LmjF17.0780	125	2	2
LmjF17	319509	320085	314558	315169	-	LmjF17.0780	LmjF17.0780	125	2	2
LmjF17	319509	320085	339837	340390	-	LmjF17.0770	LmjF17.0733	125	2	2
LmjF17	319509	320085	511952	512412	-	LmjF17.0770	LmjF17.1030	125	2	2
LmjF17	319509	320085	336352	336945	+	LmjF17.0770	LmjF17.0730	125	2	2
LmjF17	325033	325636	314558	315169	-	LmjF17.0780	LmjF17.0760	125	2	2
LmjF17	325033	325636	339837	340390	-	LmjF17.0750	LmjF17.0733	125	2	2
LmjF17	325033	325636	511952	512412	-	LmjF17.0750	LmjF17.1030	125	2	2
LmjF17	325033	325636	383867	384436	-	LmjF17.0750	LmjF17.0720	125	2	2
LmjF17	325033	325636	319509	320085	+	LmjF17.0770	LmjF17.0760	125	2	2
LmjF17	325033	325636	336352	336945	+	LmjF17.0750	LmjF17.0730	125	2	2
LmjF17	336352	336945	314558	315169	-	LmjF17.0780	LmjF17.0730	125	2	2
LmjF17	336352	336945	511952	512412	-	LmjF17.0733	LmjF17.1030	125	2	2
LmjF17	338857	339366	311794	312371	+	LmjF17.0630	LmjF17.0733	125	2	2
LmjF17	338857	339366	319509	320085	-	LmjF17.0770	LmjF17.0733	125	2	2
LmjF17	338857	339366	383867	384436	+	LmjF17.0790	LmjF17.0720	125	2	2
LmjF17	338857	339366	325033	325636	-	LmjF17.0750	LmjF17.0733	125	2	2
LmjF17	338857	339366	336352	336945	-	LmjF17.0733	LmjF17.0733	125	2	2
LmjF17	338857	339366	314558	315169	+	LmjF17.0780	LmjF17.0733	125	2	2
LmjF17	338857	339366	511952	512412	+	LmjF17.0790	LmjF17.1030	125	2	2
LmjF17	338857	339366	339837	340390	+	LmjF17.0790	LmjF17.0733	125	2	2
LmjF17	339837	340390	314558	315169	+	LmjF17.0780	LmjF17.0733	125	2	2
LmjF17	339837	340390	336352	336945	-	LmjF17.0733	LmjF17.0733	125	2	2
LmjF17	339837	340390	511952	512412	+	LmjF17.0790	LmjF17.1030	125	2	2
LmjF17	344610	345172	338857	339366	-	LmjF17.0790	LmjF17.0733	125	2	2
LmjF17	344610	345172	319509	320085	+	LmjF17.0770	LmjF17.0733	125	2	2
LmjF17	344610	345172	339837	340390	-	LmjF17.0790	LmjF17.0733	125	2	2
LmjF17	344610	345172	325033	325636	+	LmjF17.0750	LmjF17.0733	125	2	2
LmjF17	344610	345172	311794	312371	-	LmjF17.0630	LmjF17.0733	125	2	2
LmjF17	344610	345172	314558	315169	-	LmjF17.0780	LmjF17.0733	125	2	2
LmjF17	344610	345172	383867	384436	-	LmjF17.0790	LmjF17.0720	125	2	2
LmjF17	344610	345172	336352	336945	+	LmjF17.0733	LmjF17.0733	125	2	2
LmjF17	344610	345172	511952	512412	-	LmjF17.0790	LmjF17.1030	125	2	2
LmjF17	348897	349514	382921	383538	+	LmjF17.0640	LmjF17.0720	121	0	0
LmjF17	383867	384436	511952	512412	+	LmjF17.0725	LmjF17.1030	125	2	2
LmjF17	383867	384436	339837	340390	+	LmjF17.0790	LmjF17.0720	125	2	2
LmjF17	383867	384436	314558	315169	+	LmjF17.0780	LmjF17.0720	125	2	2
LmjF17	383867	384436	336352	336945	-	LmjF17.0733	LmjF17.0720	125	2	2
LmjF17	383867	384436	319509	320085	-	LmjF17.0770	LmjF17.0720	125	2	2
LmjF17	422313	422791	178280	178979	-	LmjF17.0390	LmjF17.0880	122	2	2
LmjF17	422313	422791	185317	185962	-	LmjF17.0400	LmjF17.0880	122	2	2
LmjF17	422313	422791	91586	92289	-	LmjF17.0100	LmjF17.0880	122	2	2
LmjF17	422313	422791	170029	170691	+	LmjF17.0370	LmjF17.0880	122	2	2
LmjF17	511952	512412	314558	315169	+	LmjF17.0780	LmjF17.1030	125	2	2
LmjF17	554887	555256	577055	577425	+	LmjF17.1140	LmjF17.1180	127	0	0
LmjF17	587055	587626	636667	637344	+	LmjF17.1210	LmjF17.1350	128	2	2
LmjF17	619324	619892	587055	587626	+	LmjF17.1210	LmjF17.1300	128	2	2
LmjF17	619324	619892	636667	637344	+	LmjF17.1310	LmjF17.1350	128	2	2
LmjF17	619324	619892	630622	631190	+	LmjF17.1310	LmjF17.1320	128	2	2
LmjF17	630622	631190	587055	587626	+	LmjF17.1210	LmjF17.1320	128	2	2
LmjF17	630622	631190	636667	637344	+	LmjF17.1330	LmjF17.1350	128	2	2
LmjF17	661616	662199	519886	520471	+	LmjF17.1060	LmjF17.1410	126	0	0
LmjF17	667573	668176	587055	587626	+	LmjF17.1210	LmjF17.1430	128	2	2
LmjF17	667573	668176	619324	619892	+	LmjF17.1310	LmjF17.1430	128	2	2
LmjF17	667573	668176	630622	631190	+	LmjF17.1330	LmjF17.1430	128	2	2
LmjF17	667573	668176	636667	637344	+	LmjF17.1360	LmjF17.1430	128	2	2
LmjF17	682770	684818	1	3683	+	LmjF17.0010	LmjF17.1470	17	0	0
LmjF18	17566	18821	79320	80575	+	LmjF18.0070	LmjF18.0180	132	1	1
LmjF18	40668	41110	65141	65583	-	LmjF18.0140	LmjF18.0170	135	1	1
LmjF18	56845	57423	69901	70470	+	LmjF18.0170	LmjF18.0170	130	2	2
LmjF18	56845	57423	163826	164386	-	LmjF18.0170	LmjF18.0390	130	2	2
LmjF18	56845	57423	116928	117483	-	LmjF18.0170	LmjF18.0260	130	2	2
LmjF18	56845	57423	276243	276793	-	LmjF18.0170	LmjF18.0650	130	2	2
LmjF18	56845	57423	148787	149328	+	LmjF18.0170	LmjF18.0360	130	2	2
LmjF18	56845	57423	126428	126712	+	LmjF18.0170	LmjF18.0270	130	2	2
LmjF18	56845	57423	97221	97742	+	LmjF18.0170	LmjF18.0190	130	2	2
LmjF18	69901	70470	276243	276793	-	LmjF18.0180	LmjF18.0650	130	2	2
LmjF18	69901	70470	126428	126712	+	LmjF18.0180	LmjF18.0270	130	2	2
LmjF18	69901	70470	163826	164386	-	LmjF18.0180	LmjF18.0390	130	2	2
LmjF18	97221	97742	276243	276793	-	LmjF18.0200	LmjF18.0650	130	2	2
LmjF18	97221	97742	163826	164386	-	LmjF18.0200	LmjF18.0390	130	2	2
LmjF18	97221	97742	69901	70470	+	LmjF18.0180	LmjF18.0190	130	2	2
LmjF18	97221	97742	126428	126712	+	LmjF18.0200	LmjF18.0270	130	2	2
LmjF18	116928	117483	126428	126712	-	LmjF18.0270	LmjF18.0270	130	2	2
LmjF18	116928	117483	276243	276793	+	LmjF18.0270	LmjF18.0650	130	2	2
LmjF18	116928	117483	163826	164386	+	LmjF18.0270	LmjF18.0390	130	2	2
LmjF18	116928	117483	148787	149328	-	LmjF18.0270	LmjF18.0360	130	2	2
LmjF18	116928	117483	97221	97742	-	LmjF18.0200	LmjF18.0260	130	2	2
LmjF18	116928	117483	69901	70470	-	LmjF18.0180	LmjF18.0260	130	2	2
LmjF18	148787	149328	69901	70470	+	LmjF18.0180	LmjF18.0360	130	2	2
LmjF18	148787	149328	276243	276793	-	LmjF18.0370	LmjF18.0650	130	2	2
LmjF18	148787	149328	126428	126712	+	LmjF18.0280	LmjF18.0360	130	2	2
LmjF18	148787	149328	97221	97742	+	LmjF18.0200	LmjF18.0360	130	2	2
LmjF18	148787	149328	163826	164386	-	LmjF18.0370	LmjF18.0390	130	2	2
LmjF18	163826	164386	126428	126712	-	LmjF18.0280	LmjF18.0390	130	2	2
LmjF18	173947	174212	180436	181186	+	LmjF18.0430	LmjF18.0420	131	0	0
LmjF18	173947	174212	307010	307756	-	LmjF18.0430	LmjF18.0710	131	0	0
LmjF18	173947	174212	174454	175202	+	LmjF18.0430	LmjF18.0420	131	0	0
LmjF18	173947	174212	175444	176212	+	LmjF18.0430	LmjF18.0420	131	0	0
LmjF18	173947	174212	183400	184150	+	LmjF18.0430	LmjF18.0420	131	0	0
LmjF18	173947	174212	182414	183158	+	LmjF18.0430	LmjF18.0420	131	0	0
LmjF18	173947	174212	176454	177222	+	LmjF18.0430	LmjF18.0420	131	0	0
LmjF18	173947	174212	181428	182172	+	LmjF18.0430	LmjF18.0420	131	0	0
LmjF18	173947	174212	177464	178210	+	LmjF18.0430	LmjF18.0420	131	0	0
LmjF18	173947	174212	179450	180194	+	LmjF18.0430	LmjF18.0420	131	0	0
LmjF18	174454	175202	175444	176212	+	LmjF18.0430	LmjF18.0420	131	0	0
LmjF18	174454	175202	180436	181186	+	LmjF18.0430	LmjF18.0420	131	0	0
LmjF18	174454	175202	177464	178210	+	LmjF18.0430	LmjF18.0420	131	0	0
LmjF18	174454	175202	176454	177222	+	LmjF18.0430	LmjF18.0420	131	0	0
LmjF18	174454	175202	182414	183158	+	LmjF18.0430	LmjF18.0420	131	0	0
LmjF18	174454	175202	183400	184150	+	LmjF18.0430	LmjF18.0420	131	0	0
LmjF18	174454	175202	181428	182172	+	LmjF18.0430	LmjF18.0420	131	0	0
LmjF18	175444	176212	177464	178210	+	LmjF18.0430	LmjF18.0420	131	0	0
LmjF18	176454	177222	180436	181186	+	LmjF18.0430	LmjF18.0420	131	0	0
LmjF18	176454	177222	175444	176212	+	LmjF18.0430	LmjF18.0420	131	0	0
LmjF18	176454	177222	177464	178210	+	LmjF18.0430	LmjF18.0420	131	0	0
LmjF18	176454	177222	182414	183158	+	LmjF18.0430	LmjF18.0420	131	0	0
LmjF18	178452	179208	183400	184150	+	LmjF18.0430	LmjF18.0420	131	0	0
LmjF18	178452	179208	307010	307756	-	LmjF18.0430	LmjF18.0710	131	0	0
LmjF18	178452	179208	179450	180194	+	LmjF18.0430	LmjF18.0420	131	0	0
LmjF18	178452	179208	173947	174212	+	LmjF18.0430	LmjF18.0420	131	0	0
LmjF18	178452	179208	180436	181186	+	LmjF18.0430	LmjF18.0420	131	0	0
LmjF18	178452	179208	177464	178210	+	LmjF18.0430	LmjF18.0420	131	0	0
LmjF18	178452	179208	175444	176212	+	LmjF18.0430	LmjF18.0420	131	0	0
LmjF18	178452	179208	174454	175202	+	LmjF18.0430	LmjF18.0420	131	0	0
LmjF18	178452	179208	181428	182172	+	LmjF18.0430	LmjF18.0420	131	0	0
LmjF18	178452	179208	182414	183158	+	LmjF18.0430	LmjF18.0420	131	0	0
LmjF18	178452	179208	176454	177222	+	LmjF18.0430	LmjF18.0420	131	0	0
LmjF18	178452	179208	184392	185158	+	LmjF18.0430	LmjF18.0420	131	0	0
LmjF18	179450	180194	183400	184150	+	LmjF18.0430	LmjF18.0420	131	0	0
LmjF18	179450	180194	174454	175202	+	LmjF18.0430	LmjF18.0420	131	0	0
LmjF18	179450	180194	175444	176212	+	LmjF18.0430	LmjF18.0420	131	0	0
LmjF18	179450	180194	181428	182172	+	LmjF18.0430	LmjF18.0420	131	0	0
LmjF18	179450	180194	182414	183158	+	LmjF18.0430	LmjF18.0420	131	0	0
LmjF18	179450	180194	177464	178210	+	LmjF18.0430	LmjF18.0420	131	0	0
LmjF18	179450	180194	180436	181186	+	LmjF18.0430	LmjF18.0420	131	0	0
LmjF18	179450	180194	176454	177222	+	LmjF18.0430	LmjF18.0420	131	0	0
LmjF18	180436	181186	182414	183158	+	LmjF18.0430	LmjF18.0420	131	0	0
LmjF18	180436	181186	175444	176212	+	LmjF18.0430	LmjF18.0420	131	0	0
LmjF18	180436	181186	177464	178210	+	LmjF18.0430	LmjF18.0420	131	0	0
LmjF18	181428	182172	180436	181186	+	LmjF18.0430	LmjF18.0420	131	0	0
LmjF18	181428	182172	175444	176212	+	LmjF18.0430	LmjF18.0420	131	0	0
LmjF18	181428	182172	182414	183158	+	LmjF18.0430	LmjF18.0420	131	0	0
LmjF18	181428	182172	176454	177222	+	LmjF18.0430	LmjF18.0420	131	0	0
LmjF18	181428	182172	183400	184150	+	LmjF18.0430	LmjF18.0420	131	0	0
LmjF18	181428	182172	177464	178210	+	LmjF18.0430	LmjF18.0420	131	0	0
LmjF18	182414	183158	175444	176212	+	LmjF18.0430	LmjF18.0420	131	0	0
LmjF18	182414	183158	177464	178210	+	LmjF18.0430	LmjF18.0420	131	0	0
LmjF18	183400	184150	176454	177222	+	LmjF18.0430	LmjF18.0420	131	0	0
LmjF18	183400	184150	182414	183158	+	LmjF18.0430	LmjF18.0420	131	0	0
LmjF18	183400	184150	180436	181186	+	LmjF18.0430	LmjF18.0420	131	0	0
LmjF18	183400	184150	175444	176212	+	LmjF18.0430	LmjF18.0420	131	0	0
LmjF18	183400	184150	177464	178210	+	LmjF18.0430	LmjF18.0420	131	0	0
LmjF18	184392	185158	176454	177222	+	LmjF18.0430	LmjF18.0420	131	0	0
LmjF18	184392	185158	174454	175202	+	LmjF18.0430	LmjF18.0420	131	0	0
LmjF18	184392	185158	179450	180194	+	LmjF18.0430	LmjF18.0420	131	0	0
LmjF18	184392	185158	182414	183158	+	LmjF18.0430	LmjF18.0420	131	0	0
LmjF18	184392	185158	180436	181186	+	LmjF18.0430	LmjF18.0420	131	0	0
LmjF18	184392	185158	177464	178210	+	LmjF18.0430	LmjF18.0420	131	0	0
LmjF18	184392	185158	181428	182172	+	LmjF18.0430	LmjF18.0420	131	0	0
LmjF18	184392	185158	175444	176212	+	LmjF18.0430	LmjF18.0420	131	0	0
LmjF18	184392	185158	173947	174212	+	LmjF18.0430	LmjF18.0420	131	0	0
LmjF18	184392	185158	183400	184150	+	LmjF18.0430	LmjF18.0420	131	0	0
LmjF18	184392	185158	307010	307756	-	LmjF18.0430	LmjF18.0710	131	0	0
LmjF18	230100	230623	221077	221600	+	LmjF18.0540	LmjF18.0560	133	2	2
LmjF18	276243	276793	126428	126712	-	LmjF18.0280	LmjF18.0650	130	2	2
LmjF18	276243	276793	163826	164386	+	LmjF18.0400	LmjF18.0650	130	2	2
LmjF18	277878	278323	297023	297864	-	LmjF18.0700	LmjF18.0670	134	0	1
LmjF18	297023	297864	245148	245642	-	LmjF18.0595	LmjF18.0670	134	1	1
LmjF18	307010	307756	180436	181186	-	LmjF18.0430	LmjF18.0710	131	0	0
LmjF18	307010	307756	183400	184150	-	LmjF18.0430	LmjF18.0710	131	0	0
LmjF18	307010	307756	179450	180194	-	LmjF18.0430	LmjF18.0710	131	0	0
LmjF18	307010	307756	175444	176212	-	LmjF18.0430	LmjF18.0710	131	0	0
LmjF18	307010	307756	181428	182172	-	LmjF18.0430	LmjF18.0710	131	0	0
LmjF18	307010	307756	176454	177222	-	LmjF18.0430	LmjF18.0710	131	0	0
LmjF18	307010	307756	177464	178210	-	LmjF18.0430	LmjF18.0710	131	0	0
LmjF18	307010	307756	174454	175202	-	LmjF18.0430	LmjF18.0710	131	0	0
LmjF18	307010	307756	182414	183158	-	LmjF18.0430	LmjF18.0710	131	0	0
LmjF18	443776	445307	476196	477984	-	LmjF18.1060	LmjF18.1130	136	0	1
LmjF18	443776	445307	660711	661366	+	LmjF18.1060	LmjF18.1450	136	0	0
LmjF18	443776	445307	490201	490667	-	LmjF18.1060	LmjF18.1150	136	0	1
LmjF18	443776	445307	631886	633937	-	LmjF18.1060	LmjF18.1420	136	0	1
LmjF18	475499	475765	512609	512875	+	LmjF18.1140	LmjF18.1210	138	2	2
LmjF18	488443	490180	446252	447991	-	LmjF18.1060	LmjF18.1150	137	1	1
LmjF18	490201	490667	476196	477984	+	LmjF18.1140	LmjF18.1150	136	1	1
LmjF18	530802	532838	533788	535821	+	LmjF18.1265	LmjF18.1265	139	0	0
LmjF18	536771	538808	542743	544778	+	LmjF18.1275	LmjF18.1280	139	0	0
LmjF18	536771	538808	545728	547766	+	LmjF18.1275	LmjF18.1285	139	0	0
LmjF18	536771	538808	530802	532838	+	LmjF18.1265	LmjF18.1270	139	0	0
LmjF18	536771	538808	533788	535821	+	LmjF18.1270	LmjF18.1270	139	0	0
LmjF18	536771	538808	548716	550753	+	LmjF18.1275	LmjF18.1290	139	0	0
LmjF18	539758	541793	542743	544778	+	LmjF18.1280	LmjF18.1280	139	0	0
LmjF18	539758	541793	548716	550753	+	LmjF18.1280	LmjF18.1290	139	0	0
LmjF18	539758	541793	533788	535821	+	LmjF18.1270	LmjF18.1275	139	0	0
LmjF18	539758	541793	536771	538808	+	LmjF18.1275	LmjF18.1275	139	0	0
LmjF18	539758	541793	545728	547766	+	LmjF18.1280	LmjF18.1285	139	0	0
LmjF18	539758	541793	530802	532838	+	LmjF18.1265	LmjF18.1275	139	0	0
LmjF18	542743	544778	533788	535821	+	LmjF18.1270	LmjF18.1280	139	0	0
LmjF18	542743	544778	530802	532838	+	LmjF18.1265	LmjF18.1280	139	0	0
LmjF18	542743	544778	545728	547766	+	LmjF18.1285	LmjF18.1285	139	0	0
LmjF18	545728	547766	533788	535821	+	LmjF18.1270	LmjF18.1285	139	0	0
LmjF18	545728	547766	530802	532838	+	LmjF18.1265	LmjF18.1285	139	0	0
LmjF18	548716	550753	530802	532838	+	LmjF18.1265	LmjF18.1290	139	0	0
LmjF18	548716	550753	542743	544778	+	LmjF18.1285	LmjF18.1290	139	0	0
LmjF18	548716	550753	533788	535821	+	LmjF18.1270	LmjF18.1290	139	0	0
LmjF18	548716	550753	545728	547766	+	LmjF18.1290	LmjF18.1290	139	0	0
LmjF18	554413	554895	579214	579694	+	LmjF18.1310	LmjF18.1340	140	2	2
LmjF18	554413	554895	569913	570491	+	LmjF18.1310	LmjF18.1330	140	2	2
LmjF18	563755	564195	732257	733325	+	LmjF18.1330	LmjF18.1660	141	1	1
LmjF18	563755	564195	722534	723041	+	LmjF18.1330	LmjF18.1625	141	1	1
LmjF18	563755	564195	661916	662947	-	LmjF18.1330	LmjF18.1450	141	1	1
LmjF18	563755	564195	644794	645227	+	LmjF18.1330	LmjF18.1430	141	1	1
LmjF18	577430	577955	569913	570491	+	LmjF18.1340	LmjF18.1340	140	2	2
LmjF18	577430	577955	554413	554895	+	LmjF18.1310	LmjF18.1340	140	2	2
LmjF18	577430	577955	579214	579694	+	LmjF18.1350	LmjF18.1340	140	2	2
LmjF18	579214	579694	569913	570491	+	LmjF18.1340	LmjF18.1340	140	2	2
LmjF18	631886	633937	490201	490667	+	LmjF18.1160	LmjF18.1420	136	1	1
LmjF18	631886	633937	476196	477984	+	LmjF18.1140	LmjF18.1420	136	1	1
LmjF18	631886	633937	660711	661366	-	LmjF18.1430	LmjF18.1450	136	1	0
LmjF18	644794	645227	722534	723041	+	LmjF18.1440	LmjF18.1625	141	1	1
LmjF18	660711	661366	476196	477984	-	LmjF18.1140	LmjF18.1450	136	0	1
LmjF18	661916	662947	644794	645227	-	LmjF18.1440	LmjF18.1450	141	1	1
LmjF18	661916	662947	722534	723041	-	LmjF18.1460	LmjF18.1625	141	1	1
LmjF18	671088	672063	488443	490180	+	LmjF18.1160	LmjF18.1480	137	1	1
LmjF18	671088	672063	446252	447991	-	LmjF18.1060	LmjF18.1480	137	1	1
LmjF18	690388	690976	704844	705378	+	LmjF18.1530	LmjF18.1570	142	2	2
LmjF18	690388	690976	702232	702807	+	LmjF18.1530	LmjF18.1560	142	2	2
LmjF18	704844	705378	702232	702807	+	LmjF18.1570	LmjF18.1570	142	2	2
LmjF18	707783	708248	722534	723041	-	LmjF18.1590	LmjF18.1625	141	1	1
LmjF18	707783	708248	563755	564195	-	LmjF18.1330	LmjF18.1580	141	1	1
LmjF18	707783	708248	732257	733325	-	LmjF18.1590	LmjF18.1660	141	1	1
LmjF18	707783	708248	661916	662947	+	LmjF18.1460	LmjF18.1580	141	1	1
LmjF18	707783	708248	644794	645227	-	LmjF18.1440	LmjF18.1580	141	1	1
LmjF18	732257	733325	661916	662947	-	LmjF18.1460	LmjF18.1660	141	1	1
LmjF18	732257	733325	722534	723041	+	LmjF18.1630	LmjF18.1660	141	1	1
LmjF18	732257	733325	644794	645227	+	LmjF18.1440	LmjF18.1660	141	1	1
LmjF18	733855	734830	488443	490180	+	LmjF18.1160	LmjF18.1660	137	1	1
LmjF18	733855	734830	446252	447991	-	LmjF18.1060	LmjF18.1660	137	1	1
LmjF18	733855	734830	671088	672063	+	LmjF18.1490	LmjF18.1660	137	1	1
LmjF19	5882	6427	6750	7295	+	LmjF19.0040	LmjF19.0040	157	0	0
LmjF19	53540	54153	136749	137329	-	LmjF19.0210	LmjF19.0360	143	2	2
LmjF19	53540	54153	114329	114914	-	LmjF19.0210	LmjF19.0310	143	2	2
LmjF19	53540	54153	42619	43259	+	LmjF19.0180	LmjF19.0200	143	2	2
LmjF19	53540	54153	79830	80403	-	LmjF19.0210	LmjF19.0250	143	2	2
LmjF19	58475	59119	42619	43259	+	LmjF19.0180	LmjF19.0210	143	2	2
LmjF19	58475	59119	114329	114914	-	LmjF19.0220	LmjF19.0310	143	2	2
LmjF19	58475	59119	79830	80403	-	LmjF19.0220	LmjF19.0250	143	2	2
LmjF19	58475	59119	53540	54153	+	LmjF19.0210	LmjF19.0210	143	2	2
LmjF19	58475	59119	136749	137329	-	LmjF19.0220	LmjF19.0360	143	2	2
LmjF19	79830	80403	114329	114914	+	LmjF19.0260	LmjF19.0310	143	2	2
LmjF19	79830	80403	42619	43259	-	LmjF19.0180	LmjF19.0250	143	2	2
LmjF19	79830	80403	136749	137329	+	LmjF19.0260	LmjF19.0360	143	2	2
LmjF19	114329	114914	42619	43259	-	LmjF19.0180	LmjF19.0310	143	2	2
LmjF19	136749	137329	114329	114914	+	LmjF19.0320	LmjF19.0360	143	2	2
LmjF19	136749	137329	42619	43259	-	LmjF19.0180	LmjF19.0360	143	2	2
LmjF19	174485	175340	207451	208566	-	LmjF19.0460	LmjF19.0550	144	1	1
LmjF19	174485	175340	302850	303747	-	LmjF19.0460	LmjF19.0690	144	1	1
LmjF19	174485	175340	225317	226501	-	LmjF19.0460	LmjF19.0540	144	1	1
LmjF19	174485	175340	263569	263930	-	LmjF19.0460	LmjF19.0600	144	1	0
LmjF19	182514	183062	208600	209152	+	LmjF19.0490	LmjF19.0550	145	2	2
LmjF19	182514	183062	204319	205189	+	LmjF19.0490	LmjF19.0530	145	2	2
LmjF19	182514	183062	219526	220395	+	LmjF19.0490	LmjF19.0570	145	2	2
LmjF19	204319	205189	208600	209152	+	LmjF19.0550	LmjF19.0550	145	2	2
LmjF19	204319	205189	219526	220395	+	LmjF19.0550	LmjF19.0570	145	2	2
LmjF19	208600	209152	219526	220395	+	LmjF19.0560	LmjF19.0570	145	2	2
LmjF19	225317	226501	263569	263930	+	LmjF19.0580	LmjF19.0600	144	1	0
LmjF19	225317	226501	207451	208566	+	LmjF19.0560	LmjF19.0540	144	1	1
LmjF19	225317	226501	302850	303747	+	LmjF19.0580	LmjF19.0690	144	1	1
LmjF19	263569	263930	207451	208566	+	LmjF19.0560	LmjF19.0600	144	0	1
LmjF19	302850	303747	263569	263930	+	LmjF19.0610	LmjF19.0690	144	1	0
LmjF19	302850	303747	207451	208566	+	LmjF19.0560	LmjF19.0690	144	1	1
LmjF19	312937	313472	360621	362691	+	LmjF19.0710	LmjF19.0850	146	2	2
LmjF19	312937	313472	295982	296395	+	LmjF19.0690	LmjF19.0700	146	2	2
LmjF19	346625	347477	351647	352499	+	LmjF19.0840	LmjF19.0843	148	0	0
LmjF19	350630	351366	345608	346344	+	LmjF19.0830	LmjF19.0842	147	0	0
LmjF19	350630	351366	355607	356343	+	LmjF19.0843	LmjF19.0846	147	0	0
LmjF19	352909	355242	357886	360256	+	LmjF19.0846	LmjF19.0848	149	0	0
LmjF19	352909	355242	347887	350265	+	LmjF19.0842	LmjF19.0844	149	0	0
LmjF19	355607	356343	345608	346344	+	LmjF19.0830	LmjF19.0846	147	0	0
LmjF19	356624	357476	351647	352499	+	LmjF19.0844	LmjF19.0847	148	0	0
LmjF19	356624	357476	346625	347477	+	LmjF19.0840	LmjF19.0847	148	0	0
LmjF19	357886	360256	347887	350265	+	LmjF19.0842	LmjF19.0848	149	0	0
LmjF19	360621	362691	295982	296395	+	LmjF19.0690	LmjF19.0850	146	2	2
LmjF19	363068	363755	364132	364823	+	LmjF19.0870	LmjF19.0870	150	0	0
LmjF19	363068	363755	367634	368320	+	LmjF19.0870	LmjF19.0900	150	0	0
LmjF19	364132	364823	367634	368320	+	LmjF19.0880	LmjF19.0900	150	0	0
LmjF19	365188	367257	360621	362691	+	LmjF19.0860	LmjF19.0880	146	2	2
LmjF19	365188	367257	295982	296395	+	LmjF19.0690	LmjF19.0880	146	2	2
LmjF19	365188	367257	312937	313472	+	LmjF19.0710	LmjF19.0880	146	2	2
LmjF19	365188	367257	375709	376128	-	LmjF19.0900	LmjF19.0920	146	2	2
LmjF19	365188	367257	368685	370038	+	LmjF19.0900	LmjF19.0910	146	2	0
LmjF19	368685	370038	360621	362691	+	LmjF19.0860	LmjF19.0910	146	0	2
LmjF19	375709	376128	360621	362691	-	LmjF19.0860	LmjF19.0920	146	2	2
LmjF19	375709	376128	312937	313472	-	LmjF19.0710	LmjF19.0920	146	2	2
LmjF19	375709	376128	295982	296395	-	LmjF19.0690	LmjF19.0920	146	2	2
LmjF19	406113	406659	439795	440828	+	LmjF19.1005	LmjF19.1060	151	1	1
LmjF19	413723	414079	439795	440828	+	LmjF19.1010	LmjF19.1060	151	1	1
LmjF19	413723	414079	406113	406659	+	LmjF19.1005	LmjF19.1005	151	1	1
LmjF19	441305	441630	461918	462265	+	LmjF19.1070	LmjF19.1090	152	0	0
LmjF19	460608	461917	662487	664475	-	LmjF19.1100	LmjF19.1530	153	0	1
LmjF19	460608	461917	592500	594490	-	LmjF19.1100	LmjF19.1347	153	0	1
LmjF19	522186	522479	570224	570461	+	LmjF19.1200	LmjF19.1320	154	2	2
LmjF19	522186	522479	524682	525105	+	LmjF19.1200	LmjF19.1200	154	2	2
LmjF19	524682	525105	570224	570461	+	LmjF19.1210	LmjF19.1320	154	2	2
LmjF19	532386	533266	592500	594490	+	LmjF19.1240	LmjF19.1347	153	0	1
LmjF19	532386	533266	662487	664475	+	LmjF19.1240	LmjF19.1530	153	0	1
LmjF19	532386	533266	460608	461917	-	LmjF19.1100	LmjF19.1230	153	0	0
LmjF19	568403	568608	584628	584833	+	LmjF19.1320	LmjF19.1340	155	0	0
LmjF19	576550	576972	524682	525105	+	LmjF19.1210	LmjF19.1000	154	2	2
LmjF19	576550	576972	522186	522479	+	LmjF19.1200	LmjF19.1000	154	2	2
LmjF19	577873	578078	584628	584833	+	LmjF19.1340	LmjF19.1340	155	0	0
LmjF19	577873	578078	568403	568608	+	LmjF19.1320	LmjF19.1000	155	0	0
LmjF19	577873	578078	581251	581456	+	LmjF19.1340	LmjF19.1330	155	0	0
LmjF19	581251	581456	584628	584833	+	LmjF19.1345	LmjF19.1340	155	0	0
LmjF19	581251	581456	568403	568608	+	LmjF19.1320	LmjF19.1330	155	0	0
LmjF19	582931	583975	579553	580598	+	LmjF19.1340	LmjF19.1340	156	0	0
LmjF19	586308	586752	582931	583975	+	LmjF19.1345	LmjF19.1345	156	0	0
LmjF19	586308	586752	579553	580598	+	LmjF19.1340	LmjF19.1345	156	0	0
LmjF19	595200	596096	439795	440828	-	LmjF19.1070	LmjF19.1347	151	1	1
LmjF19	602043	602595	591922	592474	+	LmjF19.1350	LmjF19.1365	158	2	2
LmjF19	607436	608481	653927	655526	+	LmjF19.1380	LmjF19.1510	153	1	1
LmjF19	607436	608481	592500	594490	-	LmjF19.1350	LmjF19.1370	153	1	1
LmjF19	607436	608481	460608	461917	+	LmjF19.1100	LmjF19.1370	153	1	0
LmjF19	607436	608481	532386	533266	-	LmjF19.1240	LmjF19.1370	153	1	0
LmjF19	607436	608481	662487	664475	-	LmjF19.1380	LmjF19.1530	153	1	1
LmjF19	608494	609071	652474	653086	+	LmjF19.1380	LmjF19.1510	160	2	2
LmjF19	608494	609071	641291	642560	+	LmjF19.1380	LmjF19.1470	160	2	2
LmjF19	608494	609071	630940	631512	+	LmjF19.1380	LmjF19.1420	160	2	2
LmjF19	615946	616522	652474	653086	-	LmjF19.1410	LmjF19.1510	160	2	2
LmjF19	615946	616522	641291	642560	-	LmjF19.1410	LmjF19.1470	160	2	2
LmjF19	615946	616522	646867	648168	-	LmjF19.1410	LmjF19.1490	160	2	2
LmjF19	615946	616522	608494	609071	-	LmjF19.1380	LmjF19.1400	160	2	2
LmjF19	615946	616522	630940	631512	-	LmjF19.1410	LmjF19.1420	160	2	2
LmjF19	623106	623835	600552	601281	+	LmjF19.1365	LmjF19.1420	159	0	0
LmjF19	630940	631512	652474	653086	+	LmjF19.1430	LmjF19.1510	160	2	2
LmjF19	641291	642560	652474	653086	+	LmjF19.1480	LmjF19.1510	160	2	2
LmjF19	641291	642560	630940	631512	+	LmjF19.1430	LmjF19.1470	160	2	2
LmjF19	646867	648168	652474	653086	+	LmjF19.1500	LmjF19.1510	160	2	2
LmjF19	646867	648168	630940	631512	+	LmjF19.1430	LmjF19.1490	160	2	2
LmjF19	646867	648168	641291	642560	+	LmjF19.1480	LmjF19.1490	160	2	2
LmjF19	646867	648168	608494	609071	+	LmjF19.1380	LmjF19.1490	160	2	2
LmjF19	649013	651509	643405	645902	+	LmjF19.1490	LmjF19.1500	161	0	0
LmjF19	653927	655526	662487	664475	-	LmjF19.1520	LmjF19.1530	153	1	1
LmjF19	653927	655526	592500	594490	-	LmjF19.1350	LmjF19.1510	153	1	1
LmjF19	653927	655526	460608	461917	+	LmjF19.1100	LmjF19.1510	153	1	0
LmjF19	653927	655526	532386	533266	-	LmjF19.1240	LmjF19.1510	153	1	0
LmjF19	662487	664475	592500	594490	+	LmjF19.1350	LmjF19.1530	153	1	1
LmjF19	665185	666123	439795	440828	-	LmjF19.1070	LmjF19.1530	151	1	1
LmjF19	665185	666123	595200	596096	+	LmjF19.1350	LmjF19.1530	151	1	1
LmjF20	1	1562	741102	742551	-	LmjF20.0010	LmjF20.1620	17	2	0
LmjF20	1	1562	10603	11150	+	LmjF20.0010	LmjF20.0030	17	2	2
LmjF20	1	1562	25227	25764	+	LmjF20.0010	LmjF20.0080	17	2	2
LmjF20	10603	11150	25227	25764	+	LmjF20.0040	LmjF20.0080	17	2	2
LmjF20	37329	37725	10603	11150	+	LmjF20.0040	LmjF20.0110	17	2	2
LmjF20	37329	37725	25227	25764	+	LmjF20.0090	LmjF20.0110	17	2	2
LmjF20	37329	37725	1	1562	+	LmjF20.0010	LmjF20.0110	17	2	2
LmjF20	103726	104303	129702	130302	+	LmjF20.0290	LmjF20.0350	162	2	2
LmjF20	111457	112054	120452	120885	-	LmjF20.0310	LmjF20.0343	162	2	2
LmjF20	111457	112054	103726	104303	-	LmjF20.0290	LmjF20.0300	162	2	2
LmjF20	111457	112054	169699	170296	-	LmjF20.0310	LmjF20.0440	162	2	2
LmjF20	111457	112054	129702	130302	-	LmjF20.0310	LmjF20.0350	162	2	2
LmjF20	120452	120885	129702	130302	+	LmjF20.0346	LmjF20.0350	162	2	2
LmjF20	120452	120885	103726	104303	+	LmjF20.0290	LmjF20.0340	162	2	2
LmjF20	122885	123136	340428	340695	+	LmjF20.0350	LmjF20.0800	163	0	0
LmjF20	122885	123136	324805	325064	+	LmjF20.0350	LmjF20.0800	163	0	0
LmjF20	122885	123136	326899	327158	+	LmjF20.0350	LmjF20.0800	163	0	0
LmjF20	122885	123136	337299	337558	+	LmjF20.0350	LmjF20.0800	163	0	0
LmjF20	122885	123136	333146	333405	+	LmjF20.0350	LmjF20.0800	163	0	0
LmjF20	122885	123136	335223	335474	+	LmjF20.0350	LmjF20.0800	163	0	0
LmjF20	122885	123136	327933	328200	+	LmjF20.0350	LmjF20.0800	163	0	0
LmjF20	122885	123136	339393	339652	+	LmjF20.0350	LmjF20.0800	163	0	0
LmjF20	122885	123136	341471	341722	+	LmjF20.0350	LmjF20.0800	163	0	0
LmjF20	122885	123136	322697	322964	+	LmjF20.0350	LmjF20.0800	163	0	0
LmjF20	122885	123136	325856	326123	+	LmjF20.0350	LmjF20.0800	163	0	0
LmjF20	122885	123136	338350	338617	+	LmjF20.0350	LmjF20.0800	163	0	0
LmjF20	122885	123136	332103	332370	+	LmjF20.0350	LmjF20.0800	163	0	0
LmjF20	122885	123136	336250	336509	+	LmjF20.0350	LmjF20.0800	163	0	0
LmjF20	122885	123136	328976	329227	+	LmjF20.0350	LmjF20.0800	163	0	0
LmjF20	169699	170296	103726	104303	+	LmjF20.0290	LmjF20.0440	162	2	2
LmjF20	169699	170296	129702	130302	+	LmjF20.0360	LmjF20.0440	162	2	2
LmjF20	169699	170296	120452	120885	+	LmjF20.0346	LmjF20.0440	162	2	2
LmjF20	210454	211618	275409	276634	+	LmjF20.0590	LmjF20.0700	164	1	1
LmjF20	293338	293869	451500	452030	+	LmjF20.0770	LmjF20.1050	165	1	1
LmjF20	295587	296812	210454	211618	+	LmjF20.0590	LmjF20.0705	164	1	1
LmjF20	295587	296812	275409	276634	+	LmjF20.0705	LmjF20.0705	164	1	1
LmjF20	323756	324015	338350	338617	+	LmjF20.0810	LmjF20.0800	163	0	0
LmjF20	323756	324015	336250	336509	+	LmjF20.0810	LmjF20.0800	163	0	0
LmjF20	323756	324015	339393	339652	+	LmjF20.0810	LmjF20.0800	163	0	0
LmjF20	323756	324015	332103	332370	+	LmjF20.0810	LmjF20.0800	163	0	0
LmjF20	323756	324015	337299	337558	+	LmjF20.0810	LmjF20.0800	163	0	0
LmjF20	323756	324015	325856	326123	+	LmjF20.0810	LmjF20.0800	163	0	0
LmjF20	323756	324015	335223	335474	+	LmjF20.0810	LmjF20.0800	163	0	0
LmjF20	323756	324015	326899	327158	+	LmjF20.0810	LmjF20.0800	163	0	0
LmjF20	323756	324015	327933	328200	+	LmjF20.0810	LmjF20.0800	163	0	0
LmjF20	323756	324015	322697	322964	+	LmjF20.0810	LmjF20.0800	163	0	0
LmjF20	323756	324015	328976	329227	+	LmjF20.0810	LmjF20.0800	163	0	0
LmjF20	323756	324015	324805	325064	+	LmjF20.0810	LmjF20.0800	163	0	0
LmjF20	323756	324015	122885	123136	+	LmjF20.0350	LmjF20.0800	163	0	0
LmjF20	323756	324015	340428	340695	+	LmjF20.0810	LmjF20.0800	163	0	0
LmjF20	323756	324015	341471	341722	+	LmjF20.0810	LmjF20.0800	163	0	0
LmjF20	323756	324015	333146	333405	+	LmjF20.0810	LmjF20.0800	163	0	0
LmjF20	324805	325064	339393	339652	+	LmjF20.0810	LmjF20.0800	163	0	0
LmjF20	324805	325064	322697	322964	+	LmjF20.0810	LmjF20.0800	163	0	0
LmjF20	325856	326123	326899	327158	+	LmjF20.0810	LmjF20.0800	163	0	0
LmjF20	325856	326123	339393	339652	+	LmjF20.0810	LmjF20.0800	163	0	0
LmjF20	325856	326123	324805	325064	+	LmjF20.0810	LmjF20.0800	163	0	0
LmjF20	325856	326123	322697	322964	+	LmjF20.0810	LmjF20.0800	163	0	0
LmjF20	326899	327158	339393	339652	+	LmjF20.0810	LmjF20.0800	163	0	0
LmjF20	326899	327158	324805	325064	+	LmjF20.0810	LmjF20.0800	163	0	0
LmjF20	326899	327158	322697	322964	+	LmjF20.0810	LmjF20.0800	163	0	0
LmjF20	327933	328200	325856	326123	+	LmjF20.0810	LmjF20.0800	163	0	0
LmjF20	327933	328200	322697	322964	+	LmjF20.0810	LmjF20.0800	163	0	0
LmjF20	327933	328200	326899	327158	+	LmjF20.0810	LmjF20.0800	163	0	0
LmjF20	327933	328200	333146	333405	+	LmjF20.0810	LmjF20.0800	163	0	0
LmjF20	327933	328200	324805	325064	+	LmjF20.0810	LmjF20.0800	163	0	0
LmjF20	327933	328200	332103	332370	+	LmjF20.0810	LmjF20.0800	163	0	0
LmjF20	327933	328200	339393	339652	+	LmjF20.0810	LmjF20.0800	163	0	0
LmjF20	327933	328200	337299	337558	+	LmjF20.0810	LmjF20.0800	163	0	0
LmjF20	328976	329227	324805	325064	+	LmjF20.0810	LmjF20.0800	163	0	0
LmjF20	328976	329227	325856	326123	+	LmjF20.0810	LmjF20.0800	163	0	0
LmjF20	328976	329227	338350	338617	+	LmjF20.0810	LmjF20.0800	163	0	0
LmjF20	328976	329227	322697	322964	+	LmjF20.0810	LmjF20.0800	163	0	0
LmjF20	328976	329227	339393	339652	+	LmjF20.0810	LmjF20.0800	163	0	0
LmjF20	328976	329227	341471	341722	+	LmjF20.0810	LmjF20.0800	163	0	0
LmjF20	328976	329227	332103	332370	+	LmjF20.0810	LmjF20.0800	163	0	0
LmjF20	328976	329227	333146	333405	+	LmjF20.0810	LmjF20.0800	163	0	0
LmjF20	328976	329227	335223	335474	+	LmjF20.0810	LmjF20.0800	163	0	0
LmjF20	328976	329227	326899	327158	+	LmjF20.0810	LmjF20.0800	163	0	0
LmjF20	328976	329227	336250	336509	+	LmjF20.0810	LmjF20.0800	163	0	0
LmjF20	328976	329227	327933	328200	+	LmjF20.0810	LmjF20.0800	163	0	0
LmjF20	328976	329227	340428	340695	+	LmjF20.0810	LmjF20.0800	163	0	0
LmjF20	328976	329227	337299	337558	+	LmjF20.0810	LmjF20.0800	163	0	0
LmjF20	330003	330262	323756	324015	+	LmjF20.0810	LmjF20.0800	163	0	0
LmjF20	330003	330262	332103	332370	+	LmjF20.0810	LmjF20.0800	163	0	0
LmjF20	330003	330262	322697	322964	+	LmjF20.0810	LmjF20.0800	163	0	0
LmjF20	330003	330262	340428	340695	+	LmjF20.0810	LmjF20.0800	163	0	0
LmjF20	330003	330262	336250	336509	+	LmjF20.0810	LmjF20.0800	163	0	0
LmjF20	330003	330262	337299	337558	+	LmjF20.0810	LmjF20.0800	163	0	0
LmjF20	330003	330262	122885	123136	+	LmjF20.0350	LmjF20.0800	163	0	0
LmjF20	330003	330262	328976	329227	+	LmjF20.0810	LmjF20.0800	163	0	0
LmjF20	330003	330262	326899	327158	+	LmjF20.0810	LmjF20.0800	163	0	0
LmjF20	330003	330262	331052	331311	+	LmjF20.0810	LmjF20.0800	163	0	0
[truncated: 2,604 more rows]
