# Supplementary material for: Genome-Wide Stochastic Adaptive DNA Amplification at Direct and Inverted DNA Repeats in the Parasite Leishmania
Source: PLoS Biol. 2014 May 20;12(5):e1001868. doi: 10.1371/journal.pbio.1001868 (PMC4028189; doi:10.1371/journal.pbio.1001868)
Supplement: Table S2 — Properties of L. major RAGs. (XLSX) [file pbio.1001868.s010.xlsx]

## Sheet: Tableau
Supplementary table S2. Properties of L. major repeat associated groups (RAG).
RAG	Putative amplicons	Repeated sequences	Chromosomes
1	5	4	1
2	1	2	1
3	2	3	1
4	1	2	1
5	6	4	1
6	1	2	1
7	1	2	1
8	6	4	1
9	1	2	1
10	1	2	1
11	1	2	1
12	1	2	1
13	1	2	1
14	6	4	1
15	1	2	1
16	6	4	1
17	27	33	13
18	6	4	1
19	1	2	1
20	15	6	1
21	1	2	1
22	1	2	1
23	1	2	1
24	3	3	1
25	1	2	1
26	10	5	1
27	1	2	1
28	1	2	1
29	1	2	1
30	3	3	1
31	10	5	1
32	1	2	1
33	1	2	1
34	1	2	1
35	3	3	1
36	15	6	1
37	36	9	1
38	1	2	1
39	3	3	1
40	15	6	1
41	1	2	1
42	1	2	1
43	55	11	1
44	21	7	1
45	21	7	1
46	1	2	1
47	32	9	1
48	6	4	1
49	1	2	1
50	1	2	1
51	3	3	1
52	1	2	1
53	3	3	1
54	1	2	1
55	17	8	1
56	1	2	1
57	1	2	1
58	1	2	1
59	61	14	1
60	2	3	1
61	3	3	1
62	10	5	1
63	31	9	1
64	1	2	1
65	1	2	1
66	1	2	1
67	6	4	1
68	1	2	1
69	3	3	1
70	10	5	1
71	3	3	1
72	10	5	1
73	1	2	1
74	1	2	1
75	2	3	1
76	5	5	1
77	1	2	1
78	1	2	1
79	1	2	1
80	713	55	1
81	1	2	1
82	3	3	1
83	77	13	1
84	10	5	1
85	1	2	1
86	1	2	1
87	3	3	1
88	1	2	1
89	1	2	1
90	1	2	1
91	23	8	1
92	28	8	1
93	1	2	1
94	21	8	1
95	1	2	1
96	1	2	1
97	10	5	1
98	1	2	1
99	21	7	1
100	3	3	1
101	1	2	1
102	1	2	1
103	1	2	1
104	3	3	1
105	21	7	1
106	3	3	1
107	3	3	1
108	1	2	1
109	11	6	1
110	1	2	1
111	15	6	1
112	1	2	1
113	1	2	1
114	1	2	1
115	3	3	1
116	6	4	1
117	1	2	1
118	1	2	1
119	1	2	1
120	3	3	1
121	16	8	1
122	28	8	1
123	1	2	1
124	15	6	1
125	45	10	1
126	1	2	1
127	1	2	1
128	10	5	1
129	1	2	1
130	28	8	1
131	78	13	1
132	1	2	1
133	1	2	1
134	2	3	1
135	1	2	1
136	9	5	1
137	6	4	1
138	1	2	1
139	21	7	1
140	6	4	1
141	15	6	1
142	3	3	1
143	15	6	1
144	10	5	1
145	6	4	1
146	12	6	1
147	3	3	1
148	3	3	1
149	3	3	1
150	3	3	1
151	6	5	1
152	1	2	1
153	15	6	1
154	5	4	1
155	6	4	1
156	3	3	1
157	1	2	1
158	1	2	1
159	1	2	1
160	15	6	1
161	1	2	1
162	10	5	1
163	190	20	1
164	3	3	1
165	1	2	1
166	22	8	1
167	3	3	1
168	1	2	1
169	1	2	1
170	1	2	1
171	66	12	1
172	3	3	1
173	1	2	1
174	1	2	1
175	1	2	1
176	22	8	1
177	6	4	1
178	1	2	1
179	1	2	1
180	3	3	1
181	3	3	1
182	1	2	1
183	15	6	1
184	1	2	1
185	1	2	1
186	6	4	1
187	1	2	1
188	3	3	1
189	1	2	1
190	1	2	1
191	6	4	1
192	1	2	1
193	1	2	1
194	1	2	1
195	6	4	1
196	1	2	1
197	1	2	1
198	1	2	1
199	3	3	1
200	10	5	1
201	1	2	1
202	28	8	1
203	29	9	1
204	3	3	1
205	1	2	1
206	3	3	1
207	3	3	1
208	4	4	1
209	1	2	1
210	15	6	1
211	1	2	1
212	1	2	1
213	1	2	1
214	1	2	1
215	1	2	1
216	21	7	1
217	3	3	1
218	1	2	1
219	6	4	1
220	6	4	1
221	1	2	1
222	6	4	1
223	3	3	1
224	1	2	1
225	3	3	1
226	1	2	1
227	3	3	1
228	21	7	1
229	1	2	1
230	15	6	1
231	3	3	1
232	3	3	1
233	10	5	1
234	10	5	1
235	1	2	1
236	1	2	1
237	1	2	1
238	1	2	1
239	1	2	1
240	18	10	1
241	1	2	1
242	6	4	1
243	2	3	1
244	1	2	1
245	66	12	1
246	1	2	1
247	1	2	1
248	36	9	1
249	15	6	1
250	3	3	1
251	1	2	1
252	1	2	1
253	1	2	1
254	6	4	1
255	1	2	1
256	5	4	1
257	1	2	1
258	1	2	1
259	1	2	1
260	11	6	1
261	1	2	1
262	20	7	1
263	1	2	1
264	3	3	1
265	1	2	1
266	1	2	1
267	1	2	1
268	1	2	1
269	5	4	1
270	1	2	1
271	3	3	1
272	1	2	1
273	1	2	1
274	3	3	1
275	1	2	1
276	21	7	1
277	6	4	1
278	21	7	1
279	6	5	1
280	11	7	1
281	3	3	1
282	5	4	1
283	3	3	1
284	3	3	1
285	1	2	1
286	21	7	1
287	1	2	1
288	1	2	1
289	16	7	1
290	3	3	1
291	2	3	1
292	1	2	1
293	3	3	1
294	1	2	1
295	1	2	1
296	3	3	1
297	21	7	1
298	1	2	1
299	3	3	1
300	2	2	1
301	1	2	1
302	1	2	1
303	15	6	1
304	44	12	1
305	3	3	1
306	1	2	1
307	1	2	1
308	16	8	1
309	1	2	1
310	10	5	1
311	6	4	1
312	55	11	1
313	3	3	1
314	1	2	1
315	27	8	1
316	21	7	1
317	3	3	1
318	13	7	1
319	1	2	1
320	1	2	1
321	1	2	1
322	12	7	1
323	1	2	1
324	15	6	1
325	1	2	1
326	1	2	1
327	8	5	1
328	5	4	1
329	1	2	1
330	1	2	1
331	3	3	1
332	1	2	1
333	1	2	1
334	3	3	1
335	1	2	1
336	47	13	1
337	3	3	1
338	1	2	1
339	1	2	1
340	6	4	1
341	3	3	1
342	1	2	1
343	3	3	1
344	6	4	1
345	1	2	1
346	1	2	1
347	1	2	1
348	3	3	1
349	1	2	1
350	1	2	1
351	1	2	1
352	1	2	1
353	1	2	1
354	1	2	1
355	3	3	1
356	1	2	1
357	1	2	1
358	1	2	1
359	3	3	1
360	28	8	1
361	1	2	1
362	22	8	1
363	1	2	1
364	3	3	1
365	1	2	1
366	1	2	1
367	6	4	1
368	3	3	1
369	3	3	1
370	1	2	1
371	3	3	1
372	1	2	1
373	15	6	1
374	1	2	1
375	13	7	1
376	6	4	1
377	1	2	1
378	1	2	1
379	3	3	1
380	3	3	1
381	1	2	1
382	3	3	1
383	15	6	1
384	3	3	1
385	152	18	1
386	19	9	1
387	10	5	1
388	1	2	1
389	21	7	1
390	3	3	1
391	3	3	1
392	1	2	1
393	120	16	1
394	15	6	1
395	1	2	1
396	6	4	1
397	1	2	1
398	1	2	1
399	36	9	1
400	1	2	1
401	1	2	1
402	1	2	1
403	10	5	1
404	3	3	1
405	1	2	1
406	10	5	1
407	1	2	1
408	3	3	1
409	6	4	1
410	6	4	1
411	3	3	1
412	10	5	1
413	1	2	1
414	10	5	1
415	1	2	1
416	1	2	1
417	1	2	1
418	283	29	2
419	1	2	1
420	1	2	1
421	1	2	1
422	3	3	1
423	21	7	1
424	21	7	1
425	15	6	1
426	3	3	1
427	3	3	1
428	5	4	1
429	28	8	1
430	1	2	1
431	1	2	1
432	1	2	1
433	1	2	1
434	3	3	1
435	3	3	1
436	3	3	1
437	1	2	1
438	1	2	1
439	28	8	1
440	1	2	1
441	1	2	1
442	1	2	1
443	1	2	1
444	1	2	1
445	3	3	1
446	3	3	1
447	15	6	1
448	6	4	1
449	3	3	1
450	3	3	1
451	1	2	1
452	1	2	1
453	1	2	1
454	21	7	1
455	11	6	1
456	6	4	1
457	1	2	1
458	1	2	1
459	1	2	1
460	3	3	1
461	1	2	1
462	1	2	1
463	1	2	1
464	1	2	1
465	6	4	1
466	3	3	1
467	1	2	1
468	3	3	1
469	3	3	1
470	15	6	1
471	1	2	1
472	1	2	1
473	3	3	1
474	1	2	1
475	6	4	1
476	1	2	1
477	1	2	1
478	3	3	1
479	1	2	1
480	1	2	1
481	10	5	1
482	15	6	1
483	1	2	1
484	2	3	1
485	1	2	1
486	21	7	1
487	3	3	1
488	1	2	1
489	3	3	1
490	1	2	1
491	10	5	1
492	2	3	1
493	1	2	1
494	21	7	1
495	3	3	1
496	1	2	1
497	3	3	1
498	10	5	1
499	3	3	1
500	6	4	1
501	15	6	1
502	1	2	1
503	3	3	1
504	1	2	1
505	1	2	1
506	1	2	1
507	1	2	1

## Sheet: Commandes
Commandes utilisées pour générer le tableau
Nb Amplicons	awk '{print $11}' LmjF-Repeats-tableforpaper2-85.txt|sort|uniq -c |awk '{print $2 ";" $1}'
Nb repeats	awk '{print $11 "\t" $1$2$3 "\n" $11 "\t" $1$4$5}' LmjF-Repeats-tableforpaper2-85.txt|sort|uniq|awk '{print $1}'|sort|uniq -c |awk '{print $2 ";" $1}'
Nb Xsomes	awk '{print $11 "\t" $1}' LmjF-Repeats-tableforpaper2-85.txt|sort|uniq|awk '{print $1}'|sort|uniq -c|awk '{print $2 ";" $1}'
