# Supplementary material for: Genome-Wide Stochastic Adaptive DNA Amplification at Direct and Inverted DNA Repeats in the Parasite Leishmania
Source: PLoS Biol. 2014 May 20;12(5):e1001868. doi: 10.1371/journal.pbio.1001868 (PMC4028189; doi:10.1371/journal.pbio.1001868)
Supplement: Table S3 — L. infantum pairs of repeated sequences with putative gene amplification products. (XLSX) [file pbio.1001868.s011.xlsx]

## Sheet: 20120604_AllLinJRepeatsWithSide
Supplementary table S3. Leishmania infantum pairs of repeated sequence with putative gene amplification properties
	Sequence 1		Sequence 2			Genes between sequences			SIDER type
Chromosome	Begin	End	Begin	End	Orientation	First	Last	RAG	Sequence 1	Sequence 2
LinJ01	35688	36305	24471	25130	-	LinJ01_V3.0090	LinJ01_V3.0130	5	2	2
LinJ01	55261	55910	24471	25130	-	LinJ01_V3.0090	LinJ01_V3.0210	5	2	2
LinJ01	55261	55910	35688	36305	+	LinJ01_V3.0140	LinJ01_V3.0210	5	2	2
LinJ01	112721	112979	129081	129533	+	LinJ01_V3.0470	LinJ01_V3.0500	2	2	2
LinJ01	112721	112979	136429	136889	-	LinJ01_V3.0470	LinJ01_V3.0520	2	2	2
LinJ01	136429	136889	129081	129533	-	LinJ01_V3.0510	LinJ01_V3.0520	2	2	2
LinJ01	204549	204971	136429	136889	+	LinJ01_V3.0530	LinJ01_V3.0700	2	2	2
LinJ01	204549	204971	129081	129533	-	LinJ01_V3.0510	LinJ01_V3.0700	2	2	2
LinJ01	204549	204971	112721	112979	-	LinJ01_V3.0470	LinJ01_V3.0700	2	2	2
LinJ01	207721	208115	108849	109158	-	LinJ01_V3.0460	LinJ01_V3.0710	1	0	0
LinJ01	211821	212201	207721	208115	-	LinJ01_V3.0720	LinJ01_V3.0720	1	0	0
LinJ01	211821	212201	108849	109158	+	LinJ01_V3.0460	LinJ01_V3.0720	1	0	0
LinJ01	220228	220597	124250	124617	+	LinJ01_V3.0490	LinJ01_V3.0740	3	0	0
LinJ01	238896	239135	242183	242422	+	LinJ01_V3.0790	LinJ01_V3.0790	4	0	0
LinJ02	6531	6965	77965	80368	-	LinJ02_V3.0020	LinJ02_V3.0150	8	2	2
LinJ02	6531	6965	91365	93802	-	LinJ02_V3.0020	LinJ02_V3.0170	8	2	2
LinJ02	6531	6965	17359	17826	+	LinJ02_V3.0020	LinJ02_V3.0050	8	2	2
LinJ02	28089	28409	198924	199243	+	LinJ02_V3.0090	LinJ02_V3.0430	9	0	0
LinJ02	63809	64285	88228	88672	+	LinJ02_V3.0140	LinJ02_V3.0160	6	1	1
LinJ02	77965	80368	91365	93802	+	LinJ02_V3.0160	LinJ02_V3.0170	8	2	2
LinJ02	77965	80368	17359	17826	-	LinJ02_V3.0060	LinJ02_V3.0150	8	2	2
LinJ02	83394	85378	187383	188145	+	LinJ02_V3.0170	LinJ02_V3.0400	7	1	0
LinJ02	83394	85378	126861	128848	+	LinJ02_V3.0170	LinJ02_V3.0260	7	1	1
LinJ02	91365	93802	17359	17826	-	LinJ02_V3.0060	LinJ02_V3.0170	8	2	2
LinJ02	108429	108998	88228	88672	+	LinJ02_V3.0170	LinJ02_V3.0200	6	1	1
LinJ02	108429	108998	63809	64285	+	LinJ02_V3.0140	LinJ02_V3.0200	6	1	1
LinJ02	112583	113038	108429	108998	+	LinJ02_V3.0210	LinJ02_V3.0210	6	1	1
LinJ02	112583	113038	88228	88672	+	LinJ02_V3.0170	LinJ02_V3.0210	6	1	1
LinJ02	112583	113038	63809	64285	+	LinJ02_V3.0140	LinJ02_V3.0210	6	1	1
LinJ02	126861	128848	187383	188145	+	LinJ02_V3.0270	LinJ02_V3.0400	7	1	0
LinJ02	248406	248884	258082	258559	+	LinJ02_V3.0540	LinJ02_V3.0540	10	2	2
LinJ02	283430	284044	312871	313485	+	LinJ02_V3.0580	LinJ02_V3.0670	11	2	2
LinJ02	306635	307572	330798	331736	+	LinJ02_V3.0660	LinJ02_V3.0720	12	0	0
LinJ02	333100	333886	308936	309722	+	LinJ02_V3.0670	LinJ02_V3.0740	13	0	0
LinJ03	80817	81115	49083	49363	+	LinJ03_V3.0190	LinJ03_V3.0280	16	0	0
LinJ03	215423	215676	243312	243565	+	LinJ03_V3.0550	LinJ03_V3.0630	14	0	0
LinJ03	237573	237852	316698	316920	-	LinJ03_V3.0630	LinJ03_V3.0790	15	2	2
LinJ03	260582	260854	316698	316920	-	LinJ03_V3.0670	LinJ03_V3.0790	15	2	2
LinJ03	260582	260854	237573	237852	+	LinJ03_V3.0630	LinJ03_V3.0660	15	2	2
LinJ04	9551	10061	39434	39819	+	LinJ04_V3.0020	LinJ04_V3.0100	18	2	2
LinJ04	9551	10061	20990	21499	-	LinJ04_V3.0020	LinJ04_V3.0040	18	2	2
LinJ04	9551	10061	99060	99504	+	LinJ04_V3.0020	LinJ04_V3.0310	18	2	2
LinJ04	20990	21499	39434	39819	-	LinJ04_V3.0050	LinJ04_V3.0100	18	2	2
LinJ04	53425	53752	55929	56256	+	LinJ04_V3.0170	LinJ04_V3.0170	23	0	0
LinJ04	55323	55887	58392	58956	+	LinJ04_V3.0180	LinJ04_V3.0180	24	0	0
LinJ04	99060	99504	20990	21499	-	LinJ04_V3.0050	LinJ04_V3.0310	18	2	2
LinJ04	99060	99504	39434	39819	+	LinJ04_V3.0110	LinJ04_V3.0310	18	2	2
LinJ04	118349	118638	122863	123210	-	LinJ04_V3.0360	LinJ04_V3.0350	17	2	2
LinJ04	118349	118638	172764	173131	-	LinJ04_V3.0360	LinJ04_V3.0430	17	2	2
LinJ04	172764	173131	122863	123210	+	LinJ04_V3.0360	LinJ04_V3.0430	17	2	2
LinJ04	205440	205647	118349	118638	-	LinJ04_V3.0360	LinJ04_V3.0500	17	2	2
LinJ04	205440	205647	172764	173131	+	LinJ04_V3.0440	LinJ04_V3.0500	17	2	2
LinJ04	205440	205647	122863	123210	+	LinJ04_V3.0360	LinJ04_V3.0500	17	2	2
LinJ04	359131	359515	390551	390932	-	LinJ04_V3.0930	LinJ04_V3.1040	19	2	2
LinJ04	359131	359515	387441	387813	-	LinJ04_V3.0930	LinJ04_V3.1030	19	2	2
LinJ04	359131	359515	329232	329616	-	LinJ04_V3.0860	LinJ04_V3.0920	19	2	2
LinJ04	387441	387813	329232	329616	+	LinJ04_V3.0860	LinJ04_V3.1030	19	2	2
LinJ04	390551	390932	329232	329616	+	LinJ04_V3.0860	LinJ04_V3.1040	19	2	2
LinJ04	390551	390932	387441	387813	+	LinJ04_V3.1040	LinJ04_V3.1040	19	2	2
LinJ04	397111	397883	401610	402382	+	LinJ04_V3.1080	LinJ04_V3.1080	20	0	0
LinJ04	400052	401508	51916	52622	+	LinJ04_V3.0170	LinJ04_V3.1080	21	0	0
LinJ04	400052	401508	49876	50777	+	LinJ04_V3.0160	LinJ04_V3.1080	21	0	0
LinJ04	438441	438897	427477	427933	-	LinJ04_V3.1180	LinJ04_V3.1180	22	2	2
LinJ05	22311	22879	41363	41949	+	LinJ05_V3.0070	LinJ05_V3.0130	28	2	2
LinJ05	31454	32055	22311	22879	+	LinJ05_V3.0070	LinJ05_V3.0100	28	2	2
LinJ05	31454	32055	44952	45537	+	LinJ05_V3.0110	LinJ05_V3.0140	28	2	2
LinJ05	31454	32055	41363	41949	+	LinJ05_V3.0110	LinJ05_V3.0130	28	2	2
LinJ05	31454	32055	91461	91968	+	LinJ05_V3.0110	LinJ05_V3.0290	28	2	2
LinJ05	44952	45537	41363	41949	+	LinJ05_V3.0140	LinJ05_V3.0140	28	2	2
LinJ05	44952	45537	22311	22879	+	LinJ05_V3.0070	LinJ05_V3.0140	28	2	2
LinJ05	67603	67813	105188	105394	+	LinJ05_V3.0220	LinJ05_V3.0340	25	0	0
LinJ05	91461	91968	22311	22879	+	LinJ05_V3.0070	LinJ05_V3.0290	28	2	2
LinJ05	91461	91968	41363	41949	+	LinJ05_V3.0140	LinJ05_V3.0290	28	2	2
LinJ05	91461	91968	44952	45537	+	LinJ05_V3.0150	LinJ05_V3.0290	28	2	2
LinJ05	132539	132917	145486	145859	-	LinJ05_V3.0410	LinJ05_V3.0440	26	2	2
LinJ05	132539	132917	150103	150487	-	LinJ05_V3.0410	LinJ05_V3.0460	26	2	2
LinJ05	145486	145859	150103	150487	+	LinJ05_V3.0450	LinJ05_V3.0460	26	2	2
LinJ05	163620	163821	160504	160705	+	LinJ05_V3.0500	LinJ05_V3.0500	27	0	0
LinJ05	365347	365578	367630	367860	+	LinJ05_V3.0970	LinJ05_V3.0970	29	0	0
LinJ05	385241	385700	382883	383346	-	LinJ05_V3.1050	LinJ05_V3.1050	30	2	2
LinJ05	439192	439751	435953	436506	+	LinJ05_V3.1200	LinJ05_V3.1200	31	2	2
LinJ05	439192	439751	445615	446162	-	LinJ05_V3.1210	LinJ05_V3.1210	31	2	2
LinJ05	445615	446162	435953	436506	-	LinJ05_V3.1200	LinJ05_V3.1210	31	2	2
LinJ06	1291	1553	523112	523364	-	LinJ06_V3.0010	LinJ06_V3.1360	32	0	0
LinJ06	1291	1553	1867	2121	+	LinJ06_V3.0010	none	32	0	0
LinJ06	8986	9550	21625	22189	-	LinJ06_V3.0030	LinJ06_V3.0040	35	2	2
LinJ06	41947	42189	36506	36748	+	LinJ06_V3.0080	LinJ06_V3.0090	37	0	0
LinJ06	41947	42189	44633	44875	+	LinJ06_V3.0090	LinJ06_V3.0100	37	0	0
LinJ06	44633	44875	36506	36748	+	LinJ06_V3.0080	LinJ06_V3.0100	37	0	0
LinJ06	137877	138386	189880	190470	+	LinJ06_V3.0410	LinJ06_V3.0550	33	2	2
LinJ06	143432	143688	140034	140290	+	LinJ06_V3.0420	LinJ06_V3.0430	34	0	0
LinJ06	180315	180942	189880	190470	+	LinJ06_V3.0540	LinJ06_V3.0550	33	2	2
LinJ06	180315	180942	218148	218692	+	LinJ06_V3.0540	LinJ06_V3.0630	33	2	2
LinJ06	180315	180942	137877	138386	+	LinJ06_V3.0410	LinJ06_V3.0530	33	2	2
LinJ06	218148	218692	189880	190470	+	LinJ06_V3.0560	LinJ06_V3.0630	33	2	2
LinJ06	218148	218692	137877	138386	+	LinJ06_V3.0410	LinJ06_V3.0630	33	2	2
LinJ06	246726	247364	137877	138386	+	LinJ06_V3.0410	LinJ06_V3.0670	33	2	2
LinJ06	246726	247364	218148	218692	+	LinJ06_V3.0640	LinJ06_V3.0670	33	2	2
LinJ06	246726	247364	189880	190470	+	LinJ06_V3.0560	LinJ06_V3.0670	33	2	2
LinJ06	246726	247364	180315	180942	+	LinJ06_V3.0540	LinJ06_V3.0670	33	2	2
LinJ06	388357	389218	358305	359166	+	LinJ06_V3.0860	LinJ06_V3.0910	36	0	0
LinJ06	450990	451514	492393	492897	+	LinJ06_V3.1110	LinJ06_V3.1260	38	2	2
LinJ06	450990	451514	455757	456346	+	LinJ06_V3.1110	LinJ06_V3.1120	38	2	2
LinJ06	450990	451514	513032	513440	-	LinJ06_V3.1110	LinJ06_V3.1340	38	2	2
LinJ06	455757	456346	492393	492897	+	LinJ06_V3.1130	LinJ06_V3.1260	38	2	2
LinJ06	461239	461789	455757	456346	+	LinJ06_V3.1130	LinJ06_V3.1140	38	2	2
LinJ06	461239	461789	492393	492897	+	LinJ06_V3.1150	LinJ06_V3.1260	38	2	2
LinJ06	461239	461789	450990	451514	+	LinJ06_V3.1110	LinJ06_V3.1140	38	2	2
LinJ06	461239	461789	513032	513440	-	LinJ06_V3.1150	LinJ06_V3.1340	38	2	2
LinJ06	467907	468310	450990	451514	+	LinJ06_V3.1110	LinJ06_V3.1150	38	2	2
LinJ06	467907	468310	513032	513440	-	LinJ06_V3.1160	LinJ06_V3.1340	38	2	2
LinJ06	467907	468310	455757	456346	+	LinJ06_V3.1130	LinJ06_V3.1150	38	2	2
LinJ06	467907	468310	492393	492897	+	LinJ06_V3.1160	LinJ06_V3.1260	38	2	2
LinJ06	467907	468310	461239	461789	+	LinJ06_V3.1150	LinJ06_V3.1150	38	2	2
LinJ06	500565	501040	492393	492897	-	LinJ06_V3.1270	LinJ06_V3.1290	38	2	2
LinJ06	500565	501040	450990	451514	-	LinJ06_V3.1110	LinJ06_V3.1290	38	2	2
LinJ06	500565	501040	455757	456346	-	LinJ06_V3.1130	LinJ06_V3.1290	38	2	2
LinJ06	500565	501040	467907	468310	-	LinJ06_V3.1160	LinJ06_V3.1290	38	2	2
LinJ06	500565	501040	461239	461789	-	LinJ06_V3.1150	LinJ06_V3.1290	38	2	2
LinJ06	500565	501040	513032	513440	+	LinJ06_V3.1300	LinJ06_V3.1340	38	2	2
LinJ06	513032	513440	455757	456346	-	LinJ06_V3.1130	LinJ06_V3.1340	38	2	2
LinJ06	513032	513440	492393	492897	-	LinJ06_V3.1270	LinJ06_V3.1340	38	2	2
LinJ06	523112	523364	1867	2121	-	LinJ06_V3.0010	LinJ06_V3.1360	32	0	0
LinJ07	254	1235	590757	591876	-	LinJ07_V3.0010	LinJ07_V3.1330	32	0	0
LinJ07	1381	1686	386425	386740	-	LinJ07_V3.0010	LinJ07_V3.0910	40	0	0
LinJ07	14615	15070	83046	83628	+	LinJ07_V3.0040	LinJ07_V3.0230	39	2	2
LinJ07	21885	22415	160346	160924	-	LinJ07_V3.0070	LinJ07_V3.0420	39	2	2
LinJ07	21885	22415	75882	76477	+	LinJ07_V3.0070	LinJ07_V3.0200	39	2	2
LinJ07	21885	22415	83046	83628	+	LinJ07_V3.0070	LinJ07_V3.0230	39	2	2
LinJ07	21885	22415	14615	15070	+	LinJ07_V3.0040	LinJ07_V3.0060	39	2	2
LinJ07	21885	22415	114780	115401	+	LinJ07_V3.0070	LinJ07_V3.0310	39	2	2
LinJ07	48419	48998	14615	15070	+	LinJ07_V3.0040	LinJ07_V3.0100	39	2	2
LinJ07	48419	48998	114780	115401	+	LinJ07_V3.0110	LinJ07_V3.0310	39	2	2
LinJ07	48419	48998	83046	83628	+	LinJ07_V3.0110	LinJ07_V3.0230	39	2	2
LinJ07	48419	48998	75882	76477	+	LinJ07_V3.0110	LinJ07_V3.0200	39	2	2
LinJ07	48419	48998	21885	22415	+	LinJ07_V3.0070	LinJ07_V3.0100	39	2	2
LinJ07	48419	48998	160346	160924	-	LinJ07_V3.0110	LinJ07_V3.0420	39	2	2
LinJ07	75882	76477	160346	160924	-	LinJ07_V3.0210	LinJ07_V3.0420	39	2	2
LinJ07	75882	76477	114780	115401	+	LinJ07_V3.0210	LinJ07_V3.0310	39	2	2
LinJ07	75882	76477	14615	15070	+	LinJ07_V3.0040	LinJ07_V3.0200	39	2	2
LinJ07	75882	76477	83046	83628	+	LinJ07_V3.0210	LinJ07_V3.0230	39	2	2
LinJ07	114780	115401	83046	83628	+	LinJ07_V3.0240	LinJ07_V3.0310	39	2	2
LinJ07	114780	115401	14615	15070	+	LinJ07_V3.0040	LinJ07_V3.0310	39	2	2
LinJ07	114780	115401	160346	160924	-	LinJ07_V3.0320	LinJ07_V3.0420	39	2	2
LinJ07	160346	160924	83046	83628	-	LinJ07_V3.0240	LinJ07_V3.0420	39	2	2
LinJ07	160346	160924	14615	15070	-	LinJ07_V3.0040	LinJ07_V3.0420	39	2	2
LinJ07	210679	212283	301204	305167	+	LinJ07_V3.0510	LinJ07_V3.0720	41	0	0
LinJ07	210679	212283	293409	295051	+	LinJ07_V3.0510	LinJ07_V3.0690	41	0	0
LinJ07	210679	212283	59225	59430	+	LinJ07_V3.0140	LinJ07_V3.0500	41	0	0
LinJ07	216449	216962	340427	340969	+	LinJ07_V3.0520	LinJ07_V3.0820	42	1	1
LinJ07	216449	216962	305604	306061	+	LinJ07_V3.0520	LinJ07_V3.0720	42	1	1
LinJ07	254485	254754	60239	60507	-	LinJ07_V3.0140	LinJ07_V3.0590	43	1	1
LinJ07	293409	295051	301204	305167	+	LinJ07_V3.0710	LinJ07_V3.0720	41	0	0
LinJ07	305604	306061	340427	340969	+	LinJ07_V3.0740	LinJ07_V3.0820	42	1	1
LinJ07	340991	341517	114780	115401	-	LinJ07_V3.0320	LinJ07_V3.0820	39	2	2
LinJ07	340991	341517	160346	160924	+	LinJ07_V3.0430	LinJ07_V3.0820	39	2	2
LinJ07	340991	341517	48419	48998	-	LinJ07_V3.0110	LinJ07_V3.0820	39	2	2
LinJ07	340991	341517	14615	15070	-	LinJ07_V3.0040	LinJ07_V3.0820	39	2	2
LinJ07	340991	341517	75882	76477	-	LinJ07_V3.0210	LinJ07_V3.0820	39	2	2
LinJ07	340991	341517	375788	376147	-	LinJ07_V3.0830	LinJ07_V3.0880	39	2	2
LinJ07	340991	341517	21885	22415	-	LinJ07_V3.0070	LinJ07_V3.0820	39	2	2
LinJ07	340991	341517	83046	83628	-	LinJ07_V3.0240	LinJ07_V3.0820	39	2	2
LinJ07	468629	469027	448204	449177	+	LinJ07_V3.1030	LinJ07_V3.1050	44	1	1
LinJ07	475527	476267	448204	449177	+	LinJ07_V3.1030	LinJ07_V3.1060	44	0	1
LinJ07	507301	507895	572024	572619	+	LinJ07_V3.1110	LinJ07_V3.1310	46	2	2
LinJ07	507301	507895	554682	555176	+	LinJ07_V3.1110	LinJ07_V3.1240	46	2	2
LinJ07	507301	507895	567456	567931	+	LinJ07_V3.1110	LinJ07_V3.1290	46	2	2
LinJ07	507301	507895	563849	564454	+	LinJ07_V3.1110	LinJ07_V3.1280	46	2	2
LinJ07	507301	507895	532572	533167	+	LinJ07_V3.1110	LinJ07_V3.1180	46	2	2
LinJ07	532572	533167	563849	564454	+	LinJ07_V3.1190	LinJ07_V3.1280	46	2	2
LinJ07	532572	533167	554682	555176	+	LinJ07_V3.1190	LinJ07_V3.1240	46	2	2
LinJ07	532572	533167	567456	567931	+	LinJ07_V3.1190	LinJ07_V3.1290	46	2	2
LinJ07	532572	533167	572024	572619	+	LinJ07_V3.1190	LinJ07_V3.1310	46	2	2
LinJ07	554682	555176	572024	572619	+	LinJ07_V3.1250	LinJ07_V3.1310	46	2	2
LinJ07	563849	564454	567456	567931	+	LinJ07_V3.1290	LinJ07_V3.1290	46	2	2
LinJ07	563849	564454	572024	572619	+	LinJ07_V3.1290	LinJ07_V3.1310	46	2	2
LinJ07	563849	564454	554682	555176	+	LinJ07_V3.1250	LinJ07_V3.1280	46	2	2
LinJ07	567456	567931	554682	555176	+	LinJ07_V3.1250	LinJ07_V3.1290	46	2	2
LinJ07	567456	567931	572024	572619	+	LinJ07_V3.1300	LinJ07_V3.1310	46	2	2
LinJ07	591992	592382	449351	449741	+	LinJ07_V3.1030	LinJ07_V3.1330	45	0	0
LinJ08	44404	44843	85414	85852	+	LinJ08_V3.0140	LinJ08_V3.0230	56	0	0
LinJ08	104823	105341	35047	35567	+	LinJ08_V3.0120	LinJ08_V3.0300	47	2	2
LinJ08	221085	221573	279816	280268	+	LinJ08_V3.0560	LinJ08_V3.0660	48	2	2
LinJ08	286623	287110	279816	280268	+	LinJ08_V3.0670	LinJ08_V3.0670	48	2	2
LinJ08	286623	287110	221085	221573	+	LinJ08_V3.0560	LinJ08_V3.0670	48	2	2
LinJ08	287923	289788	312888	314753	+	LinJ08_V3.0680	LinJ08_V3.0720	49	0	0
LinJ08	289882	291239	300097	301458	+	LinJ08_V3.0680	LinJ08_V3.0690	50	0	0
LinJ08	289882	291239	309243	310601	+	LinJ08_V3.0680	LinJ08_V3.0710	50	0	0
LinJ08	289882	291239	499073	500438	+	LinJ08_V3.0680	LinJ08_V3.1320	50	0	0
LinJ08	295501	296862	289882	291239	+	LinJ08_V3.0680	LinJ08_V3.0680	50	0	0
LinJ08	295501	296862	304722	306088	+	LinJ08_V3.0690	LinJ08_V3.0700	50	0	0
LinJ08	295501	296862	309243	310601	+	LinJ08_V3.0690	LinJ08_V3.0710	50	0	0
LinJ08	295501	296862	300097	301458	+	LinJ08_V3.0690	LinJ08_V3.0690	50	0	0
LinJ08	295501	296862	495495	495807	+	LinJ08_V3.0690	LinJ08_V3.1310	50	0	0
LinJ08	295501	296862	499073	500438	+	LinJ08_V3.0690	LinJ08_V3.1320	50	0	0
LinJ08	297476	299172	291853	293511	+	LinJ08_V3.0690	LinJ08_V3.0690	51	1	1
LinJ08	297476	299172	496412	498108	+	LinJ08_V3.0700	LinJ08_V3.1320	51	1	1
LinJ08	300097	301458	309243	310601	+	LinJ08_V3.0700	LinJ08_V3.0710	50	0	0
LinJ08	302060	303756	496412	498108	+	LinJ08_V3.0710	LinJ08_V3.1320	51	1	1
LinJ08	302060	303756	297476	299172	+	LinJ08_V3.0700	LinJ08_V3.0700	51	1	1
LinJ08	302060	303756	291853	293511	+	LinJ08_V3.0690	LinJ08_V3.0700	51	1	1
LinJ08	304722	306088	309243	310601	+	LinJ08_V3.0710	LinJ08_V3.0710	50	0	0
LinJ08	304722	306088	289882	291239	+	LinJ08_V3.0680	LinJ08_V3.0700	50	0	0
LinJ08	304722	306088	495495	495807	+	LinJ08_V3.0710	LinJ08_V3.1310	50	0	0
LinJ08	304722	306088	300097	301458	+	LinJ08_V3.0700	LinJ08_V3.0700	50	0	0
LinJ08	304722	306088	499073	500438	+	LinJ08_V3.0710	LinJ08_V3.1320	50	0	0
LinJ08	306690	308386	297476	299172	+	LinJ08_V3.0700	LinJ08_V3.0710	51	1	1
LinJ08	306690	308386	311212	312857	+	LinJ08_V3.0720	LinJ08_V3.0720	51	1	1
LinJ08	306690	308386	291853	293511	+	LinJ08_V3.0690	LinJ08_V3.0710	51	1	1
LinJ08	306690	308386	302060	303756	+	LinJ08_V3.0710	LinJ08_V3.0710	51	1	1
LinJ08	306690	308386	496412	498108	+	LinJ08_V3.0720	LinJ08_V3.1320	51	1	1
LinJ08	311212	312857	291853	293511	+	LinJ08_V3.0690	LinJ08_V3.0720	51	1	1
LinJ08	311212	312857	496412	498108	+	LinJ08_V3.0730	LinJ08_V3.1320	51	1	1
LinJ08	311212	312857	297476	299172	+	LinJ08_V3.0700	LinJ08_V3.0720	51	1	1
LinJ08	311212	312857	302060	303756	+	LinJ08_V3.0710	LinJ08_V3.0720	51	1	1
LinJ08	322684	324155	327856	329329	+	LinJ08_V3.0760	LinJ08_V3.0760	52	0	0
LinJ08	322684	324155	338208	339025	+	LinJ08_V3.0760	LinJ08_V3.0790	52	0	0
LinJ08	327856	329329	338208	339025	+	LinJ08_V3.0780	LinJ08_V3.0790	52	0	0
LinJ08	333030	334505	338208	339025	+	LinJ08_V3.0790	LinJ08_V3.0790	52	0	0
LinJ08	333030	334505	322684	324155	+	LinJ08_V3.0760	LinJ08_V3.0780	52	0	0
LinJ08	333030	334505	327856	329329	+	LinJ08_V3.0780	LinJ08_V3.0780	52	0	0
LinJ08	367856	368271	478108	478549	-	LinJ08_V3.0870	LinJ08_V3.1220	53	2	2
LinJ08	367856	368271	395068	395483	+	LinJ08_V3.0870	LinJ08_V3.0920	53	2	2
LinJ08	367856	368271	462347	463080	-	LinJ08_V3.0870	LinJ08_V3.1110	53	2	2
LinJ08	395068	395483	478108	478549	-	LinJ08_V3.0930	LinJ08_V3.1220	53	2	2
LinJ08	408706	409104	411467	411889	+	LinJ08_V3.0960	LinJ08_V3.0960	54	0	0
LinJ08	415677	416197	418791	419320	-	LinJ08_V3.1010	LinJ08_V3.1000	55	2	2
LinJ08	415677	416197	427643	428177	-	LinJ08_V3.1010	LinJ08_V3.1000	55	2	2
LinJ08	418791	419320	427643	428177	+	LinJ08_V3.1010	LinJ08_V3.1000	55	2	2
LinJ08	424107	424643	415677	416197	+	LinJ08_V3.1010	LinJ08_V3.1000	55	2	2
LinJ08	424107	424643	427643	428177	-	LinJ08_V3.1010	LinJ08_V3.1000	55	2	2
LinJ08	424107	424643	418791	419320	-	LinJ08_V3.1010	LinJ08_V3.1000	55	2	2
LinJ08	462347	463080	395068	395483	-	LinJ08_V3.0930	LinJ08_V3.1110	53	2	2
LinJ08	462347	463080	478108	478549	+	LinJ08_V3.1120	LinJ08_V3.1220	53	2	2
LinJ08	466053	466796	462347	463080	+	LinJ08_V3.1120	LinJ08_V3.1120	53	2	2
LinJ08	466053	466796	478108	478549	+	LinJ08_V3.1130	LinJ08_V3.1220	53	2	2
LinJ08	466053	466796	367856	368271	-	LinJ08_V3.0870	LinJ08_V3.1120	53	2	2
LinJ08	466053	466796	395068	395483	-	LinJ08_V3.0930	LinJ08_V3.1120	53	2	2
LinJ08	495495	495807	289882	291239	+	LinJ08_V3.0680	LinJ08_V3.1310	50	0	0
LinJ08	495495	495807	499073	500438	+	LinJ08_V3.1320	LinJ08_V3.1320	50	0	0
LinJ08	495495	495807	300097	301458	+	LinJ08_V3.0700	LinJ08_V3.1310	50	0	0
LinJ08	495495	495807	309243	310601	+	LinJ08_V3.0720	LinJ08_V3.1310	50	0	0
LinJ08	496412	498108	291853	293511	+	LinJ08_V3.0690	LinJ08_V3.1320	51	1	1
LinJ08	499073	500438	309243	310601	+	LinJ08_V3.0720	LinJ08_V3.1320	50	0	0
LinJ08	499073	500438	300097	301458	+	LinJ08_V3.0700	LinJ08_V3.1320	50	0	0
LinJ08	501040	502735	297476	299172	+	LinJ08_V3.0700	LinJ08_V3.1330	51	1	1
LinJ08	501040	502735	311212	312857	+	LinJ08_V3.0730	LinJ08_V3.1330	51	1	1
LinJ08	501040	502735	306690	308386	+	LinJ08_V3.0720	LinJ08_V3.1330	51	1	1
LinJ08	501040	502735	302060	303756	+	LinJ08_V3.0710	LinJ08_V3.1330	51	1	1
LinJ08	501040	502735	291853	293511	+	LinJ08_V3.0690	LinJ08_V3.1330	51	1	1
LinJ08	501040	502735	496412	498108	+	LinJ08_V3.1330	LinJ08_V3.1330	51	1	1
LinJ09	66665	66902	69720	69955	+	LinJ09_V3.0170	LinJ09_V3.0180	63	0	0
LinJ09	67276	68495	70329	71546	+	LinJ09_V3.0180	LinJ09_V3.0190	64	0	0
LinJ09	78517	79172	141080	141735	+	LinJ09_V3.0240	LinJ09_V3.0420	57	2	2
LinJ09	189880	190113	224486	224736	-	LinJ09_V3.0530	LinJ09_V3.0610	58	2	2
LinJ09	189880	190113	213953	214215	-	LinJ09_V3.0530	LinJ09_V3.0580	58	2	2
LinJ09	189880	190113	207263	207548	+	LinJ09_V3.0530	LinJ09_V3.0570	58	2	2
LinJ09	213953	214215	224486	224736	+	LinJ09_V3.0590	LinJ09_V3.0610	58	2	2
LinJ09	213953	214215	207263	207548	-	LinJ09_V3.0580	LinJ09_V3.0580	58	2	2
LinJ09	224486	224736	207263	207548	-	LinJ09_V3.0580	LinJ09_V3.0610	58	2	2
LinJ09	400023	400420	412858	413252	-	LinJ09_V3.1070	LinJ09_V3.1070	59	0	0
LinJ09	408326	408735	424420	424973	-	LinJ09_V3.1080	LinJ09_V3.1100	60	2	2
LinJ09	419475	420096	408326	408735	-	LinJ09_V3.1080	LinJ09_V3.1090	60	2	2
LinJ09	419475	420096	424420	424973	+	LinJ09_V3.1100	LinJ09_V3.1100	60	2	2
LinJ09	430813	431860	434416	435466	+	LinJ09_V3.1130	LinJ09_V3.1140	61	0	0
LinJ09	430813	431860	433610	434415	+	LinJ09_V3.1130	LinJ09_V3.1140	61	0	0
LinJ09	434416	435466	433610	434415	+	LinJ09_V3.1140	LinJ09_V3.1140	61	0	0
LinJ09	438520	439113	408326	408735	-	LinJ09_V3.1080	LinJ09_V3.1160	60	2	2
LinJ09	438520	439113	424420	424973	+	LinJ09_V3.1110	LinJ09_V3.1160	60	2	2
LinJ09	438520	439113	494481	494973	+	LinJ09_V3.1170	LinJ09_V3.1330	60	2	2
LinJ09	438520	439113	419475	420096	+	LinJ09_V3.1100	LinJ09_V3.1160	60	2	2
LinJ09	438520	439113	515645	515978	-	LinJ09_V3.1170	LinJ09_V3.1410	60	2	2
LinJ09	438520	439113	525687	526166	+	LinJ09_V3.1170	LinJ09_V3.1450	60	2	2
LinJ09	438520	439113	487321	487825	-	LinJ09_V3.1170	LinJ09_V3.1300	60	2	2
LinJ09	478606	478933	486660	487291	+	LinJ09_V3.1300	LinJ09_V3.1300	62	0	0
LinJ09	486660	487291	479749	480057	+	LinJ09_V3.1300	LinJ09_V3.1300	62	0	0
LinJ09	487321	487825	494481	494973	-	LinJ09_V3.1310	LinJ09_V3.1330	60	2	2
LinJ09	487321	487825	408326	408735	+	LinJ09_V3.1080	LinJ09_V3.1300	60	2	2
LinJ09	487321	487825	515645	515978	+	LinJ09_V3.1310	LinJ09_V3.1410	60	2	2
LinJ09	487321	487825	525687	526166	-	LinJ09_V3.1310	LinJ09_V3.1450	60	2	2
LinJ09	487321	487825	419475	420096	-	LinJ09_V3.1100	LinJ09_V3.1300	60	2	2
LinJ09	494481	494973	515645	515978	-	LinJ09_V3.1340	LinJ09_V3.1410	60	2	2
LinJ09	494481	494973	419475	420096	+	LinJ09_V3.1100	LinJ09_V3.1330	60	2	2
LinJ09	494481	494973	408326	408735	-	LinJ09_V3.1080	LinJ09_V3.1330	60	2	2
LinJ09	494481	494973	525687	526166	+	LinJ09_V3.1340	LinJ09_V3.1450	60	2	2
LinJ09	510275	510737	438520	439113	+	LinJ09_V3.1170	LinJ09_V3.1390	60	2	2
LinJ09	510275	510737	419475	420096	+	LinJ09_V3.1100	LinJ09_V3.1390	60	2	2
LinJ09	510275	510737	525687	526166	+	LinJ09_V3.1400	LinJ09_V3.1450	60	2	2
LinJ09	510275	510737	408326	408735	-	LinJ09_V3.1080	LinJ09_V3.1390	60	2	2
LinJ09	510275	510737	494481	494973	+	LinJ09_V3.1340	LinJ09_V3.1390	60	2	2
LinJ09	510275	510737	515645	515978	-	LinJ09_V3.1400	LinJ09_V3.1410	60	2	2
LinJ09	510275	510737	487321	487825	-	LinJ09_V3.1310	LinJ09_V3.1390	60	2	2
LinJ09	510275	510737	424420	424973	+	LinJ09_V3.1110	LinJ09_V3.1390	60	2	2
LinJ09	515645	515978	408326	408735	+	LinJ09_V3.1080	LinJ09_V3.1410	60	2	2
LinJ09	515645	515978	525687	526166	-	LinJ09_V3.1420	LinJ09_V3.1450	60	2	2
LinJ09	515645	515978	424420	424973	-	LinJ09_V3.1110	LinJ09_V3.1410	60	2	2
LinJ09	515645	515978	419475	420096	-	LinJ09_V3.1100	LinJ09_V3.1410	60	2	2
LinJ09	525687	526166	408326	408735	-	LinJ09_V3.1080	LinJ09_V3.1450	60	2	2
LinJ09	525687	526166	419475	420096	+	LinJ09_V3.1100	LinJ09_V3.1450	60	2	2
LinJ09	569881	571050	12	1178	-	LinJ09_V3.0010	LinJ09_V3.1640	32	0	0
LinJ10	79634	80375	60734	61477	+	LinJ10_V3.0150	LinJ10_V3.0200	71	2	2
LinJ10	175562	176280	184156	184873	+	LinJ10_V3.0410	LinJ10_V3.0420	66	2	2
LinJ10	178914	179120	184156	184873	+	LinJ10_V3.0420	LinJ10_V3.0420	66	2	2
LinJ10	178914	179120	175562	176280	+	LinJ10_V3.0410	LinJ10_V3.0400	66	2	2
LinJ10	203702	204562	147074	147917	-	LinJ10_V3.0370	LinJ10_V3.0480	65	1	1
LinJ10	206626	206843	211689	212958	+	LinJ10_V3.0490	LinJ10_V3.0500	67	0	0
LinJ10	206626	206843	208642	209890	+	LinJ10_V3.0490	LinJ10_V3.0490	67	0	0
LinJ10	206626	206843	216354	216581	+	LinJ10_V3.0490	LinJ10_V3.0510	67	0	0
LinJ10	206626	206843	222185	222401	+	LinJ10_V3.0490	LinJ10_V3.0520	67	0	0
LinJ10	208642	209890	216354	216581	+	LinJ10_V3.0500	LinJ10_V3.0510	67	0	0
LinJ10	208642	209890	222185	222401	+	LinJ10_V3.0500	LinJ10_V3.0520	67	0	0
LinJ10	208642	209890	211689	212958	+	LinJ10_V3.0500	LinJ10_V3.0500	67	0	0
LinJ10	216354	216581	211689	212958	+	LinJ10_V3.0510	LinJ10_V3.0510	67	0	0
LinJ10	216354	216581	222185	222401	+	LinJ10_V3.0530	LinJ10_V3.0520	67	0	0
LinJ10	218380	218874	208642	209890	+	LinJ10_V3.0500	LinJ10_V3.0520	67	0	0
LinJ10	218380	218874	224197	224692	+	LinJ10_V3.0530	LinJ10_V3.0530	67	0	0
LinJ10	222185	222401	211689	212958	+	LinJ10_V3.0510	LinJ10_V3.0520	67	0	0
LinJ10	224197	224692	208642	209890	+	LinJ10_V3.0500	LinJ10_V3.0530	67	0	0
LinJ10	229882	230329	503633	504072	-	LinJ10_V3.0550	LinJ10_V3.1320	68	0	0
LinJ10	257225	257852	231024	231645	+	LinJ10_V3.0550	LinJ10_V3.0560	69	2	2
LinJ10	329432	330198	257225	257852	-	LinJ10_V3.0570	LinJ10_V3.0750	69	2	2
LinJ10	329432	330198	231024	231645	-	LinJ10_V3.0550	LinJ10_V3.0750	69	2	2
LinJ10	329432	330198	332253	332953	+	LinJ10_V3.0760	LinJ10_V3.0760	69	2	2
LinJ10	332253	332953	231024	231645	-	LinJ10_V3.0550	LinJ10_V3.0760	69	2	2
LinJ10	332253	332953	257225	257852	-	LinJ10_V3.0570	LinJ10_V3.0760	69	2	2
LinJ10	489089	489636	524255	524845	-	LinJ10_V3.1270	LinJ10_V3.1400	70	2	2
LinJ10	489089	489636	543360	544021	-	LinJ10_V3.1270	LinJ10_V3.1460	70	2	2
LinJ10	489089	489636	513550	514058	-	LinJ10_V3.1270	LinJ10_V3.1370	70	2	2
LinJ10	506572	507116	521018	521636	+	LinJ10_V3.1340	LinJ10_V3.1390	70	2	2
LinJ10	506572	507116	489089	489636	-	LinJ10_V3.1270	LinJ10_V3.1340	70	2	2
LinJ10	506572	507116	543360	544021	+	LinJ10_V3.1340	LinJ10_V3.1460	70	2	2
LinJ10	506572	507116	518793	519392	+	LinJ10_V3.1340	LinJ10_V3.1390	70	2	2
LinJ10	506572	507116	531606	532264	+	LinJ10_V3.1340	LinJ10_V3.1430	70	2	2
LinJ10	506572	507116	524255	524845	+	LinJ10_V3.1340	LinJ10_V3.1400	70	2	2
LinJ10	506572	507116	513550	514058	+	LinJ10_V3.1340	LinJ10_V3.1370	70	2	2
LinJ10	515966	516418	229882	230329	+	LinJ10_V3.0550	LinJ10_V3.1380	68	0	0
LinJ10	515966	516418	503633	504072	-	LinJ10_V3.1330	LinJ10_V3.1380	68	0	0
LinJ10	518793	519392	524255	524845	+	LinJ10_V3.1400	LinJ10_V3.1400	70	2	2
LinJ10	518793	519392	521018	521636	+	LinJ10_V3.1400	LinJ10_V3.1390	70	2	2
LinJ10	518793	519392	489089	489636	-	LinJ10_V3.1270	LinJ10_V3.1390	70	2	2
LinJ10	518793	519392	543360	544021	+	LinJ10_V3.1400	LinJ10_V3.1460	70	2	2
LinJ10	518793	519392	513550	514058	+	LinJ10_V3.1380	LinJ10_V3.1390	70	2	2
LinJ10	521018	521636	489089	489636	-	LinJ10_V3.1270	LinJ10_V3.1390	70	2	2
LinJ10	521018	521636	524255	524845	+	LinJ10_V3.1400	LinJ10_V3.1400	70	2	2
LinJ10	521018	521636	513550	514058	+	LinJ10_V3.1380	LinJ10_V3.1390	70	2	2
LinJ10	521018	521636	543360	544021	+	LinJ10_V3.1400	LinJ10_V3.1460	70	2	2
LinJ10	524255	524845	513550	514058	+	LinJ10_V3.1380	LinJ10_V3.1400	70	2	2
LinJ10	531606	532264	543360	544021	+	LinJ10_V3.1440	LinJ10_V3.1460	70	2	2
LinJ10	531606	532264	524255	524845	+	LinJ10_V3.1410	LinJ10_V3.1430	70	2	2
LinJ10	531606	532264	513550	514058	+	LinJ10_V3.1380	LinJ10_V3.1430	70	2	2
LinJ10	531606	532264	521018	521636	+	LinJ10_V3.1400	LinJ10_V3.1430	70	2	2
LinJ10	531606	532264	489089	489636	-	LinJ10_V3.1270	LinJ10_V3.1430	70	2	2
LinJ10	531606	532264	518793	519392	+	LinJ10_V3.1400	LinJ10_V3.1430	70	2	2
LinJ10	543360	544021	524255	524845	+	LinJ10_V3.1410	LinJ10_V3.1460	70	2	2
LinJ11	1	810	572694	573511	-	LinJ11_V3.0010	LinJ11_V3.1370	32	0	0
LinJ11	21337	21671	46414	46760	+	LinJ11_V3.0070	LinJ11_V3.0150	75	2	2
LinJ11	21337	21671	26533	26858	+	LinJ11_V3.0070	LinJ11_V3.0070	75	2	2
LinJ11	21337	21671	61613	61952	+	LinJ11_V3.0070	LinJ11_V3.0210	75	2	2
LinJ11	26533	26858	46414	46760	+	LinJ11_V3.0080	LinJ11_V3.0150	75	2	2
LinJ11	61613	61952	46414	46760	+	LinJ11_V3.0160	LinJ11_V3.0210	75	2	2
LinJ11	61613	61952	26533	26858	+	LinJ11_V3.0080	LinJ11_V3.0210	75	2	2
LinJ11	162511	163067	211793	212349	+	LinJ11_V3.0490	LinJ11_V3.0590	72	0	0
LinJ11	163138	163696	210864	211371	+	LinJ11_V3.0490	LinJ11_V3.0590	73	2	2
LinJ11	165823	167859	213115	215202	-	LinJ11_V3.0490	LinJ11_V3.0590	74	1	1
LinJ11	171679	172078	163138	163696	-	LinJ11_V3.0490	LinJ11_V3.0490	73	2	2
LinJ11	171679	172078	210864	211371	-	LinJ11_V3.0500	LinJ11_V3.0590	73	2	2
LinJ11	182416	183032	163138	163696	+	LinJ11_V3.0490	LinJ11_V3.0510	73	2	2
LinJ11	182416	183032	171679	172078	-	LinJ11_V3.0500	LinJ11_V3.0510	73	2	2
LinJ11	182416	183032	210864	211371	+	LinJ11_V3.0520	LinJ11_V3.0590	73	2	2
LinJ11	186296	186873	171679	172078	-	LinJ11_V3.0500	LinJ11_V3.0520	73	2	2
LinJ11	186296	186873	210864	211371	+	LinJ11_V3.0530	LinJ11_V3.0590	73	2	2
LinJ11	186296	186873	163138	163696	+	LinJ11_V3.0490	LinJ11_V3.0520	73	2	2
LinJ11	186296	186873	197471	198078	+	LinJ11_V3.0530	LinJ11_V3.0550	73	2	2
LinJ11	186296	186873	182416	183032	+	LinJ11_V3.0520	LinJ11_V3.0520	73	2	2
LinJ11	197471	198078	210864	211371	+	LinJ11_V3.0560	LinJ11_V3.0590	73	2	2
LinJ11	197471	198078	171679	172078	-	LinJ11_V3.0500	LinJ11_V3.0550	73	2	2
LinJ11	197471	198078	182416	183032	+	LinJ11_V3.0520	LinJ11_V3.0550	73	2	2
LinJ11	197471	198078	163138	163696	+	LinJ11_V3.0490	LinJ11_V3.0550	73	2	2
LinJ11	257622	257985	213115	215202	+	LinJ11_V3.0600	LinJ11_V3.0660	74	1	1
LinJ11	257622	257985	165823	167859	-	LinJ11_V3.0490	LinJ11_V3.0660	74	1	1
LinJ11	261354	261958	274355	274948	+	LinJ11_V3.0680	LinJ11_V3.0700	76	2	2
LinJ11	285485	286084	261354	261958	+	LinJ11_V3.0680	LinJ11_V3.0730	76	2	2
LinJ11	285485	286084	274355	274948	+	LinJ11_V3.0710	LinJ11_V3.0730	76	2	2
LinJ11	369752	370269	379633	380152	+	LinJ11_V3.0930	LinJ11_V3.0940	77	2	2
LinJ11	369752	370269	452367	452816	+	LinJ11_V3.0930	LinJ11_V3.1090	77	2	2
LinJ11	369752	370269	394696	395190	+	LinJ11_V3.0930	LinJ11_V3.0990	77	2	2
LinJ11	369752	370269	354578	355133	+	LinJ11_V3.0890	LinJ11_V3.0920	77	2	2
LinJ11	379633	380152	354578	355133	+	LinJ11_V3.0890	LinJ11_V3.0940	77	2	2
LinJ11	394696	395190	452367	452816	+	LinJ11_V3.1000	LinJ11_V3.1090	77	2	2
LinJ11	394696	395190	354578	355133	+	LinJ11_V3.0890	LinJ11_V3.0990	77	2	2
LinJ11	394696	395190	379633	380152	+	LinJ11_V3.0950	LinJ11_V3.0990	77	2	2
LinJ11	452367	452816	379633	380152	+	LinJ11_V3.0950	LinJ11_V3.1090	77	2	2
LinJ11	452367	452816	354578	355133	+	LinJ11_V3.0890	LinJ11_V3.1090	77	2	2
LinJ11	458390	458853	462130	462593	+	LinJ11_V3.1120	LinJ11_V3.1130	78	0	0
LinJ11	495014	497503	517701	520194	+	LinJ11_V3.1220	LinJ11_V3.1240	79	0	0
LinJ11	531933	532573	559976	560616	-	LinJ11_V3.1270	LinJ11_V3.1330	80	2	2
LinJ12	106	618	565838	566340	-	LinJ12_v4.0010	LinJ12_V3.0930	32	0	0
LinJ12	44301	44728	39170	39597	-	LinJ12_v4.0130	LinJ12_v4.0130	86	2	2
LinJ12	57426	57669	70113	70679	-	LinJ12_V3.0150	LinJ12_V3.0170	81	0	0
LinJ12	114859	115609	96747	97234	-	LinJ12_v4.0260	LinJ12_V3.0100	81	2	2
LinJ12	114859	115609	70113	70679	+	LinJ12_V3.0180	LinJ12_V3.0100	81	2	0
LinJ12	114859	115609	130176	130417	-	LinJ12_V3.0240	LinJ12_V3.0260	81	2	2
LinJ12	130176	130417	96747	97234	+	LinJ12_v4.0260	LinJ12_V3.0260	81	2	2
LinJ12	142004	142584	96747	97234	+	LinJ12_v4.0260	LinJ12_V3.0270	81	2	2
LinJ12	184545	185106	142004	142584	-	LinJ12_V3.0280	LinJ12_V3.0360	81	2	2
LinJ12	184545	185106	96747	97234	-	LinJ12_v4.0260	LinJ12_V3.0360	81	2	2
LinJ12	290486	292447	237407	239364	+	LinJ12_V3.0450	LinJ12_V3.0470	82	1	1
LinJ12	296208	296578	276517	276888	-	LinJ12_V3.0470	LinJ12_V3.0470	83	2	2
LinJ12	381405	383891	434137	435998	+	LinJ12_v4.0661	LinJ12_v4.0671	84	0	0
LinJ12	381405	383891	396545	398321	+	LinJ12_v4.0661	LinJ12_v4.0663	84	0	0
LinJ12	381405	383891	436707	437914	+	LinJ12_v4.0661	LinJ12_v4.0671	84	0	0
LinJ12	381405	383891	389737	394419	+	LinJ12_v4.0661	LinJ12_v4.0662	84	0	0
LinJ12	381405	383891	405833	409156	+	LinJ12_v4.0661	LinJ12_v4.0665	84	0	0
LinJ12	381405	383891	412326	418970	+	LinJ12_v4.0661	LinJ12_v4.0667	84	0	2
LinJ12	381405	383891	440605	442550	+	LinJ12_v4.0661	LinJ12_V3.0690	84	0	0
LinJ12	384208	386023	412326	418970	+	LinJ12_v4.0661	LinJ12_v4.0667	84	2	2
LinJ12	384208	386023	423782	425641	+	LinJ12_v4.0661	LinJ12_v4.0668	84	2	2
LinJ12	384208	386023	399962	401395	+	LinJ12_v4.0661	LinJ12_v4.0663	84	2	2
LinJ12	388370	389496	396116	396486	+	LinJ12_v4.0663	LinJ12_v4.0662	84	0	0
LinJ12	388370	389496	433237	434060	+	LinJ12_v4.0663	LinJ12_v4.0671	84	0	0
LinJ12	388370	389496	439297	440364	+	LinJ12_v4.0663	LinJ12_v4.0671	84	0	0
LinJ12	389737	394419	402714	403317	+	LinJ12_v4.0663	LinJ12_v4.0664	84	0	0
LinJ12	389737	394419	434137	435998	+	LinJ12_v4.0663	LinJ12_v4.0671	84	0	0
LinJ12	389737	394419	418977	420972	+	LinJ12_v4.0663	LinJ12_v4.0667	84	0	0
LinJ12	389737	394419	409948	411054	+	LinJ12_v4.0663	LinJ12_v4.0665	84	0	0
LinJ12	389737	394419	438121	438408	+	LinJ12_v4.0663	LinJ12_v4.0671	84	0	0
LinJ12	389737	394419	412326	418970	+	LinJ12_v4.0663	LinJ12_v4.0666	84	0	2
LinJ12	396545	398321	412326	418970	+	LinJ12_v4.0664	LinJ12_v4.0666	84	0	2
LinJ12	396545	398321	389737	394419	+	LinJ12_v4.0663	LinJ12_v4.0663	84	0	0
LinJ12	396545	398321	405833	409156	+	LinJ12_v4.0664	LinJ12_v4.0665	84	0	0
LinJ12	403996	404717	418977	420972	+	LinJ12_v4.0665	LinJ12_v4.0667	84	0	0
LinJ12	403996	404717	438121	438408	+	LinJ12_v4.0665	LinJ12_v4.0671	84	0	0
LinJ12	403996	404717	409948	411054	+	LinJ12_v4.0665	LinJ12_v4.0665	84	0	0
LinJ12	405833	409156	389737	394419	+	LinJ12_v4.0663	LinJ12_v4.0665	84	0	0
LinJ12	405833	409156	396116	396486	+	LinJ12_v4.0664	LinJ12_v4.0664	84	0	0
LinJ12	405833	409156	433237	434060	+	LinJ12_v4.0666	LinJ12_v4.0671	84	0	0
LinJ12	405833	409156	439297	440364	+	LinJ12_v4.0666	LinJ12_v4.0671	84	0	0
LinJ12	405833	409156	412326	418970	+	LinJ12_v4.0666	LinJ12_v4.0666	84	0	2
LinJ12	405833	409156	436707	437914	+	LinJ12_v4.0666	LinJ12_v4.0671	84	0	0
LinJ12	405833	409156	440605	442550	+	LinJ12_v4.0666	LinJ12_V3.0690	84	0	0
LinJ12	405833	409156	388370	389496	+	LinJ12_v4.0663	LinJ12_v4.0664	84	0	0
LinJ12	409948	411054	418977	420972	+	LinJ12_v4.0666	LinJ12_v4.0667	84	0	0
LinJ12	411296	411613	438639	438948	+	LinJ12_v4.0667	LinJ12_v4.0671	85	0	0
LinJ12	411296	411613	387696	388014	+	LinJ12_v4.0662	LinJ12_v4.0665	85	0	0
LinJ12	412326	418970	423782	425641	+	LinJ12_v4.0668	LinJ12_v4.0668	84	2	2
LinJ12	412326	418970	399962	401395	+	LinJ12_v4.0664	LinJ12_v4.0667	84	2	2
LinJ12	422575	423681	405833	409156	+	LinJ12_v4.0666	LinJ12_v4.0667	84	0	0
LinJ12	422575	423681	388370	389496	+	LinJ12_v4.0663	LinJ12_v4.0667	84	0	0
LinJ12	422575	423681	439297	440364	+	LinJ12_v4.0669	LinJ12_v4.0671	84	0	0
LinJ12	422575	423681	396116	396486	+	LinJ12_v4.0664	LinJ12_v4.0667	84	0	0
LinJ12	422575	423681	433237	434060	+	LinJ12_v4.0669	LinJ12_v4.0671	84	0	0
LinJ12	423782	425641	399962	401395	+	LinJ12_v4.0664	LinJ12_v4.0668	84	2	2
LinJ12	426646	429177	438121	438408	+	LinJ12_v4.0670	LinJ12_v4.0671	84	0	0
LinJ12	426646	429177	409948	411054	+	LinJ12_v4.0666	LinJ12_v4.0669	84	0	0
LinJ12	426646	429177	389737	394419	+	LinJ12_v4.0663	LinJ12_v4.0669	84	0	0
LinJ12	426646	429177	402714	403317	+	LinJ12_v4.0665	LinJ12_v4.0669	84	0	0
LinJ12	426646	429177	418977	420972	+	LinJ12_v4.0668	LinJ12_v4.0669	84	0	0
LinJ12	426646	429177	403996	404717	+	LinJ12_v4.0665	LinJ12_v4.0669	84	0	0
LinJ12	430848	431612	403996	404717	+	LinJ12_v4.0665	LinJ12_v4.0670	84	0	0
LinJ12	430848	431612	438121	438408	+	LinJ12_v4.0671	LinJ12_v4.0671	84	0	0
LinJ12	430848	431612	389737	394419	+	LinJ12_v4.0663	LinJ12_v4.0670	84	0	0
LinJ12	433237	434060	396116	396486	+	LinJ12_v4.0664	LinJ12_v4.0671	84	0	0
LinJ12	436707	437914	412326	418970	+	LinJ12_v4.0668	LinJ12_v4.0671	84	0	2
LinJ12	438121	438408	418977	420972	+	LinJ12_v4.0668	LinJ12_v4.0671	84	0	0
LinJ12	438639	438948	387696	388014	+	LinJ12_v4.0662	LinJ12_v4.0671	85	0	0
LinJ12	439297	440364	433237	434060	+	LinJ12_V3.0690	LinJ12_v4.0671	84	0	0
LinJ12	439297	440364	396116	396486	+	LinJ12_v4.0664	LinJ12_v4.0671	84	0	0
LinJ12	440605	442550	389737	394419	+	LinJ12_v4.0663	LinJ12_V3.0690	84	0	0
LinJ12	440605	442550	412326	418970	+	LinJ12_v4.0668	LinJ12_V3.0690	84	0	2
LinJ12	440605	442550	434137	435998	+	LinJ12_V3.0690	LinJ12_V3.0690	84	0	0
LinJ12	473157	474337	558252	559874	+	LinJ12_V3.0050	LinJ12_V3.0920	87	1	1
LinJ12	519199	520906	473157	474337	+	LinJ12_V3.0050	LinJ12_V3.0800	87	1	1
LinJ12	519199	520906	558252	559874	+	LinJ12_V3.0810	LinJ12_V3.0920	87	1	1
LinJ12	557405	557871	482019	482485	+	LinJ12_V3.0740	LinJ12_V3.0920	88	1	1
LinJ13	762	1262	549251	549785	-	LinJ13_V3.0010	LinJ13_V3.1440	32	0	0
LinJ13	27289	27841	61645	62252	+	LinJ13_V3.0100	LinJ13_V3.0190	93	2	2
LinJ13	27289	27841	66471	67078	+	LinJ13_V3.0100	LinJ13_V3.0200	93	2	2
LinJ13	61645	62252	66471	67078	+	LinJ13_V3.0200	LinJ13_V3.0200	93	2	2
LinJ13	83357	85517	146238	146562	-	LinJ13_V3.0270	LinJ13_V3.0410	90	1	1
LinJ13	83357	85517	237568	237920	+	LinJ13_V3.0270	LinJ13_V3.0670	90	1	1
LinJ13	83357	85517	191879	192234	-	LinJ13_V3.0270	LinJ13_V3.0550	90	1	1
LinJ13	111612	112108	553109	553939	-	LinJ13_V3.0330	LinJ13_V3.1460	89	0	0
LinJ13	113463	113887	553109	553939	-	LinJ13_V3.0340	LinJ13_V3.1460	89	0	0
LinJ13	120022	122167	83357	85517	-	LinJ13_V3.0270	LinJ13_V3.0340	90	1	1
LinJ13	120022	122167	146238	146562	+	LinJ13_V3.0350	LinJ13_V3.0410	90	1	1
LinJ13	120022	122167	237568	237920	-	LinJ13_V3.0350	LinJ13_V3.0670	90	1	1
LinJ13	120022	122167	191879	192234	+	LinJ13_V3.0350	LinJ13_V3.0550	90	1	1
LinJ13	146238	146562	191879	192234	+	LinJ13_V3.0420	LinJ13_V3.0550	90	1	1
LinJ13	146238	146562	237568	237920	-	LinJ13_V3.0420	LinJ13_V3.0670	90	1	1
LinJ13	174363	175008	222484	223127	+	LinJ13_V3.0510	LinJ13_V3.0630	91	0	0
LinJ13	210406	210667	233973	234234	-	LinJ13_V3.0600	LinJ13_V3.0660	92	2	2
LinJ13	237568	237920	191879	192234	-	LinJ13_V3.0560	LinJ13_V3.0670	90	1	1
LinJ13	308913	309294	350362	350743	+	LinJ13_V3.0870	LinJ13_V3.0970	94	2	2
LinJ13	376584	376806	406465	406687	+	LinJ13_V3.1050	LinJ13_V3.1140	96	0	0
LinJ13	389690	390137	338687	339140	+	LinJ13_V3.0960	LinJ13_V3.1090	95	2	2
LinJ13	459548	460109	615283	616394	+	LinJ13_V3.1270	LinJ13_V3.1580	97	2	2
LinJ13	459548	460109	624773	625321	+	LinJ13_V3.1270	LinJ13_V3.1600	97	2	2
LinJ13	481340	483195	642533	645766	+	LinJ13_V3.1320	LinJ13_V3.1630	97	2	1
LinJ13	481340	483195	615283	616394	-	LinJ13_V3.1320	LinJ13_V3.1580	97	2	2
LinJ13	481340	483195	459548	460109	-	LinJ13_V3.1270	LinJ13_V3.1310	97	2	2
LinJ13	481340	483195	624773	625321	-	LinJ13_V3.1320	LinJ13_V3.1600	97	2	2
LinJ13	481340	483195	632889	634055	-	LinJ13_V3.1320	LinJ13_V3.1620	97	2	2
LinJ13	481340	483195	485285	485785	+	LinJ13_V3.1320	LinJ13_V3.1320	97	2	2
LinJ13	481340	483195	602664	605032	-	LinJ13_V3.1320	LinJ13_V3.1560	97	2	2
LinJ13	485285	485785	459548	460109	-	LinJ13_V3.1270	LinJ13_V3.1320	97	2	2
LinJ13	485285	485785	615283	616394	-	LinJ13_V3.1330	LinJ13_V3.1580	97	2	2
LinJ13	485285	485785	624773	625321	-	LinJ13_V3.1330	LinJ13_V3.1600	97	2	2
LinJ13	485285	485785	602664	605032	-	LinJ13_V3.1330	LinJ13_V3.1560	97	2	2
LinJ13	485285	485785	632889	634055	-	LinJ13_V3.1330	LinJ13_V3.1620	97	2	2
LinJ13	550795	551754	553109	553939	+	LinJ13_V3.1450	LinJ13_V3.1460	89	0	0
LinJ13	550795	551754	111612	112108	-	LinJ13_V3.0340	LinJ13_V3.1450	89	0	0
LinJ13	550795	551754	113463	113887	-	LinJ13_V3.0340	LinJ13_V3.1450	89	0	0
LinJ13	569521	569838	567916	568235	-	LinJ13_V3.1520	LinJ13_V3.1510	98	0	0
LinJ13	602664	605032	615283	616394	+	LinJ13_V3.1570	LinJ13_V3.1580	97	2	2
LinJ13	602664	605032	642533	645766	-	LinJ13_V3.1570	LinJ13_V3.1630	97	2	1
LinJ13	602664	605032	624773	625321	+	LinJ13_V3.1570	LinJ13_V3.1600	97	2	2
LinJ13	602664	605032	459548	460109	+	LinJ13_V3.1270	LinJ13_V3.1560	97	2	2
LinJ13	602664	605032	632889	634055	+	LinJ13_V3.1570	LinJ13_V3.1620	97	2	2
LinJ13	624773	625321	615283	616394	+	LinJ13_V3.1590	LinJ13_V3.1600	97	2	2
LinJ13	632889	634055	624773	625321	+	LinJ13_V3.1610	LinJ13_V3.1620	97	2	2
LinJ13	632889	634055	459548	460109	+	LinJ13_V3.1270	LinJ13_V3.1620	97	2	2
LinJ13	632889	634055	615283	616394	+	LinJ13_V3.1590	LinJ13_V3.1620	97	2	2
LinJ14	22287	22756	44848	45317	+	LinJ14_V3.0080	LinJ14_V3.0160	100	2	2
LinJ14	100931	101435	133723	134843	-	LinJ14_V3.0340	LinJ14_V3.0380	99	2	2
LinJ14	100931	101435	171152	171588	-	LinJ14_V3.0340	LinJ14_V3.0480	99	2	2
LinJ14	100931	101435	112385	113041	-	LinJ14_V3.0340	LinJ14_V3.0350	99	2	2
LinJ14	100931	101435	107832	108491	-	LinJ14_V3.0340	LinJ14_V3.0340	99	2	2
LinJ14	107832	108491	133723	134843	+	LinJ14_V3.0350	LinJ14_V3.0380	99	2	2
LinJ14	112385	113041	171152	171588	+	LinJ14_V3.0360	LinJ14_V3.0480	99	2	2
LinJ14	112385	113041	107832	108491	+	LinJ14_V3.0350	LinJ14_V3.0350	99	2	2
LinJ14	112385	113041	133723	134843	+	LinJ14_V3.0360	LinJ14_V3.0380	99	2	2
LinJ14	137173	138342	161906	162419	-	LinJ14_V3.0400	LinJ14_V3.0470	99	2	2
LinJ14	137173	138342	139274	141118	+	LinJ14_V3.0400	LinJ14_V3.0400	99	2	2
LinJ14	137173	138342	100931	101435	-	LinJ14_V3.0340	LinJ14_V3.0390	99	2	2
LinJ14	137173	138342	171152	171588	+	LinJ14_V3.0400	LinJ14_V3.0480	99	2	2
LinJ14	137173	138342	133723	134843	+	LinJ14_V3.0390	LinJ14_V3.0390	99	2	2
LinJ14	137173	138342	107832	108491	+	LinJ14_V3.0350	LinJ14_V3.0390	99	2	2
LinJ14	137173	138342	112385	113041	+	LinJ14_V3.0360	LinJ14_V3.0390	99	2	2
LinJ14	139274	141118	135775	137007	+	LinJ14_V3.0400	LinJ14_V3.0400	99	2	0
LinJ14	139274	141118	133723	134843	+	LinJ14_V3.0390	LinJ14_V3.0400	99	2	2
LinJ14	139274	141118	112385	113041	+	LinJ14_V3.0360	LinJ14_V3.0400	99	2	2
LinJ14	139274	141118	107832	108491	+	LinJ14_V3.0350	LinJ14_V3.0400	99	2	2
LinJ14	139274	141118	161906	162419	-	LinJ14_V3.0410	LinJ14_V3.0470	99	2	2
LinJ14	139274	141118	171152	171588	+	LinJ14_V3.0410	LinJ14_V3.0480	99	2	2
LinJ14	139274	141118	100931	101435	-	LinJ14_V3.0340	LinJ14_V3.0400	99	2	2
LinJ14	161906	162419	112385	113041	-	LinJ14_V3.0360	LinJ14_V3.0470	99	2	2
LinJ14	161906	162419	171152	171588	-	LinJ14_V3.0480	LinJ14_V3.0480	99	2	2
LinJ14	161906	162419	107832	108491	-	LinJ14_V3.0350	LinJ14_V3.0470	99	2	2
LinJ14	161906	162419	133723	134843	-	LinJ14_V3.0390	LinJ14_V3.0470	99	2	2
LinJ14	161906	162419	100931	101435	+	LinJ14_V3.0340	LinJ14_V3.0470	99	2	2
LinJ14	171152	171588	133723	134843	+	LinJ14_V3.0390	LinJ14_V3.0480	99	2	2
LinJ14	171152	171588	107832	108491	+	LinJ14_V3.0350	LinJ14_V3.0480	99	2	2
LinJ14	252134	252395	281959	282221	-	LinJ14_V3.0710	LinJ14_V3.0760	101	0	0
LinJ14	254414	256374	262263	263300	+	LinJ14_V3.0710	LinJ14_V3.0720	102	2	2
LinJ14	254414	256374	258838	261054	+	LinJ14_V3.0710	LinJ14_V3.0710	102	2	2
LinJ14	254414	256374	442770	443201	+	LinJ14_V3.0710	LinJ14_V3.1110	102	2	2
LinJ14	254414	256374	274856	275528	-	LinJ14_V3.0710	LinJ14_V3.0750	102	2	2
LinJ14	254414	256374	637108	639295	+	LinJ14_V3.0710	LinJ14_V3.1580	102	2	2
LinJ14	254414	256374	252410	254366	+	LinJ14_V3.0710	LinJ14_V3.0700	102	2	2
LinJ14	256740	257939	258838	261054	+	LinJ14_V3.0710	LinJ14_V3.0710	102	2	2
LinJ14	258838	261054	252410	254366	+	LinJ14_V3.0710	LinJ14_V3.0710	102	2	2
LinJ14	261953	262161	258838	261054	+	LinJ14_V3.0720	LinJ14_V3.0720	102	0	2
LinJ14	262263	263300	258838	261054	+	LinJ14_V3.0720	LinJ14_V3.0720	102	2	2
LinJ14	262263	263300	637108	639295	+	LinJ14_V3.0730	LinJ14_V3.1580	102	2	2
LinJ14	262263	263300	256740	257939	+	LinJ14_V3.0710	LinJ14_V3.0720	102	2	2
LinJ14	262263	263300	252410	254366	+	LinJ14_V3.0710	LinJ14_V3.0720	102	2	2
LinJ14	264199	266718	252410	254366	+	LinJ14_V3.0710	LinJ14_V3.0730	102	2	2
LinJ14	264199	266718	258838	261054	+	LinJ14_V3.0720	LinJ14_V3.0730	102	2	2
LinJ14	264199	266718	442770	443201	+	LinJ14_V3.0740	LinJ14_V3.1110	102	2	2
LinJ14	264199	266718	261953	262161	+	LinJ14_V3.0730	LinJ14_V3.0730	102	2	0
LinJ14	264199	266718	274856	275528	-	LinJ14_V3.0740	LinJ14_V3.0750	102	2	2
LinJ14	264199	266718	254414	256374	+	LinJ14_V3.0710	LinJ14_V3.0730	102	2	2
LinJ14	264199	266718	637108	639295	+	LinJ14_V3.0740	LinJ14_V3.1580	102	2	2
LinJ14	274856	275528	442770	443201	-	LinJ14_V3.0760	LinJ14_V3.1110	102	2	2
LinJ14	274856	275528	258838	261054	-	LinJ14_V3.0720	LinJ14_V3.0750	102	2	2
LinJ14	274856	275528	252410	254366	-	LinJ14_V3.0710	LinJ14_V3.0750	102	2	2
LinJ14	274856	275528	262263	263300	-	LinJ14_V3.0730	LinJ14_V3.0750	102	2	2
LinJ14	274856	275528	637108	639295	-	LinJ14_V3.0760	LinJ14_V3.1580	102	2	2
LinJ14	281503	281931	311741	312169	-	LinJ14_V3.0770	LinJ14_V3.0820	103	1	1
LinJ14	398309	398833	254414	256374	+	LinJ14_V3.0710	LinJ14_V3.0990	102	2	2
LinJ14	398309	398833	262263	263300	+	LinJ14_V3.0730	LinJ14_V3.0990	102	2	2
LinJ14	398309	398833	258838	261054	+	LinJ14_V3.0720	LinJ14_V3.0990	102	2	2
LinJ14	398309	398833	637108	639295	+	LinJ14_V3.1000	LinJ14_V3.1580	102	2	2
LinJ14	398309	398833	264199	266718	+	LinJ14_V3.0740	LinJ14_V3.0990	102	2	2
LinJ14	398309	398833	442770	443201	+	LinJ14_V3.1000	LinJ14_V3.1110	102	2	2
LinJ14	398309	398833	274856	275528	-	LinJ14_V3.0760	LinJ14_V3.0990	102	2	2
LinJ14	398309	398833	252410	254366	+	LinJ14_V3.0710	LinJ14_V3.0990	102	2	2
LinJ14	442770	443201	637108	639295	+	LinJ14_V3.1120	LinJ14_V3.1580	102	2	2
LinJ14	442770	443201	258838	261054	+	LinJ14_V3.0720	LinJ14_V3.1110	102	2	2
LinJ14	442770	443201	252410	254366	+	LinJ14_V3.0710	LinJ14_V3.1110	102	2	2
LinJ14	489248	490019	476526	477298	+	LinJ14_V3.1170	LinJ14_V3.1170	104	0	0
LinJ14	492190	492558	491812	492075	+	LinJ14_V3.1190	LinJ14_V3.1170	102	0	0
LinJ14	492190	492558	496555	497155	+	LinJ14_V3.1190	LinJ14_V3.1170	102	0	0
LinJ14	492190	492558	641248	641490	-	LinJ14_V3.1190	LinJ14_V3.1590	102	0	0
LinJ14	492190	492558	639589	639831	-	LinJ14_V3.1190	LinJ14_V3.1590	102	0	0
LinJ14	492190	492558	496180	496440	+	LinJ14_V3.1190	LinJ14_V3.1170	102	0	0
LinJ14	492190	492558	639946	640293	-	LinJ14_V3.1190	LinJ14_V3.1590	102	0	0
LinJ14	492190	492558	494815	496065	+	LinJ14_V3.1190	LinJ14_V3.1170	102	0	0
LinJ14	492190	492558	637108	639295	-	LinJ14_V3.1190	LinJ14_V3.1580	102	0	2
LinJ14	492673	493167	496555	497155	+	LinJ14_V3.1190	LinJ14_V3.1170	102	0	0
LinJ14	492673	493167	491812	492075	+	LinJ14_V3.1190	LinJ14_V3.1170	102	0	0
LinJ14	492673	493167	496180	496440	+	LinJ14_V3.1190	LinJ14_V3.1170	102	0	0
LinJ14	492673	493167	641248	641490	-	LinJ14_V3.1190	LinJ14_V3.1590	102	0	0
LinJ14	492673	493167	492190	492558	+	LinJ14_V3.1190	LinJ14_V3.1170	102	0	0
LinJ14	492673	493167	493597	493839	+	LinJ14_V3.1190	LinJ14_V3.1170	102	0	0
LinJ14	492673	493167	494815	496065	+	LinJ14_V3.1190	LinJ14_V3.1170	102	0	0
LinJ14	492673	493167	637108	639295	-	LinJ14_V3.1190	LinJ14_V3.1580	102	0	2
LinJ14	492673	493167	639589	639831	-	LinJ14_V3.1190	LinJ14_V3.1590	102	0	0
LinJ14	492673	493167	639946	640293	-	LinJ14_V3.1190	LinJ14_V3.1590	102	0	0
LinJ14	493597	493839	641248	641490	-	LinJ14_V3.1190	LinJ14_V3.1590	102	0	0
LinJ14	493597	493839	492190	492558	+	LinJ14_V3.1190	LinJ14_V3.1170	102	0	0
LinJ14	493597	493839	639946	640293	-	LinJ14_V3.1190	LinJ14_V3.1590	102	0	0
LinJ14	493597	493839	637108	639295	-	LinJ14_V3.1190	LinJ14_V3.1580	102	0	2
LinJ14	493597	493839	496180	496440	+	LinJ14_V3.1190	LinJ14_V3.1170	102	0	0
LinJ14	493597	493839	639589	639831	-	LinJ14_V3.1190	LinJ14_V3.1590	102	0	0
LinJ14	493597	493839	491812	492075	+	LinJ14_V3.1190	LinJ14_V3.1170	102	0	0
LinJ14	493597	493839	496555	497155	+	LinJ14_V3.1190	LinJ14_V3.1170	102	0	0
LinJ14	493597	493839	494815	496065	+	LinJ14_V3.1190	LinJ14_V3.1170	102	0	0
LinJ14	494815	496065	641248	641490	-	LinJ14_V3.1190	LinJ14_V3.1590	102	0	0
LinJ14	494815	496065	491812	492075	+	LinJ14_V3.1190	LinJ14_V3.1170	102	0	0
LinJ14	494815	496065	496180	496440	+	LinJ14_V3.1190	LinJ14_V3.1170	102	0	0
LinJ14	494815	496065	639589	639831	-	LinJ14_V3.1190	LinJ14_V3.1590	102	0	0
LinJ14	494815	496065	637108	639295	-	LinJ14_V3.1190	LinJ14_V3.1580	102	0	2
LinJ14	494815	496065	639946	640293	-	LinJ14_V3.1190	LinJ14_V3.1590	102	0	0
LinJ14	496180	496440	491812	492075	+	LinJ14_V3.1190	LinJ14_V3.1170	102	0	0
LinJ14	496555	497155	496180	496440	+	LinJ14_V3.1190	LinJ14_V3.1170	102	0	0
LinJ14	496555	497155	639589	639831	-	LinJ14_V3.1190	LinJ14_V3.1590	102	0	0
LinJ14	496555	497155	639946	640293	-	LinJ14_V3.1190	LinJ14_V3.1590	102	0	0
LinJ14	496555	497155	637108	639295	-	LinJ14_V3.1190	LinJ14_V3.1580	102	0	2
LinJ14	496555	497155	641248	641490	-	LinJ14_V3.1190	LinJ14_V3.1590	102	0	0
LinJ14	496555	497155	491812	492075	+	LinJ14_V3.1190	LinJ14_V3.1170	102	0	0
LinJ14	496555	497155	494815	496065	+	LinJ14_V3.1190	LinJ14_V3.1170	102	0	0
LinJ14	534755	535361	565334	565963	-	LinJ14_V3.1300	LinJ14_V3.1390	105	2	2
LinJ14	534755	535361	557964	558575	+	LinJ14_V3.1300	LinJ14_V3.1370	105	2	2
LinJ14	534755	535361	589618	590236	+	LinJ14_V3.1300	LinJ14_V3.1480	105	2	2
LinJ14	534755	535361	561136	561764	+	LinJ14_V3.1300	LinJ14_V3.1380	105	2	2
LinJ14	538163	538922	557013	557770	+	LinJ14_V3.1310	LinJ14_V3.1370	106	0	0
LinJ14	557964	558575	565334	565963	-	LinJ14_V3.1380	LinJ14_V3.1390	105	2	2
LinJ14	557964	558575	589618	590236	+	LinJ14_V3.1380	LinJ14_V3.1480	105	2	2
LinJ14	561136	561764	557964	558575	+	LinJ14_V3.1380	LinJ14_V3.1380	105	2	2
LinJ14	561136	561764	565334	565963	-	LinJ14_V3.1390	LinJ14_V3.1390	105	2	2
LinJ14	561136	561764	589618	590236	+	LinJ14_V3.1390	LinJ14_V3.1480	105	2	2
LinJ14	565334	565963	589618	590236	-	LinJ14_V3.1400	LinJ14_V3.1480	105	2	2
LinJ14	637108	639295	639946	640293	+	LinJ14_V3.1590	LinJ14_V3.1590	102	2	0
LinJ14	637108	639295	491812	492075	-	LinJ14_V3.1190	LinJ14_V3.1580	102	2	0
LinJ14	637108	639295	496180	496440	-	LinJ14_V3.1190	LinJ14_V3.1580	102	2	0
LinJ14	637108	639295	641248	641490	+	LinJ14_V3.1590	LinJ14_V3.1590	102	2	0
LinJ14	637108	639295	258838	261054	+	LinJ14_V3.0720	LinJ14_V3.1580	102	2	2
LinJ14	637108	639295	252410	254366	+	LinJ14_V3.0710	LinJ14_V3.1580	102	2	2
LinJ14	639589	639831	639946	640293	+	LinJ14_V3.1590	LinJ14_V3.1590	102	0	0
LinJ14	639589	639831	496180	496440	-	LinJ14_V3.1190	LinJ14_V3.1590	102	0	0
LinJ14	639589	639831	641248	641490	+	LinJ14_V3.1590	LinJ14_V3.1590	102	0	0
LinJ14	639589	639831	637108	639295	+	LinJ14_V3.1590	LinJ14_V3.1590	102	0	2
LinJ14	639589	639831	491812	492075	-	LinJ14_V3.1190	LinJ14_V3.1590	102	0	0
LinJ14	639946	640293	496180	496440	-	LinJ14_V3.1190	LinJ14_V3.1590	102	0	0
LinJ14	639946	640293	491812	492075	-	LinJ14_V3.1190	LinJ14_V3.1590	102	0	0
LinJ14	639946	640293	641248	641490	+	LinJ14_V3.1590	LinJ14_V3.1590	102	0	0
LinJ14	641248	641490	491812	492075	-	LinJ14_V3.1190	LinJ14_V3.1590	102	0	0
LinJ14	641248	641490	496180	496440	-	LinJ14_V3.1190	LinJ14_V3.1590	102	0	0
LinJ15	11742	12264	84746	85323	+	LinJ15_V3.0050	LinJ15_V3.0220	107	2	2
LinJ15	11742	12264	24013	24585	-	LinJ15_V3.0050	LinJ15_V3.0060	107	2	2
LinJ15	11742	12264	110337	110906	-	LinJ15_V3.0050	LinJ15_V3.0310	107	2	2
LinJ15	14995	15553	84746	85323	+	LinJ15_V3.0060	LinJ15_V3.0220	107	2	2
LinJ15	14995	15553	110337	110906	-	LinJ15_V3.0060	LinJ15_V3.0310	107	2	2
LinJ15	14995	15553	11742	12264	+	LinJ15_V3.0050	LinJ15_V3.0050	107	2	2
LinJ15	14995	15553	24013	24585	-	LinJ15_V3.0060	LinJ15_V3.0060	107	2	2
LinJ15	24013	24585	110337	110906	+	LinJ15_V3.0070	LinJ15_V3.0310	107	2	2
LinJ15	48725	49307	84746	85323	-	LinJ15_V3.0140	LinJ15_V3.0220	107	2	2
LinJ15	48725	49307	110337	110906	+	LinJ15_V3.0140	LinJ15_V3.0310	107	2	2
LinJ15	48725	49307	14995	15553	-	LinJ15_V3.0060	LinJ15_V3.0130	107	2	2
LinJ15	48725	49307	11742	12264	-	LinJ15_V3.0050	LinJ15_V3.0130	107	2	2
LinJ15	48725	49307	24013	24585	+	LinJ15_V3.0070	LinJ15_V3.0130	107	2	2
LinJ15	80245	80815	48725	49307	+	LinJ15_V3.0140	LinJ15_V3.0200	107	2	2
LinJ15	80245	80815	11742	12264	-	LinJ15_V3.0050	LinJ15_V3.0200	107	2	2
LinJ15	80245	80815	84746	85323	-	LinJ15_V3.0210	LinJ15_V3.0220	107	2	2
LinJ15	80245	80815	110337	110906	+	LinJ15_V3.0210	LinJ15_V3.0310	107	2	2
LinJ15	80245	80815	14995	15553	-	LinJ15_V3.0060	LinJ15_V3.0200	107	2	2
LinJ15	80245	80815	24013	24585	+	LinJ15_V3.0070	LinJ15_V3.0200	107	2	2
LinJ15	84746	85323	110337	110906	-	LinJ15_V3.0230	LinJ15_V3.0310	107	2	2
LinJ15	84746	85323	24013	24585	-	LinJ15_V3.0070	LinJ15_V3.0220	107	2	2
LinJ15	218579	219054	238641	239116	+	LinJ15_V3.0600	LinJ15_V3.0640	109	2	2
LinJ15	259009	259347	218579	219054	+	LinJ15_V3.0600	LinJ15_V3.0670	109	2	2
LinJ15	259009	259347	238641	239116	+	LinJ15_V3.0650	LinJ15_V3.0670	109	2	2
LinJ15	272943	273225	250542	250824	+	LinJ15_V3.0670	LinJ15_V3.0690	110	0	0
LinJ15	283090	283591	174885	175385	+	LinJ15_V3.0500	LinJ15_V3.0720	108	0	0
LinJ15	285049	285550	283090	283591	+	LinJ15_V3.0740	LinJ15_V3.0720	108	0	0
LinJ15	285049	285550	174885	175385	+	LinJ15_V3.0500	LinJ15_V3.0720	108	0	0
LinJ15	384735	385262	371607	372134	+	LinJ15_V3.0910	LinJ15_V3.0940	112	2	2
LinJ15	440502	441151	446742	446980	+	LinJ15_V3.1110	LinJ15_V3.1140	113	0	0
LinJ15	440502	441151	443242	443892	+	LinJ15_V3.1110	LinJ15_V3.1120	113	0	0
LinJ15	443242	443892	446742	446980	+	LinJ15_V3.1130	LinJ15_V3.1140	113	0	0
LinJ15	490877	493127	487804	489402	+	LinJ15_V3.1240	LinJ15_V3.1240	114	0	0
LinJ15	494602	495989	490877	493127	+	LinJ15_V3.1250	LinJ15_V3.1250	114	0	0
LinJ15	494602	495989	487804	489402	+	LinJ15_V3.1240	LinJ15_V3.1250	114	0	0
LinJ15	527213	527912	586937	587603	+	LinJ15_V3.1330	LinJ15_V3.1540	115	2	2
LinJ15	552122	552765	586937	587603	-	LinJ15_V3.1420	LinJ15_V3.1540	115	2	2
LinJ15	552122	552765	527213	527912	-	LinJ15_V3.1330	LinJ15_V3.1410	115	2	2
LinJ15	567608	568206	269372	269967	-	LinJ15_V3.0690	LinJ15_V3.1470	111	0	0
LinJ16	2137	2372	1687	1909	+	LinJ16_V30010	none	32	0	0
LinJ16	2137	2372	5208	5430	+	LinJ16_V30010	none	32	0	0
LinJ16	5208	5430	1687	1909	+	LinJ16_V30010	none	32	0	0
LinJ16	26085	26399	89056	89511	+	LinJ16_V30090	LinJ16_V30250	117	2	2
LinJ16	29977	30221	26085	26399	+	LinJ16_V30090	LinJ16_V30090	117	2	2
LinJ16	29977	30221	89056	89511	+	LinJ16_V30100	LinJ16_V30250	117	2	2
LinJ16	48510	48810	29977	30221	+	LinJ16_V30100	LinJ16_V30150	117	2	2
LinJ16	48510	48810	69458	69686	+	LinJ16_V30160	LinJ16_V30190	117	2	2
LinJ16	48510	48810	26085	26399	+	LinJ16_V30090	LinJ16_V30150	117	2	2
LinJ16	48510	48810	89056	89511	+	LinJ16_V30160	LinJ16_V30250	117	2	2
LinJ16	69458	69686	89056	89511	+	LinJ16_V30200	LinJ16_V30250	117	2	2
LinJ16	69458	69686	29977	30221	+	LinJ16_V30100	LinJ16_V30190	117	2	2
LinJ16	69458	69686	26085	26399	+	LinJ16_V30090	LinJ16_V30190	117	2	2
LinJ16	73444	73898	26085	26399	+	LinJ16_V30090	LinJ16_V30200	117	2	2
LinJ16	73444	73898	48510	48810	+	LinJ16_V30160	LinJ16_V30200	117	2	2
LinJ16	73444	73898	89056	89511	+	LinJ16_V30210	LinJ16_V30250	117	2	2
LinJ16	73444	73898	29977	30221	+	LinJ16_V30100	LinJ16_V30200	117	2	2
LinJ16	73444	73898	69458	69686	+	LinJ16_V30200	LinJ16_V30200	117	2	2
LinJ16	150516	150965	156483	156881	+	LinJ16_V30430	LinJ16_V30440	116	2	2
LinJ16	150516	150965	194671	195126	+	LinJ16_V30430	LinJ16_V30530	116	2	2
LinJ16	150516	150965	207623	209100	-	LinJ16_V30430	LinJ16_V30570	116	2	2
LinJ16	150516	150965	175497	176451	+	LinJ16_V30430	LinJ16_V30490	116	2	2
LinJ16	156483	156881	313628	314074	+	LinJ16_V30450	LinJ16_V30830	116	2	2
LinJ16	156483	156881	175497	176451	+	LinJ16_V30450	LinJ16_V30490	116	2	2
LinJ16	156483	156881	194671	195126	+	LinJ16_V30450	LinJ16_V30530	116	2	2
LinJ16	156483	156881	207623	209100	-	LinJ16_V30450	LinJ16_V30570	116	2	2
LinJ16	161303	162029	175497	176451	+	LinJ16_V30460	LinJ16_V30490	116	0	2
LinJ16	194671	195126	207623	209100	-	LinJ16_V30540	LinJ16_V30570	116	2	2
LinJ16	194671	195126	175497	176451	+	LinJ16_V30500	LinJ16_V30530	116	2	2
LinJ16	207189	207451	220361	221054	+	LinJ16_V30580	LinJ16_V30590	116	0	0
LinJ16	207623	209100	221279	222321	+	LinJ16_V30580	LinJ16_V30600	116	2	0
LinJ16	207623	209100	175497	176451	-	LinJ16_V30500	LinJ16_V30570	116	2	2
LinJ16	207623	209100	220361	221054	+	LinJ16_V30580	LinJ16_V30600	116	2	0
LinJ16	220361	221054	221279	222321	+	LinJ16_V30600	LinJ16_V30610	116	0	0
LinJ16	271040	271487	156483	156881	+	LinJ16_V30450	LinJ16_V30750	116	2	2
LinJ16	271040	271487	313628	314074	+	LinJ16_V30760	LinJ16_V30830	116	2	2
LinJ16	325082	325326	418219	419163	-	LinJ16_V30880	LinJ16_V31110	118	0	0
LinJ16	325082	325326	375439	376073	-	LinJ16_V30880	LinJ16_V31020	118	0	0
LinJ16	379474	380431	392664	393621	+	LinJ16_V31030a	LinJ16_V31050	119	0	0
LinJ16	380473	380915	425525	425967	+	LinJ16_V31040	LinJ16_V31120	120	2	2
LinJ16	380473	380915	453934	454291	-	LinJ16_V31040	LinJ16_V31190	120	2	2
LinJ16	383772	384088	418219	419163	+	LinJ16_V31040	LinJ16_V31110	118	0	0
LinJ16	397752	398076	386306	386630	+	LinJ16_V31050	LinJ16_V31060	121	0	0
LinJ16	401204	401521	446783	447098	-	LinJ16_V31080	LinJ16_V31150	122	1	1
LinJ16	418219	419163	375439	376073	+	LinJ16_V31030	LinJ16_V31110	118	0	0
LinJ16	425525	425967	453934	454291	-	LinJ16_V31130	LinJ16_V31190	120	2	2
LinJ16	456545	457168	380473	380915	-	LinJ16_V31040	LinJ16_V31200	120	2	2
LinJ16	456545	457168	425525	425967	-	LinJ16_V31130	LinJ16_V31200	120	2	2
LinJ16	456545	457168	453934	454291	+	LinJ16_V31200	LinJ16_V31200	120	2	2
LinJ16	498826	499315	453934	454291	+	LinJ16_V31200	LinJ16_V31290	120	2	2
LinJ16	498826	499315	456545	457168	+	LinJ16_V31210	LinJ16_V31290	120	2	2
LinJ16	498826	499315	425525	425967	-	LinJ16_V31130	LinJ16_V31290	120	2	2
LinJ16	498826	499315	380473	380915	-	LinJ16_V31040	LinJ16_V31290	120	2	2
LinJ16	622475	622983	630651	631209	+	LinJ16_V31590	LinJ16_V31610	123	2	2
LinJ16	622475	622983	683541	684105	+	LinJ16_V31590	LinJ16_V31750	123	2	2
LinJ16	683541	684105	630651	631209	+	LinJ16_V31620	LinJ16_V31750	123	2	2
LinJ16	698616	698844	2137	2372	-	LinJ16_V30010	LinJ16_V31760	32	0	0
LinJ16	698616	698844	1687	1909	-	LinJ16_V30010	LinJ16_V31760	32	0	0
LinJ16	698616	698844	5208	5430	-	LinJ16_V30010	LinJ16_V31760	32	0	0
LinJ17	1	2164	662364	664649	-	LinJ17_V3.0010	LinJ17_V3.1590	32	0	0
LinJ17	1	2164	665811	667252	-	LinJ17_V3.0010	LinJ17_V3.1590	32	0	0
LinJ17	24545	26199	67934	69588	+	LinJ17_V3.0090	LinJ17_V3.0170	125	0	0
LinJ17	24545	26199	70140	71795	+	LinJ17_V3.0090	LinJ17_V3.0180	125	0	0
LinJ17	24545	26199	65726	67382	+	LinJ17_V3.0090	LinJ17_V3.0160	125	0	0
LinJ17	24545	26199	28962	29962	+	LinJ17_V3.0090	LinJ17_V3.0110	125	0	0
LinJ17	24545	26199	26751	28411	+	LinJ17_V3.0090	LinJ17_V3.0100	125	0	0
LinJ17	26751	28411	28962	29962	+	LinJ17_V3.0100	LinJ17_V3.0110	125	0	0
LinJ17	26751	28411	67934	69588	+	LinJ17_V3.0100	LinJ17_V3.0170	125	0	0
LinJ17	46011	46530	54698	55217	+	LinJ17_V3.0130	LinJ17_V3.0130	128	0	0
LinJ17	59416	60522	106654	107510	+	LinJ17_V3.0150	LinJ17_V3.0280	125	0	0
LinJ17	59416	60522	65002	65572	+	LinJ17_V3.0150	LinJ17_V3.0160	125	0	0
LinJ17	65726	67382	67934	69588	+	LinJ17_V3.0170	LinJ17_V3.0170	125	0	0
LinJ17	65726	67382	28962	29962	+	LinJ17_V3.0110	LinJ17_V3.0160	125	0	0
LinJ17	65726	67382	26751	28411	+	LinJ17_V3.0100	LinJ17_V3.0160	125	0	0
LinJ17	67934	69588	28962	29962	+	LinJ17_V3.0110	LinJ17_V3.0170	125	0	0
LinJ17	70140	71795	26751	28411	+	LinJ17_V3.0100	LinJ17_V3.0180	125	0	0
LinJ17	70140	71795	67934	69588	+	LinJ17_V3.0170	LinJ17_V3.0180	125	0	0
LinJ17	70140	71795	65726	67382	+	LinJ17_V3.0170	LinJ17_V3.0180	125	0	0
LinJ17	70140	71795	28962	29962	+	LinJ17_V3.0110	LinJ17_V3.0180	125	0	0
LinJ17	72347	74001	24545	26199	+	LinJ17_V3.0090	LinJ17_V3.0190	125	0	0
LinJ17	72347	74001	70140	71795	+	LinJ17_V3.0180	LinJ17_V3.0190	125	0	0
LinJ17	72347	74001	28962	29962	+	LinJ17_V3.0110	LinJ17_V3.0190	125	0	0
LinJ17	72347	74001	67934	69588	+	LinJ17_V3.0170	LinJ17_V3.0190	125	0	0
LinJ17	72347	74001	26751	28411	+	LinJ17_V3.0100	LinJ17_V3.0190	125	0	0
LinJ17	72347	74001	65726	67382	+	LinJ17_V3.0170	LinJ17_V3.0190	125	0	0
LinJ17	74553	76558	65726	67382	+	LinJ17_V3.0170	LinJ17_V3.0200	125	0	0
LinJ17	74553	76558	330056	330708	+	LinJ17_V3.0210	LinJ17_V3.0770	125	0	0
LinJ17	74553	76558	67934	69588	+	LinJ17_V3.0170	LinJ17_V3.0200	125	0	0
LinJ17	74553	76558	70140	71795	+	LinJ17_V3.0180	LinJ17_V3.0200	125	0	0
LinJ17	74553	76558	363818	364470	+	LinJ17_V3.0210	LinJ17_V3.0860	125	0	0
LinJ17	74553	76558	59416	60522	+	LinJ17_V3.0150	LinJ17_V3.0200	125	0	0
LinJ17	74553	76558	85567	86252	+	LinJ17_V3.0210	LinJ17_V3.0230	125	0	0
LinJ17	74553	76558	72347	74001	+	LinJ17_V3.0190	LinJ17_V3.0200	125	0	0
LinJ17	74553	76558	106654	107510	+	LinJ17_V3.0210	LinJ17_V3.0280	125	0	0
LinJ17	74553	76558	28962	29962	+	LinJ17_V3.0110	LinJ17_V3.0200	125	0	0
LinJ17	74553	76558	65002	65572	+	LinJ17_V3.0170	LinJ17_V3.0200	125	0	0
LinJ17	74553	76558	24545	26199	+	LinJ17_V3.0090	LinJ17_V3.0200	125	0	0
LinJ17	74553	76558	26751	28411	+	LinJ17_V3.0100	LinJ17_V3.0200	125	0	0
LinJ17	76779	77462	219434	220084	+	LinJ17_V3.0210	LinJ17_V3.0530	124	2	2
LinJ17	76779	77462	403870	404406	-	LinJ17_V3.0210	LinJ17_V3.0980	124	2	2
LinJ17	76779	77462	132067	132636	+	LinJ17_V3.0210	LinJ17_V3.0350	124	2	2
LinJ17	76779	77462	167252	167879	+	LinJ17_V3.0210	LinJ17_V3.0440	124	2	2
LinJ17	76779	77462	152099	152563	-	LinJ17_V3.0210	LinJ17_V3.0410	124	2	2
LinJ17	85567	86252	59416	60522	+	LinJ17_V3.0150	LinJ17_V3.0230	125	0	0
LinJ17	85567	86252	330056	330708	+	LinJ17_V3.0240	LinJ17_V3.0770	125	0	0
LinJ17	85567	86252	363818	364470	+	LinJ17_V3.0240	LinJ17_V3.0860	125	0	0
LinJ17	85567	86252	106654	107510	+	LinJ17_V3.0240	LinJ17_V3.0280	125	0	0
LinJ17	101271	101938	219434	220084	+	LinJ17_V3.0280	LinJ17_V3.0530	124	2	2
LinJ17	101271	101938	132067	132636	+	LinJ17_V3.0280	LinJ17_V3.0350	124	2	2
LinJ17	101271	101938	403870	404406	-	LinJ17_V3.0280	LinJ17_V3.0980	124	2	2
LinJ17	101271	101938	152099	152563	-	LinJ17_V3.0280	LinJ17_V3.0410	124	2	2
LinJ17	101271	101938	76779	77462	+	LinJ17_V3.0210	LinJ17_V3.0270	124	2	2
LinJ17	101271	101938	167252	167879	+	LinJ17_V3.0280	LinJ17_V3.0440	124	2	2
LinJ17	106654	107510	65002	65572	+	LinJ17_V3.0170	LinJ17_V3.0280	125	0	0
LinJ17	132067	132636	167252	167879	+	LinJ17_V3.0360	LinJ17_V3.0440	124	2	2
LinJ17	132067	132636	152099	152563	-	LinJ17_V3.0360	LinJ17_V3.0410	124	2	2
LinJ17	132067	132636	403870	404406	-	LinJ17_V3.0360	LinJ17_V3.0980	124	2	2
LinJ17	160358	161033	167252	167879	+	LinJ17_V3.0440	LinJ17_V3.0440	124	2	2
LinJ17	160358	161033	152099	152563	-	LinJ17_V3.0420	LinJ17_V3.0430	124	2	2
LinJ17	160358	161033	132067	132636	+	LinJ17_V3.0360	LinJ17_V3.0430	124	2	2
LinJ17	160358	161033	76779	77462	+	LinJ17_V3.0210	LinJ17_V3.0430	124	2	2
LinJ17	160358	161033	219434	220084	+	LinJ17_V3.0440	LinJ17_V3.0530	124	2	2
LinJ17	160358	161033	403870	404406	-	LinJ17_V3.0440	LinJ17_V3.0980	124	2	2
LinJ17	160358	161033	101271	101938	+	LinJ17_V3.0280	LinJ17_V3.0430	124	2	2
LinJ17	165145	165367	480127	480352	-	LinJ17_V3.0450	LinJ17_V3.1110	126	0	0
LinJ17	167252	167879	403870	404406	-	LinJ17_V3.0450	LinJ17_V3.0980	124	2	2
LinJ17	167252	167879	152099	152563	-	LinJ17_V3.0420	LinJ17_V3.0440	124	2	2
LinJ17	219434	220084	132067	132636	+	LinJ17_V3.0360	LinJ17_V3.0530	124	2	2
LinJ17	219434	220084	167252	167879	+	LinJ17_V3.0450	LinJ17_V3.0530	124	2	2
LinJ17	219434	220084	403870	404406	-	LinJ17_V3.0540	LinJ17_V3.0980	124	2	2
LinJ17	219434	220084	152099	152563	-	LinJ17_V3.0420	LinJ17_V3.0530	124	2	2
LinJ17	293196	293767	321097	321607	+	LinJ17_V3.0690	LinJ17_V3.0760	127	2	2
LinJ17	293196	293767	320105	320637	+	LinJ17_V3.0690	LinJ17_V3.0760	127	2	2
LinJ17	293196	293767	306406	307011	-	LinJ17_V3.0690	LinJ17_V3.0720	127	2	2
LinJ17	295948	296546	317578	318198	-	LinJ17_V3.0700	LinJ17_V3.0750	127	2	2
LinJ17	295948	296546	306406	307011	-	LinJ17_V3.0700	LinJ17_V3.0720	127	2	2
LinJ17	295948	296546	320105	320637	+	LinJ17_V3.0700	LinJ17_V3.0760	127	2	2
LinJ17	295948	296546	321097	321607	+	LinJ17_V3.0700	LinJ17_V3.0760	127	2	2
LinJ17	295948	296546	293196	293767	+	LinJ17_V3.0690	LinJ17_V3.0690	127	2	2
LinJ17	295948	296546	364803	365374	+	LinJ17_V3.0700	LinJ17_V3.0860	127	2	2
LinJ17	295948	296546	325844	326414	-	LinJ17_V3.0700	LinJ17_V3.0760	127	2	2
LinJ17	300861	301473	364803	365374	-	LinJ17_V3.0710	LinJ17_V3.0860	127	2	2
LinJ17	300861	301473	295948	296546	-	LinJ17_V3.0700	LinJ17_V3.0700	127	2	2
LinJ17	300861	301473	293196	293767	-	LinJ17_V3.0690	LinJ17_V3.0700	127	2	2
LinJ17	300861	301473	320105	320637	-	LinJ17_V3.0710	LinJ17_V3.0760	127	2	2
LinJ17	300861	301473	306406	307011	+	LinJ17_V3.0710	LinJ17_V3.0720	127	2	2
LinJ17	300861	301473	325844	326414	+	LinJ17_V3.0710	LinJ17_V3.0760	127	2	2
LinJ17	300861	301473	317578	318198	+	LinJ17_V3.0710	LinJ17_V3.0750	127	2	2
LinJ17	300861	301473	321097	321607	-	LinJ17_V3.0710	LinJ17_V3.0760	127	2	2
LinJ17	306406	307011	321097	321607	-	LinJ17_V3.0730	LinJ17_V3.0760	127	2	2
LinJ17	317578	318198	321097	321607	-	LinJ17_V3.0760	LinJ17_V3.0760	127	2	2
LinJ17	317578	318198	293196	293767	-	LinJ17_V3.0690	LinJ17_V3.0750	127	2	2
LinJ17	317578	318198	306406	307011	+	LinJ17_V3.0730	LinJ17_V3.0750	127	2	2
LinJ17	317578	318198	364803	365374	-	LinJ17_V3.0760	LinJ17_V3.0860	127	2	2
LinJ17	317578	318198	325844	326414	+	LinJ17_V3.0760	LinJ17_V3.0760	127	2	2
LinJ17	317578	318198	320105	320637	-	LinJ17_V3.0760	LinJ17_V3.0760	127	2	2
LinJ17	320105	320637	306406	307011	-	LinJ17_V3.0730	LinJ17_V3.0760	127	2	2
LinJ17	320105	320637	321097	321607	+	LinJ17_V3.0770	LinJ17_V3.0760	127	2	2
LinJ17	325844	326414	321097	321607	-	LinJ17_V3.0770	LinJ17_V3.0760	127	2	2
LinJ17	325844	326414	306406	307011	+	LinJ17_V3.0730	LinJ17_V3.0760	127	2	2
LinJ17	325844	326414	320105	320637	-	LinJ17_V3.0770	LinJ17_V3.0760	127	2	2
LinJ17	325844	326414	293196	293767	-	LinJ17_V3.0690	LinJ17_V3.0760	127	2	2
LinJ17	330056	330708	59416	60522	+	LinJ17_V3.0150	LinJ17_V3.0770	125	0	0
LinJ17	330056	330708	106654	107510	+	LinJ17_V3.0290	LinJ17_V3.0770	125	0	0
LinJ17	363818	364470	59416	60522	+	LinJ17_V3.0150	LinJ17_V3.0860	125	0	0
LinJ17	363818	364470	106654	107510	+	LinJ17_V3.0290	LinJ17_V3.0860	125	0	0
LinJ17	363818	364470	330056	330708	+	LinJ17_V3.0780	LinJ17_V3.0860	125	0	0
LinJ17	364803	365374	320105	320637	+	LinJ17_V3.0770	LinJ17_V3.0860	127	2	2
LinJ17	364803	365374	306406	307011	-	LinJ17_V3.0730	LinJ17_V3.0860	127	2	2
LinJ17	364803	365374	321097	321607	+	LinJ17_V3.0770	LinJ17_V3.0860	127	2	2
LinJ17	364803	365374	293196	293767	+	LinJ17_V3.0690	LinJ17_V3.0860	127	2	2
LinJ17	364803	365374	325844	326414	-	LinJ17_V3.0770	LinJ17_V3.0860	127	2	2
LinJ17	403870	404406	152099	152563	+	LinJ17_V3.0420	LinJ17_V3.0980	124	2	2
LinJ17	536029	536285	558418	558674	+	LinJ17_V3.1240	LinJ17_V3.1280	130	0	0
LinJ17	568057	568346	616616	617046	+	LinJ17_V3.1310	LinJ17_V3.1460	131	2	2
LinJ17	568057	568346	610729	611109	+	LinJ17_V3.1310	LinJ17_V3.1430	131	2	2
LinJ17	568057	568346	647420	647791	+	LinJ17_V3.1310	LinJ17_V3.1550	131	2	2
LinJ17	599926	600306	647420	647791	+	LinJ17_V3.1410	LinJ17_V3.1550	131	2	2
LinJ17	599926	600306	616616	617046	+	LinJ17_V3.1410	LinJ17_V3.1460	131	2	2
LinJ17	599926	600306	610729	611109	+	LinJ17_V3.1410	LinJ17_V3.1430	131	2	2
LinJ17	599926	600306	568057	568346	+	LinJ17_V3.1310	LinJ17_V3.1400	131	2	2
LinJ17	610729	611109	647420	647791	+	LinJ17_V3.1440	LinJ17_V3.1550	131	2	2
LinJ17	616616	617046	610729	611109	+	LinJ17_V3.1440	LinJ17_V3.1460	131	2	2
LinJ17	616616	617046	647420	647791	+	LinJ17_V3.1470	LinJ17_V3.1550	131	2	2
LinJ17	641500	642058	500709	501267	+	LinJ17_V3.1160	LinJ17_V3.1530	129	0	0
LinJ17	662364	664649	665811	667252	+	LinJ17_V3.0010	LinJ17_V3.1590	32	0	0
LinJ18	20997	22293	82149	83442	+	LinJ18_V3.0070	LinJ18_V3.0180	134	1	1
LinJ18	44054	44492	68236	68674	-	LinJ18_V3.0140	LinJ18_V3.0170	139	1	1
LinJ18	60036	60632	150805	151339	+	LinJ18_V3.0170	LinJ18_V3.0360	132	2	2
LinJ18	60036	60632	99935	100458	+	LinJ18_V3.0170	LinJ18_V3.0190	132	2	2
LinJ18	60036	60632	72826	73419	+	LinJ18_V3.0170	LinJ18_V3.0170	132	2	2
LinJ18	60036	60632	119432	119992	-	LinJ18_V3.0170	LinJ18_V3.0260	132	2	2
LinJ18	72826	73419	150805	151339	+	LinJ18_V3.0180	LinJ18_V3.0360	132	2	2
LinJ18	99935	100458	119432	119992	-	LinJ18_V3.0200	LinJ18_V3.0260	132	2	2
LinJ18	99935	100458	72826	73419	+	LinJ18_V3.0180	LinJ18_V3.0190	132	2	2
LinJ18	99935	100458	150805	151339	+	LinJ18_V3.0200	LinJ18_V3.0360	132	2	2
LinJ18	119432	119992	72826	73419	-	LinJ18_V3.0180	LinJ18_V3.0260	132	2	2
LinJ18	119432	119992	150805	151339	-	LinJ18_V3.0270	LinJ18_V3.0360	132	2	2
LinJ18	128635	128921	119432	119992	-	LinJ18_V3.0270	LinJ18_V3.0270	132	2	2
LinJ18	128635	128921	72826	73419	+	LinJ18_V3.0180	LinJ18_V3.0270	132	2	2
LinJ18	128635	128921	150805	151339	+	LinJ18_V3.0280	LinJ18_V3.0360	132	2	2
LinJ18	128635	128921	60036	60632	+	LinJ18_V3.0170	LinJ18_V3.0270	132	2	2
LinJ18	128635	128921	99935	100458	+	LinJ18_V3.0200	LinJ18_V3.0270	132	2	2
LinJ18	165818	166376	150805	151339	-	LinJ18_V3.0370	LinJ18_V3.0390	132	2	2
LinJ18	165818	166376	128635	128921	-	LinJ18_V3.0280	LinJ18_V3.0390	132	2	2
LinJ18	165818	166376	60036	60632	-	LinJ18_V3.0170	LinJ18_V3.0390	132	2	2
LinJ18	165818	166376	72826	73419	-	LinJ18_V3.0180	LinJ18_V3.0390	132	2	2
LinJ18	165818	166376	119432	119992	+	LinJ18_V3.0270	LinJ18_V3.0390	132	2	2
LinJ18	165818	166376	99935	100458	-	LinJ18_V3.0200	LinJ18_V3.0390	132	2	2
LinJ18	165818	166376	270021	270393	+	LinJ18_V3.0400	LinJ18_V3.0660	132	2	2
LinJ18	175657	175911	300434	301173	-	LinJ18_V3.0430	LinJ18_V3.0710	133	0	0
LinJ18	175657	175911	176149	176876	+	LinJ18_V3.0430	LinJ18_V3.0420	133	0	0
LinJ18	175657	175911	177114	177841	+	LinJ18_V3.0430	LinJ18_V3.0420	133	0	0
LinJ18	176149	176876	300434	301173	-	LinJ18_V3.0430	LinJ18_V3.0710	133	0	0
LinJ18	176149	176876	177114	177841	+	LinJ18_V3.0430	LinJ18_V3.0420	133	0	0
LinJ18	177114	177841	300434	301173	-	LinJ18_V3.0430	LinJ18_V3.0710	133	0	0
LinJ18	222701	223230	213786	214316	+	LinJ18_V3.0540	LinJ18_V3.0560	135	2	2
LinJ18	238065	238542	290676	291502	-	LinJ18_V3.0600	LinJ18_V3.0700	136	1	1
LinJ18	270021	270393	60036	60632	-	LinJ18_V3.0170	LinJ18_V3.0660	132	2	2
LinJ18	270021	270393	150805	151339	-	LinJ18_V3.0370	LinJ18_V3.0660	132	2	2
LinJ18	270021	270393	99935	100458	-	LinJ18_V3.0200	LinJ18_V3.0660	132	2	2
LinJ18	270021	270393	72826	73419	-	LinJ18_V3.0180	LinJ18_V3.0660	132	2	2
LinJ18	270021	270393	119432	119992	+	LinJ18_V3.0270	LinJ18_V3.0660	132	2	2
LinJ18	270021	270393	128635	128921	-	LinJ18_V3.0280	LinJ18_V3.0660	132	2	2
LinJ18	271651	272096	290676	291502	-	LinJ18_V3.0670	LinJ18_V3.0700	136	0	1
LinJ18	437644	439088	469625	471331	-	LinJ18_V3.1070	LinJ18_V3.1140	137	0	1
LinJ18	440014	441687	481841	483514	-	LinJ18_V3.1070	LinJ18_V3.1160	138	1	1
LinJ18	468817	469157	505664	506008	+	LinJ18_V3.1150	LinJ18_V3.1220	140	2	2
LinJ18	483525	483991	469625	471331	+	LinJ18_V3.1150	LinJ18_V3.1160	137	1	1
LinJ18	483525	483991	437644	439088	-	LinJ18_V3.1070	LinJ18_V3.1160	137	1	0
LinJ18	524630	526096	720302	721777	+	LinJ18_V3.1280	LinJ18_V3.1670	141	0	0
LinJ18	530198	530514	552834	553388	+	LinJ18_V3.1290	LinJ18_V3.1320	142	2	2
LinJ18	530198	530514	554589	555313	+	LinJ18_V3.1290	LinJ18_V3.1320	142	2	2
LinJ18	530198	530514	545452	546176	+	LinJ18_V3.1290	LinJ18_V3.1310	142	2	2
LinJ18	539270	539771	709111	711049	+	LinJ18_V3.1310	LinJ18_V3.1660	143	1	1
LinJ18	539270	539771	684845	685318	-	LinJ18_V3.1310	LinJ18_V3.1570	143	1	1
LinJ18	545452	546176	554589	555313	+	LinJ18_V3.1320	LinJ18_V3.1320	142	2	2
LinJ18	545452	546176	552834	553388	+	LinJ18_V3.1320	LinJ18_V3.1320	142	2	2
LinJ18	552834	553388	554589	555313	+	LinJ18_V3.1330	LinJ18_V3.1320	142	2	2
LinJ18	606163	608170	634136	634776	-	LinJ18_V3.1410	LinJ18_V3.1430	137	1	0
LinJ18	606163	608170	469625	471331	+	LinJ18_V3.1150	LinJ18_V3.1400	137	1	1
LinJ18	606163	608170	437644	439088	-	LinJ18_V3.1070	LinJ18_V3.1400	137	1	0
LinJ18	618543	618970	684845	685318	-	LinJ18_V3.1420	LinJ18_V3.1570	143	1	1
LinJ18	618543	618970	699419	699933	+	LinJ18_V3.1420	LinJ18_V3.1620	143	1	1
LinJ18	618543	618970	709111	711049	+	LinJ18_V3.1420	LinJ18_V3.1660	143	1	1
LinJ18	618543	618970	539270	539771	+	LinJ18_V3.1310	LinJ18_V3.1410	143	1	1
LinJ18	634136	634776	437644	439088	+	LinJ18_V3.1070	LinJ18_V3.1430	137	0	0
LinJ18	634136	634776	469625	471331	-	LinJ18_V3.1150	LinJ18_V3.1430	137	0	1
LinJ18	635312	637212	539270	539771	-	LinJ18_V3.1310	LinJ18_V3.1430	143	1	1
LinJ18	635312	637212	709111	711049	-	LinJ18_V3.1440	LinJ18_V3.1660	143	1	1
LinJ18	635312	637212	699419	699933	-	LinJ18_V3.1440	LinJ18_V3.1620	143	1	1
LinJ18	635312	637212	618543	618970	-	LinJ18_V3.1420	LinJ18_V3.1430	143	1	1
LinJ18	635312	637212	684845	685318	+	LinJ18_V3.1440	LinJ18_V3.1570	143	1	1
LinJ18	645352	646316	440014	441687	-	LinJ18_V3.1070	LinJ18_V3.1460	138	1	1
LinJ18	645352	646316	481841	483514	+	LinJ18_V3.1170	LinJ18_V3.1460	138	1	1
LinJ18	645352	646316	711584	712547	+	LinJ18_V3.1470	LinJ18_V3.1660	138	1	1
LinJ18	655354	656661	660387	661694	+	LinJ18_V3.1490a	LinJ18_V3.1500	144	0	0
LinJ18	679231	679828	681839	682412	+	LinJ18_V3.1560	LinJ18_V3.1560	145	2	2
LinJ18	679231	679828	667386	667993	+	LinJ18_V3.1520	LinJ18_V3.1550	145	2	2
LinJ18	681839	682412	667386	667993	+	LinJ18_V3.1520	LinJ18_V3.1560	145	2	2
LinJ18	684845	685318	709111	711049	-	LinJ18_V3.1580	LinJ18_V3.1660	143	1	1
LinJ18	699419	699933	539270	539771	+	LinJ18_V3.1310	LinJ18_V3.1620	143	1	1
LinJ18	699419	699933	684845	685318	-	LinJ18_V3.1580	LinJ18_V3.1620	143	1	1
LinJ18	699419	699933	709111	711049	+	LinJ18_V3.1630	LinJ18_V3.1660	143	1	1
LinJ18	711584	712547	440014	441687	-	LinJ18_V3.1070	LinJ18_V3.1660	138	1	1
LinJ18	711584	712547	481841	483514	+	LinJ18_V3.1170	LinJ18_V3.1660	138	1	1
LinJ18	717128	718103	56	1134	-	LinJ18_V3.0010	LinJ18_V3.1670	32	0	0
LinJ19	54802	55424	119913	120530	-	LinJ19_V3.0200	LinJ19_V3.0310	147	2	2
LinJ19	54802	55424	59855	60444	+	LinJ19_V3.0200	LinJ19_V3.0200	147	2	2
LinJ19	54802	55424	43942	44544	+	LinJ19_V3.0170	LinJ19_V3.0190	147	2	2
LinJ19	59855	60444	119913	120530	-	LinJ19_V3.0210	LinJ19_V3.0310	147	2	2
LinJ19	59855	60444	43942	44544	+	LinJ19_V3.0170	LinJ19_V3.0200	147	2	2
LinJ19	81124	81705	43942	44544	-	LinJ19_V3.0170	LinJ19_V3.0240	147	2	2
LinJ19	81124	81705	59855	60444	-	LinJ19_V3.0210	LinJ19_V3.0240	147	2	2
LinJ19	81124	81705	119913	120530	+	LinJ19_V3.0250	LinJ19_V3.0310	147	2	2
LinJ19	81124	81705	54802	55424	-	LinJ19_V3.0200	LinJ19_V3.0240	147	2	2
LinJ19	115570	116536	111065	112031	+	LinJ19_V3.0300	LinJ19_V3.0300	146	1	1
LinJ19	119913	120530	43942	44544	-	LinJ19_V3.0170	LinJ19_V3.0310	147	2	2
LinJ19	142288	142860	59855	60444	-	LinJ19_V3.0210	LinJ19_V3.0360	147	2	2
LinJ19	142288	142860	43942	44544	-	LinJ19_V3.0170	LinJ19_V3.0360	147	2	2
LinJ19	142288	142860	54802	55424	-	LinJ19_V3.0200	LinJ19_V3.0360	147	2	2
LinJ19	142288	142860	119913	120530	+	LinJ19_V3.0320	LinJ19_V3.0360	147	2	2
LinJ19	142288	142860	81124	81705	+	LinJ19_V3.0250	LinJ19_V3.0360	147	2	2
LinJ19	209072	209928	213141	213676	+	LinJ19_V3.0540	LinJ19_V3.0540	149	2	2
LinJ19	209072	209928	224930	225785	+	LinJ19_V3.0540	LinJ19_V3.0560	149	2	2
LinJ19	209072	209928	187750	188282	+	LinJ19_V3.0490	LinJ19_V3.0530	149	2	2
LinJ19	212173	213109	179982	180555	-	LinJ19_V3.0460	LinJ19_V3.0540	148	1	1
LinJ19	212173	213109	230563	231531	+	LinJ19_V3.0550	LinJ19_V3.0570	148	1	1
LinJ19	213141	213676	187750	188282	+	LinJ19_V3.0490	LinJ19_V3.0540	149	2	2
LinJ19	224930	225785	187750	188282	+	LinJ19_V3.0490	LinJ19_V3.0560	149	2	2
LinJ19	224930	225785	213141	213676	+	LinJ19_V3.0550	LinJ19_V3.0560	149	2	2
LinJ19	230563	231531	179982	180555	-	LinJ19_V3.0460	LinJ19_V3.0570	148	1	1
LinJ19	300744	301242	363966	364473	-	LinJ19_V3.0690	LinJ19_V3.0870	150	2	2
LinJ19	300744	301242	718492	719132	-	LinJ19_V3.0690	LinJ19_V3.1680	150	2	2
LinJ19	307762	308418	230563	231531	+	LinJ19_V3.0580	LinJ19_V3.0690	148	1	1
LinJ19	307762	308418	212173	213109	+	LinJ19_V3.0550	LinJ19_V3.0690	148	1	1
LinJ19	307762	308418	179982	180555	-	LinJ19_V3.0460	LinJ19_V3.0690	148	1	1
LinJ19	317662	318330	718492	719132	-	LinJ19_V3.0710	LinJ19_V3.1680	150	2	2
LinJ19	317662	318330	363966	364473	-	LinJ19_V3.0710	LinJ19_V3.0870	150	2	2
LinJ19	317662	318330	300744	301242	+	LinJ19_V3.0690	LinJ19_V3.0700	150	2	2
LinJ19	350248	350454	718066	718267	-	LinJ19_V3.0830	LinJ19_V3.1680	151	0	0
LinJ19	350474	350797	356025	356348	+	LinJ19_V3.0830	LinJ19_V3.0850	152	0	0
LinJ19	350799	351005	356887	357088	+	LinJ19_V3.0830	LinJ19_V3.0850	151	0	0
LinJ19	350799	351005	355799	356005	+	LinJ19_V3.0830	LinJ19_V3.0840	151	0	0
LinJ19	350799	351005	350248	350454	+	LinJ19_V3.0830	LinJ19_V3.0820	151	0	0
LinJ19	350799	351005	718066	718267	-	LinJ19_V3.0830	LinJ19_V3.1680	151	0	0
LinJ19	355799	356005	718066	718267	-	LinJ19_V3.0860	LinJ19_V3.1680	151	0	0
LinJ19	355799	356005	350248	350454	+	LinJ19_V3.0830	LinJ19_V3.0840	151	0	0
LinJ19	356887	357088	355799	356005	+	LinJ19_V3.0860	LinJ19_V3.0850	151	0	0
LinJ19	356887	357088	718066	718267	-	LinJ19_V3.0870	LinJ19_V3.1680	151	0	0
LinJ19	356887	357088	350248	350454	+	LinJ19_V3.0830	LinJ19_V3.0850	151	0	0
LinJ19	357101	358405	719245	720210	-	LinJ19_V3.0870	LinJ19_V3.1680	153	0	0
LinJ19	363966	364473	718492	719132	+	LinJ19_V3.0880	LinJ19_V3.1680	150	2	2
LinJ19	389199	391643	394288	396731	+	LinJ19_V3.0950	LinJ19_V3.0950	154	0	0
LinJ19	396733	397395	391881	392543	+	LinJ19_V3.0950	LinJ19_V3.0950	155	0	0
LinJ19	399666	400192	407016	407392	+	LinJ19_V3.0970	LinJ19_V3.0970	156	1	1
LinJ19	399666	400192	589675	590101	-	LinJ19_V3.0970	LinJ19_V3.1360	156	1	1
LinJ19	399666	400192	432814	433539	+	LinJ19_V3.0970	LinJ19_V3.1030	156	1	1
LinJ19	432814	433539	652128	652560	-	LinJ19_V3.1040	LinJ19_V3.1550	156	1	0
LinJ19	432814	433539	407016	407392	+	LinJ19_V3.0980	LinJ19_V3.1030	156	1	1
LinJ19	433987	434310	452419	453977	+	LinJ19_V3.1040	LinJ19_V3.1070	157	0	1
LinJ19	514612	514957	562719	563068	+	LinJ19_V3.1180	LinJ19_V3.1300	158	2	2
LinJ19	514612	514957	517121	517460	+	LinJ19_V3.1180	LinJ19_V3.1180	158	2	2
LinJ19	524754	525593	601239	602349	-	LinJ19_V3.1220	LinJ19_V3.1400	157	0	1
LinJ19	524754	525593	641030	642697	-	LinJ19_V3.1220	LinJ19_V3.1530	157	0	1
LinJ19	524754	525593	649594	651518	+	LinJ19_V3.1220	LinJ19_V3.1550	157	0	1
LinJ19	524754	525593	452419	453977	-	LinJ19_V3.1080	LinJ19_V3.1210	157	0	1
LinJ19	524754	525593	586680	588548	+	LinJ19_V3.1220	LinJ19_V3.1360	157	0	1
LinJ19	560893	561099	575606	575812	+	LinJ19_V3.1300	LinJ19_V3.1330	159	0	0
LinJ19	562719	563068	517121	517460	+	LinJ19_V3.1190	LinJ19_V3.1300	158	2	2
LinJ19	569051	569371	517121	517460	+	LinJ19_V3.1190	LinJ19_V3.1310	158	2	2
LinJ19	569051	569371	562719	563068	+	LinJ19_V3.1310	LinJ19_V3.1310	158	2	2
LinJ19	569051	569371	514612	514957	+	LinJ19_V3.1180	LinJ19_V3.1310	158	2	2
LinJ19	570428	570634	575606	575812	+	LinJ19_V3.1330	LinJ19_V3.1330	159	0	0
LinJ19	570428	570634	560893	561099	+	LinJ19_V3.1300	LinJ19_V3.1310	159	0	0
LinJ19	570428	570634	578966	579172	+	LinJ19_V3.1330	LinJ19_V3.1340	159	0	0
LinJ19	572245	572451	575606	575812	+	LinJ19_V3.1340	LinJ19_V3.1330	159	0	0
LinJ19	572245	572451	578966	579172	+	LinJ19_V3.1340	LinJ19_V3.1340	159	0	0
LinJ19	572245	572451	560893	561099	+	LinJ19_V3.1300	LinJ19_V3.1320	159	0	0
LinJ19	572245	572451	570428	570634	+	LinJ19_V3.1330	LinJ19_V3.1320	159	0	0
LinJ19	573521	574954	580241	581084	+	LinJ19_V3.1340	LinJ19_V3.1340	160	0	0
LinJ19	576881	578314	573521	574954	+	LinJ19_V3.1340	LinJ19_V3.1330	160	0	0
LinJ19	576881	578314	580241	581084	+	LinJ19_V3.1350	LinJ19_V3.1340	160	0	0
LinJ19	578966	579172	575606	575812	+	LinJ19_V3.1350	LinJ19_V3.1340	159	0	0
LinJ19	578966	579172	560893	561099	+	LinJ19_V3.1300	LinJ19_V3.1340	159	0	0
LinJ19	586680	588548	452419	453977	-	LinJ19_V3.1080	LinJ19_V3.1360	157	1	1
LinJ19	586680	588548	641030	642697	-	LinJ19_V3.1370	LinJ19_V3.1530	157	1	1
LinJ19	586680	588548	601239	602349	-	LinJ19_V3.1370	LinJ19_V3.1400	157	1	1
LinJ19	589158	589590	652128	652560	+	LinJ19_V3.1370	LinJ19_V3.1550	156	0	0
LinJ19	589158	589590	432814	433539	-	LinJ19_V3.1040	LinJ19_V3.1360	156	0	1
LinJ19	595924	596409	586168	586652	+	LinJ19_V3.1370	LinJ19_V3.1390	161	2	2
LinJ19	601239	602349	452419	453977	+	LinJ19_V3.1080	LinJ19_V3.1400	157	1	1
LinJ19	602375	602959	634039	634631	+	LinJ19_V3.1410	LinJ19_V3.1500	163	2	2
LinJ19	602375	602959	609732	610316	-	LinJ19_V3.1410	LinJ19_V3.1430	163	2	2
LinJ19	602375	602959	623649	624231	+	LinJ19_V3.1410	LinJ19_V3.1450	163	2	2
LinJ19	609732	610316	623649	624231	-	LinJ19_V3.1440	LinJ19_V3.1450	163	2	2
LinJ19	616875	617594	594463	595174	+	LinJ19_V3.1390	LinJ19_V3.1450	162	0	0
LinJ19	634039	634631	623649	624231	+	LinJ19_V3.1460	LinJ19_V3.1500	163	2	2
LinJ19	634039	634631	609732	610316	-	LinJ19_V3.1440	LinJ19_V3.1500	163	2	2
LinJ19	639584	640176	609732	610316	-	LinJ19_V3.1440	LinJ19_V3.1530	163	2	2
LinJ19	639584	640176	634039	634631	+	LinJ19_V3.1510	LinJ19_V3.1530	163	2	2
LinJ19	639584	640176	623649	624231	+	LinJ19_V3.1460	LinJ19_V3.1530	163	2	2
LinJ19	639584	640176	602375	602959	+	LinJ19_V3.1410	LinJ19_V3.1530	163	2	2
LinJ19	641030	642697	452419	453977	+	LinJ19_V3.1080	LinJ19_V3.1530	157	1	1
LinJ19	641030	642697	601239	602349	+	LinJ19_V3.1410	LinJ19_V3.1530	157	1	1
LinJ19	649594	651518	452419	453977	-	LinJ19_V3.1080	LinJ19_V3.1550	157	1	1
LinJ19	649594	651518	586680	588548	+	LinJ19_V3.1370	LinJ19_V3.1550	157	1	1
LinJ19	649594	651518	601239	602349	-	LinJ19_V3.1410	LinJ19_V3.1550	157	1	1
LinJ19	649594	651518	641030	642697	-	LinJ19_V3.1540	LinJ19_V3.1550	157	1	1
LinJ19	682316	685138	727213	741948	+	LinJ19_V3.1670	LinJ19_V3.1680	164	0	0
LinJ19	682316	685138	700772	702430	+	LinJ19_V3.1670	LinJ19_V3.1670	164	0	0
LinJ19	682316	685138	697527	699652	+	LinJ19_V3.1670	LinJ19_V3.1670	164	0	0
LinJ19	682316	685138	712019	713262	+	LinJ19_V3.1670	LinJ19_V3.1670	164	0	0
LinJ19	682316	685138	695122	697260	+	LinJ19_V3.1670	LinJ19_V3.1670	164	0	0
LinJ19	682316	685138	693668	694928	-	LinJ19_V3.1670	LinJ19_V3.1670	164	0	0
LinJ19	682316	685138	702971	706436	+	LinJ19_V3.1670	LinJ19_V3.1670	164	0	0
LinJ19	682316	685138	720508	725847	-	LinJ19_V3.1670	LinJ19_V3.1680	164	0	0
LinJ19	682316	685138	706440	711758	+	LinJ19_V3.1670	LinJ19_V3.1670	164	0	0
LinJ19	682316	685138	699913	700449	+	LinJ19_V3.1670	LinJ19_V3.1670	164	0	0
LinJ19	693668	694928	727213	741948	-	LinJ19_V3.1680	LinJ19_V3.1680	164	0	0
LinJ19	695122	697260	697527	699652	+	LinJ19_V3.1680	LinJ19_V3.1670	164	0	0
LinJ19	695122	697260	700772	702430	+	LinJ19_V3.1680	LinJ19_V3.1670	164	0	0
LinJ19	695122	697260	699913	700449	+	LinJ19_V3.1680	LinJ19_V3.1670	164	0	0
LinJ19	695122	697260	702971	706436	+	LinJ19_V3.1680	LinJ19_V3.1670	164	0	0
LinJ19	695122	697260	727213	741948	+	LinJ19_V3.1680	LinJ19_V3.1680	164	0	0
LinJ19	695122	697260	706440	711758	+	LinJ19_V3.1680	LinJ19_V3.1670	164	0	0
LinJ19	695122	697260	720508	725847	-	LinJ19_V3.1680	LinJ19_V3.1680	164	0	0
LinJ19	697527	699652	706440	711758	+	LinJ19_V3.1680	LinJ19_V3.1670	164	0	0
LinJ19	699913	700449	720508	725847	-	LinJ19_V3.1680	LinJ19_V3.1680	164	0	0
LinJ19	699913	700449	702971	706436	+	LinJ19_V3.1680	LinJ19_V3.1670	164	0	0
LinJ19	699913	700449	706440	711758	+	LinJ19_V3.1680	LinJ19_V3.1670	164	0	0
LinJ19	699913	700449	697527	699652	+	LinJ19_V3.1680	LinJ19_V3.1670	164	0	0
LinJ19	699913	700449	727213	741948	+	LinJ19_V3.1680	LinJ19_V3.1680	164	0	0
LinJ19	700772	702430	702971	706436	+	LinJ19_V3.1680	LinJ19_V3.1670	164	0	0
LinJ19	700772	702430	727213	741948	+	LinJ19_V3.1680	LinJ19_V3.1680	164	0	0
LinJ19	700772	702430	720508	725847	-	LinJ19_V3.1680	LinJ19_V3.1680	164	0	0
LinJ19	700772	702430	699913	700449	+	LinJ19_V3.1680	LinJ19_V3.1670	164	0	0
LinJ19	700772	702430	706440	711758	+	LinJ19_V3.1680	LinJ19_V3.1670	164	0	0
LinJ19	700772	702430	697527	699652	+	LinJ19_V3.1680	LinJ19_V3.1670	164	0	0
LinJ19	702971	706436	697527	699652	+	LinJ19_V3.1680	LinJ19_V3.1670	164	0	0
LinJ19	712019	713262	727213	741948	+	LinJ19_V3.1680	LinJ19_V3.1680	164	0	0
LinJ19	712019	713262	693668	694928	-	LinJ19_V3.1680	LinJ19_V3.1670	164	0	0
LinJ19	717576	718053	357101	358405	-	LinJ19_V3.0870	LinJ19_V3.1670	153	0	0
LinJ19	720508	725847	697527	699652	-	LinJ19_V3.1680	LinJ19_V3.1680	164	0	0
LinJ19	726076	726282	578966	579172	-	LinJ19_V3.1360	LinJ19_V3.1680	159	0	0
LinJ19	726076	726282	560893	561099	-	LinJ19_V3.1310	LinJ19_V3.1680	159	0	0
LinJ19	726076	726282	570428	570634	-	LinJ19_V3.1330	LinJ19_V3.1680	159	0	0
LinJ19	726076	726282	575606	575812	-	LinJ19_V3.1350	LinJ19_V3.1680	159	0	0
LinJ19	726076	726282	572245	572451	-	LinJ19_V3.1340	LinJ19_V3.1680	159	0	0
LinJ19	727213	741948	697527	699652	+	LinJ19_V3.1680	LinJ19_V3.1680	164	0	0
LinJ20	1	791	731554	731838	-	LinJ20_V3.0010	LinJ20_V3.1790	32	2	0
LinJ20	1	791	38156	38522	+	LinJ20_V3.0010	LinJ20_V3.0120	32	2	2
LinJ20	1	791	9800	10368	+	LinJ20_V3.0010	LinJ20_V3.0030	32	2	2
LinJ20	1	791	732227	732548	-	LinJ20_V3.0010	LinJ20_V3.1790	32	2	0
LinJ20	26130	26674	38156	38522	+	LinJ20_V3.0100	LinJ20_V3.0120	32	2	2
LinJ20	26130	26674	9800	10368	+	LinJ20_V3.0040	LinJ20_V3.0090	32	2	2
LinJ20	26130	26674	1	791	+	LinJ20_V3.0010	LinJ20_V3.0090	32	2	2
LinJ20	38156	38522	9800	10368	+	LinJ20_V3.0040	LinJ20_V3.0120	32	2	2
LinJ20	104444	105019	121147	121564	+	LinJ20_V3.0320	LinJ20_V3.0370	165	2	2
LinJ20	112053	112632	133376	134037	-	LinJ20_V3.0340	LinJ20_V3.0410	165	2	2
LinJ20	112053	112632	172973	173624	-	LinJ20_V3.0340	LinJ20_V3.0510	165	2	2
LinJ20	112053	112632	121147	121564	-	LinJ20_V3.0340	LinJ20_V3.0380	165	2	2
LinJ20	112053	112632	104444	105019	-	LinJ20_V3.0320	LinJ20_V3.0330	165	2	2
LinJ20	123509	124234	327601	328505	+	LinJ20_V3.0400	LinJ20_V3.0810	166	0	0
LinJ20	124339	125244	123509	124234	+	LinJ20_V3.0400	LinJ20_V3.0390	166	0	0
LinJ20	124339	125244	327601	328505	+	LinJ20_V3.0400	LinJ20_V3.0810	166	0	0
LinJ20	125349	126036	327601	328505	+	LinJ20_V3.0400	LinJ20_V3.0810	166	0	0
LinJ20	125349	126036	123509	124234	+	LinJ20_V3.0400	LinJ20_V3.0390	166	0	0
LinJ20	125349	126036	124339	125244	+	LinJ20_V3.0400	LinJ20_V3.0390	166	0	0
LinJ20	133376	134037	104444	105019	+	LinJ20_V3.0320	LinJ20_V3.0410	165	2	2
LinJ20	133376	134037	121147	121564	+	LinJ20_V3.0390	LinJ20_V3.0410	165	2	2
LinJ20	172973	173624	121147	121564	+	LinJ20_V3.0390	LinJ20_V3.0510	165	2	2
LinJ20	172973	173624	133376	134037	+	LinJ20_V3.0420	LinJ20_V3.0510	165	2	2
LinJ20	172973	173624	104444	105019	+	LinJ20_V3.0320	LinJ20_V3.0510	165	2	2
LinJ20	212480	214100	298287	302164	+	LinJ20_V3.0660	LinJ20_V3.0770	167	1	1
LinJ20	212480	214100	437867	438399	+	LinJ20_V3.0660	LinJ20_V3.1060	167	1	1
LinJ20	214962	217257	298287	302164	+	LinJ20_V3.0660	LinJ20_V3.0770	167	1	1
LinJ20	214962	217257	281053	282584	+	LinJ20_V3.0660	LinJ20_V3.0760	167	1	1
LinJ20	298287	302164	281053	282584	+	LinJ20_V3.0770	LinJ20_V3.0770	167	1	1
LinJ20	432762	433333	441039	441630	-	LinJ20_V3.1060	LinJ20_V3.1070	168	2	2
LinJ20	449280	449887	432762	433333	-	LinJ20_V3.1060	LinJ20_V3.1080	168	2	2
LinJ20	449280	449887	441039	441630	+	LinJ20_V3.1080	LinJ20_V3.1080	168	2	2
LinJ20	483029	483529	550585	551043	-	LinJ20_V3.1140	LinJ20_V3.1260	169	2	2
LinJ20	510191	510471	575226	575755	-	LinJ20_V3.1200	LinJ20_V3.1310	169	2	2
LinJ20	510191	510471	483029	483529	+	LinJ20_V3.1140	LinJ20_V3.1190	169	2	2
LinJ20	512315	512781	550585	551043	+	LinJ20_V3.1200	LinJ20_V3.1260	169	2	2
LinJ20	512315	512781	483029	483529	-	LinJ20_V3.1140	LinJ20_V3.1190	169	2	2
LinJ20	517544	517911	575226	575755	-	LinJ20_V3.1210	LinJ20_V3.1310	169	2	2
LinJ20	517544	517911	520074	520544	-	LinJ20_V3.1210	LinJ20_V3.1200	169	2	2
LinJ20	517544	517911	550585	551043	-	LinJ20_V3.1210	LinJ20_V3.1260	169	2	2
LinJ20	517544	517911	510191	510471	+	LinJ20_V3.1200	LinJ20_V3.1200	169	2	2
LinJ20	517544	517911	483029	483529	+	LinJ20_V3.1140	LinJ20_V3.1200	169	2	2
LinJ20	517544	517911	512315	512781	-	LinJ20_V3.1200	LinJ20_V3.1200	169	2	2
LinJ20	520074	520544	483029	483529	-	LinJ20_V3.1140	LinJ20_V3.1200	169	2	2
LinJ20	520074	520544	575226	575755	+	LinJ20_V3.1210	LinJ20_V3.1310	169	2	2
LinJ20	520074	520544	550585	551043	+	LinJ20_V3.1210	LinJ20_V3.1260	169	2	2
LinJ20	520074	520544	512315	512781	+	LinJ20_V3.1200	LinJ20_V3.1200	169	2	2
LinJ20	543724	544207	517544	517911	-	LinJ20_V3.1210	LinJ20_V3.1240	169	2	2
LinJ20	543724	544207	520074	520544	+	LinJ20_V3.1210	LinJ20_V3.1240	169	2	2
LinJ20	543724	544207	512315	512781	+	LinJ20_V3.1200	LinJ20_V3.1240	169	2	2
LinJ20	543724	544207	575226	575755	+	LinJ20_V3.1250	LinJ20_V3.1310	169	2	2
LinJ20	543724	544207	550585	551043	+	LinJ20_V3.1250	LinJ20_V3.1260	169	2	2
LinJ20	543724	544207	483029	483529	-	LinJ20_V3.1140	LinJ20_V3.1240	169	2	2
LinJ20	575226	575755	512315	512781	+	LinJ20_V3.1200	LinJ20_V3.1310	169	2	2
LinJ20	575226	575755	483029	483529	-	LinJ20_V3.1140	LinJ20_V3.1310	169	2	2
LinJ20	575226	575755	550585	551043	+	LinJ20_V3.1270	LinJ20_V3.1310	169	2	2
LinJ20	679912	682151	710493	712733	+	LinJ20_V3.1590	LinJ20_V3.1710	170	1	1
LinJ20	731554	731838	732227	732548	+	LinJ20_V3.0660	LinJ20_V3.1790	32	0	0
LinJ21	104173	104591	218904	219515	-	LinJ21_V3.0390	LinJ21_V3.0770	171	2	2
LinJ21	104173	104591	226882	227421	+	LinJ21_V3.0390	LinJ21_V3.0780	171	2	2
LinJ21	125627	126650	338693	339522	+	LinJ21_V3.0470	LinJ21_V3.1030	172	0	0
LinJ21	162667	163185	242592	243180	-	LinJ21_V3.0590	LinJ21_V3.0850	171	2	2
LinJ21	162667	163185	276669	277309	-	LinJ21_V3.0590	LinJ21_V3.0900	171	2	2
LinJ21	162667	163185	248953	249563	+	LinJ21_V3.0590	LinJ21_V3.0860	171	2	2
LinJ21	162667	163185	266088	266755	-	LinJ21_V3.0590	LinJ21_V3.0890	171	2	2
LinJ21	162667	163185	218904	219515	+	LinJ21_V3.0590	LinJ21_V3.0770	171	2	2
LinJ21	162667	163185	223162	223734	+	LinJ21_V3.0590	LinJ21_V3.0780	171	2	2
LinJ21	162667	163185	104173	104591	-	LinJ21_V3.0390	LinJ21_V3.0580	171	2	2
LinJ21	162667	163185	372435	373095	-	LinJ21_V3.0590	LinJ21_V3.1110	171	2	2
LinJ21	162667	163185	306815	307460	-	LinJ21_V3.0590	LinJ21_V3.0960	171	2	2
LinJ21	162667	163185	195346	195942	+	LinJ21_V3.0590	LinJ21_V3.0690	171	2	2
LinJ21	162667	163185	201343	202001	+	LinJ21_V3.0590	LinJ21_V3.0710	171	2	2
LinJ21	162667	163185	294608	295231	-	LinJ21_V3.0590	LinJ21_V3.0920	171	2	2
LinJ21	162667	163185	226882	227421	-	LinJ21_V3.0590	LinJ21_V3.0780	171	2	2
LinJ21	195346	195942	223162	223734	+	LinJ21_V3.0700	LinJ21_V3.0780	171	2	2
LinJ21	195346	195942	218904	219515	+	LinJ21_V3.0700	LinJ21_V3.0770	171	2	2
LinJ21	195346	195942	104173	104591	-	LinJ21_V3.0390	LinJ21_V3.0690	171	2	2
LinJ21	195346	195942	226882	227421	-	LinJ21_V3.0700	LinJ21_V3.0780	171	2	2
LinJ21	195346	195942	276669	277309	-	LinJ21_V3.0700	LinJ21_V3.0900	171	2	2
LinJ21	195346	195942	248953	249563	+	LinJ21_V3.0700	LinJ21_V3.0860	171	2	2
LinJ21	195346	195942	201343	202001	+	LinJ21_V3.0700	LinJ21_V3.0710	171	2	2
LinJ21	195346	195942	242592	243180	-	LinJ21_V3.0700	LinJ21_V3.0850	171	2	2
LinJ21	201343	202001	226882	227421	-	LinJ21_V3.0720	LinJ21_V3.0780	171	2	2
LinJ21	201343	202001	242592	243180	-	LinJ21_V3.0720	LinJ21_V3.0850	171	2	2
LinJ21	201343	202001	223162	223734	+	LinJ21_V3.0720	LinJ21_V3.0780	171	2	2
LinJ21	201343	202001	218904	219515	+	LinJ21_V3.0720	LinJ21_V3.0770	171	2	2
LinJ21	218904	219515	242592	243180	-	LinJ21_V3.0780	LinJ21_V3.0850	171	2	2
LinJ21	223162	223734	218904	219515	+	LinJ21_V3.0780	LinJ21_V3.0780	171	2	2
LinJ21	223162	223734	242592	243180	-	LinJ21_V3.0790	LinJ21_V3.0850	171	2	2
LinJ21	223162	223734	226882	227421	-	LinJ21_V3.0790	LinJ21_V3.0780	171	2	2
LinJ21	226882	227421	218904	219515	-	LinJ21_V3.0780	LinJ21_V3.0780	171	2	2
LinJ21	226882	227421	242592	243180	+	LinJ21_V3.0790	LinJ21_V3.0850	171	2	2
LinJ21	248953	249563	218904	219515	+	LinJ21_V3.0780	LinJ21_V3.0860	171	2	2
LinJ21	248953	249563	242592	243180	-	LinJ21_V3.0860	LinJ21_V3.0860	171	2	2
LinJ21	248953	249563	201343	202001	+	LinJ21_V3.0720	LinJ21_V3.0860	171	2	2
LinJ21	248953	249563	226882	227421	-	LinJ21_V3.0790	LinJ21_V3.0860	171	2	2
LinJ21	248953	249563	223162	223734	+	LinJ21_V3.0790	LinJ21_V3.0860	171	2	2
LinJ21	266088	266755	226882	227421	+	LinJ21_V3.0790	LinJ21_V3.0890	171	2	2
LinJ21	266088	266755	195346	195942	-	LinJ21_V3.0700	LinJ21_V3.0890	171	2	2
LinJ21	266088	266755	306815	307460	+	LinJ21_V3.0900	LinJ21_V3.0960	171	2	2
LinJ21	266088	266755	276669	277309	+	LinJ21_V3.0900	LinJ21_V3.0900	171	2	2
LinJ21	266088	266755	242592	243180	+	LinJ21_V3.0860	LinJ21_V3.0890	171	2	2
LinJ21	266088	266755	223162	223734	-	LinJ21_V3.0790	LinJ21_V3.0890	171	2	2
LinJ21	266088	266755	218904	219515	-	LinJ21_V3.0780	LinJ21_V3.0890	171	2	2
LinJ21	266088	266755	201343	202001	-	LinJ21_V3.0720	LinJ21_V3.0890	171	2	2
LinJ21	266088	266755	248953	249563	-	LinJ21_V3.0870	LinJ21_V3.0890	171	2	2
LinJ21	276669	277309	223162	223734	-	LinJ21_V3.0790	LinJ21_V3.0900	171	2	2
LinJ21	276669	277309	242592	243180	+	LinJ21_V3.0860	LinJ21_V3.0900	171	2	2
LinJ21	276669	277309	248953	249563	-	LinJ21_V3.0870	LinJ21_V3.0900	171	2	2
LinJ21	276669	277309	201343	202001	-	LinJ21_V3.0720	LinJ21_V3.0900	171	2	2
LinJ21	276669	277309	226882	227421	+	LinJ21_V3.0790	LinJ21_V3.0900	171	2	2
LinJ21	276669	277309	218904	219515	-	LinJ21_V3.0780	LinJ21_V3.0900	171	2	2
LinJ21	294608	295231	226882	227421	+	LinJ21_V3.0790	LinJ21_V3.0920	171	2	2
LinJ21	294608	295231	248953	249563	-	LinJ21_V3.0870	LinJ21_V3.0920	171	2	2
LinJ21	294608	295231	218904	219515	-	LinJ21_V3.0780	LinJ21_V3.0920	171	2	2
LinJ21	294608	295231	223162	223734	-	LinJ21_V3.0790	LinJ21_V3.0920	171	2	2
LinJ21	294608	295231	266088	266755	+	LinJ21_V3.0900	LinJ21_V3.0920	171	2	2
LinJ21	294608	295231	201343	202001	-	LinJ21_V3.0720	LinJ21_V3.0920	171	2	2
LinJ21	294608	295231	195346	195942	-	LinJ21_V3.0700	LinJ21_V3.0920	171	2	2
LinJ21	294608	295231	242592	243180	+	LinJ21_V3.0860	LinJ21_V3.0920	171	2	2
LinJ21	294608	295231	306815	307460	+	LinJ21_V3.0930	LinJ21_V3.0960	171	2	2
LinJ21	294608	295231	372435	373095	+	LinJ21_V3.0930	LinJ21_V3.1110	171	2	2
LinJ21	294608	295231	276669	277309	+	LinJ21_V3.0910	LinJ21_V3.0920	171	2	2
LinJ21	306815	307460	276669	277309	+	LinJ21_V3.0910	LinJ21_V3.0960	171	2	2
LinJ21	306815	307460	242592	243180	+	LinJ21_V3.0860	LinJ21_V3.0960	171	2	2
LinJ21	306815	307460	195346	195942	-	LinJ21_V3.0700	LinJ21_V3.0960	171	2	2
LinJ21	306815	307460	218904	219515	-	LinJ21_V3.0780	LinJ21_V3.0960	171	2	2
LinJ21	306815	307460	223162	223734	-	LinJ21_V3.0790	LinJ21_V3.0960	171	2	2
LinJ21	306815	307460	248953	249563	-	LinJ21_V3.0870	LinJ21_V3.0960	171	2	2
LinJ21	306815	307460	201343	202001	-	LinJ21_V3.0720	LinJ21_V3.0960	171	2	2
LinJ21	306815	307460	226882	227421	+	LinJ21_V3.0790	LinJ21_V3.0960	171	2	2
LinJ21	372435	373095	195346	195942	-	LinJ21_V3.0700	LinJ21_V3.1110	171	2	2
LinJ21	372435	373095	266088	266755	+	LinJ21_V3.0900	LinJ21_V3.1110	171	2	2
LinJ21	372435	373095	306815	307460	+	LinJ21_V3.0970	LinJ21_V3.1110	171	2	2
LinJ21	372435	373095	276669	277309	+	LinJ21_V3.0910	LinJ21_V3.1110	171	2	2
LinJ21	372435	373095	218904	219515	-	LinJ21_V3.0780	LinJ21_V3.1110	171	2	2
LinJ21	372435	373095	226882	227421	+	LinJ21_V3.0790	LinJ21_V3.1110	171	2	2
LinJ21	372435	373095	248953	249563	-	LinJ21_V3.0870	LinJ21_V3.1110	171	2	2
LinJ21	372435	373095	223162	223734	-	LinJ21_V3.0790	LinJ21_V3.1110	171	2	2
LinJ21	372435	373095	201343	202001	-	LinJ21_V3.0720	LinJ21_V3.1110	171	2	2
LinJ21	372435	373095	242592	243180	+	LinJ21_V3.0860	LinJ21_V3.1110	171	2	2
LinJ21	385244	386268	338693	339522	+	LinJ21_V3.1040	LinJ21_V3.1170	172	0	0
LinJ21	385244	386268	125627	126650	+	LinJ21_V3.0470	LinJ21_V3.1170	172	0	0
LinJ21	561085	561436	541286	541754	-	LinJ21_V3.1580	LinJ21_V3.1610	173	2	2
LinJ21	566468	566930	569651	570138	+	LinJ21_V3.1630	LinJ21_V3.1630	173	2	2
LinJ21	566468	566930	561085	561436	+	LinJ21_V3.1620	LinJ21_V3.1620	173	2	2
LinJ21	566468	566930	541286	541754	-	LinJ21_V3.1580	LinJ21_V3.1620	173	2	2
LinJ21	569651	570138	541286	541754	-	LinJ21_V3.1580	LinJ21_V3.1630	173	2	2
LinJ21	569651	570138	561085	561436	+	LinJ21_V3.1620	LinJ21_V3.1630	173	2	2
LinJ21	573018	573450	561085	561436	+	LinJ21_V3.1620	LinJ21_V3.1640	173	2	2
LinJ21	573018	573450	569651	570138	+	LinJ21_V3.1640	LinJ21_V3.1640	173	2	2
LinJ21	573018	573450	541286	541754	-	LinJ21_V3.1580	LinJ21_V3.1640	173	2	2
LinJ21	573018	573450	566468	566930	+	LinJ21_V3.1630	LinJ21_V3.1640	173	2	2
LinJ21	573018	573450	577201	577633	+	LinJ21_V3.1650	LinJ21_V3.1660	173	2	2
LinJ21	577201	577633	569651	570138	+	LinJ21_V3.1640	LinJ21_V3.1660	173	2	2
LinJ21	577201	577633	561085	561436	+	LinJ21_V3.1620	LinJ21_V3.1660	173	2	2
LinJ21	577201	577633	566468	566930	+	LinJ21_V3.1630	LinJ21_V3.1660	173	2	2
LinJ21	577201	577633	541286	541754	-	LinJ21_V3.1580	LinJ21_V3.1660	173	2	2
LinJ21	647252	648842	682823	684411	+	LinJ21_V3.1850	LinJ21_V3.1920	176	1	1
LinJ21	652664	653964	691953	693106	-	LinJ21_V3.1850	LinJ21_V3.1940	177	2	2
LinJ21	652664	653964	693189	693717	-	LinJ21_V3.1850	LinJ21_V3.1940	177	2	0
LinJ21	652664	653964	656830	657452	+	LinJ21_V3.1850	LinJ21_V3.1850	177	2	2
LinJ21	657715	658106	618340	618732	+	LinJ21_V3.1780	LinJ21_V3.1850	174	2	2
LinJ21	691953	693106	656830	657452	-	LinJ21_V3.1860	LinJ21_V3.1940	177	2	2
LinJ21	691953	693106	693189	693717	+	LinJ21_V3.1950	LinJ21_V3.1940	177	2	0
LinJ21	729870	730398	716779	717300	-	LinJ21_V3.2050	LinJ21_V3.2120	178	2	2
LinJ21	757568	759661	641749	643840	+	LinJ21_V3.1850	LinJ21_V3.2240	175	0	0
LinJ22	48734	49098	53608	53972	+	LinJ22_V3.0040	LinJ22_V3.0040	188	0	0
LinJ22	147669	148235	170359	170897	+	LinJ22_V3.0290	LinJ22_V3.0340	179	2	2
LinJ22	176720	177290	147669	148235	+	LinJ22_V3.0290	LinJ22_V3.0360	179	2	2
LinJ22	176720	177290	170359	170897	+	LinJ22_V3.0350	LinJ22_V3.0360	179	2	2
LinJ22	250765	252307	684537	686380	+	LinJ22_V3.0570	LinJ22_V3.1550	180	0	1
LinJ22	250765	252307	302203	304046	-	LinJ22_V3.0570	LinJ22_V3.0670	180	0	1
LinJ22	255300	255779	271294	271803	+	LinJ22_V3.0570	LinJ22_V3.0580	182	2	2
LinJ22	255300	255779	279447	279938	-	LinJ22_V3.0570	LinJ22_V3.0610	182	2	2
LinJ22	271294	271803	279447	279938	-	LinJ22_V3.0590	LinJ22_V3.0610	182	2	2
LinJ22	297577	298384	682422	683229	-	LinJ22_V3.0670	LinJ22_V3.1550	184	0	0
LinJ22	298794	299842	299981	300671	+	LinJ22_V3.0680	LinJ22_V3.0670	185	0	0
LinJ22	300985	301652	256609	257466	-	LinJ22_V3.0570	LinJ22_V3.0670	183	1	1
LinJ22	302203	304046	211780	212213	-	LinJ22_V3.0480	LinJ22_V3.0670	180	1	1
LinJ22	305893	306571	248235	248918	-	LinJ22_V3.0560	LinJ22_V3.0680	181	2	2
LinJ22	342434	343306	686931	687598	-	LinJ22_V3.0780	LinJ22_V3.1550	183	1	1
LinJ22	342434	343306	300985	301652	+	LinJ22_V3.0680	LinJ22_V3.0770	183	1	1
LinJ22	342434	343306	256609	257466	-	LinJ22_V3.0570	LinJ22_V3.0770	183	1	1
LinJ22	472682	473385	493428	494124	+	LinJ22_V3.1070	LinJ22_V3.1120	187	2	2
LinJ22	485167	485832	493428	494124	+	LinJ22_V3.1110	LinJ22_V3.1120	187	2	2
LinJ22	485167	485832	472682	473385	+	LinJ22_V3.1070	LinJ22_V3.1100	187	2	2
LinJ22	492374	492785	555737	556144	-	LinJ22_V3.1130	LinJ22_V3.1300	189	1	1
LinJ22	502672	503050	503659	504614	+	LinJ22_V3.1150	LinJ22_V3.1160	190	0	0
LinJ22	502672	503050	504834	506042	+	LinJ22_V3.1150	LinJ22_V3.1160	190	0	0
LinJ22	503659	504614	504834	506042	+	LinJ22_V3.1160	LinJ22_V3.1160	190	0	0
LinJ22	506262	506461	504834	506042	+	LinJ22_V3.1160	LinJ22_V3.1160	190	0	0
LinJ22	506262	506461	503659	504614	+	LinJ22_V3.1160	LinJ22_V3.1160	190	0	0
LinJ22	506262	506461	502672	503050	+	LinJ22_V3.1150	LinJ22_V3.1160	190	0	0
LinJ22	560991	561515	594669	594958	+	LinJ22_V3.1340	LinJ22_V3.1410	192	2	2
LinJ22	560991	561515	574915	575469	+	LinJ22_V3.1340	LinJ22_V3.1360	192	2	2
LinJ22	562389	562809	560991	561515	-	LinJ22_V3.1340	LinJ22_V3.1330	192	2	2
LinJ22	562389	562809	574915	575469	-	LinJ22_V3.1340	LinJ22_V3.1360	192	2	2
LinJ22	562389	562809	594669	594958	-	LinJ22_V3.1340	LinJ22_V3.1410	192	2	2
LinJ22	594669	594958	574915	575469	+	LinJ22_V3.1370	LinJ22_V3.1410	192	2	2
LinJ22	616420	617122	547784	548485	-	LinJ22_V3.1290	LinJ22_V3.1460	191	1	1
LinJ22	661804	662195	337357	337748	+	LinJ22_V3.0770	LinJ22_V3.1550	186	0	0
LinJ22	665155	666387	651866	653084	+	LinJ22_V3.1550	LinJ22_V3.1550	193	0	0
LinJ22	681442	682129	299981	300671	-	LinJ22_V3.0680	LinJ22_V3.1550	185	0	0
LinJ22	681442	682129	688599	689485	-	LinJ22_V3.0680	LinJ22_V3.1550	185	0	0
LinJ22	681442	682129	298794	299842	-	LinJ22_V3.0680	LinJ22_V3.1550	185	0	0
LinJ22	684537	686380	211780	212213	+	LinJ22_V3.0480	LinJ22_V3.1550	180	1	1
LinJ22	684537	686380	302203	304046	-	LinJ22_V3.0690	LinJ22_V3.1550	180	1	1
LinJ22	686931	687598	256609	257466	+	LinJ22_V3.0570	LinJ22_V3.1550	183	1	1
LinJ22	686931	687598	300985	301652	-	LinJ22_V3.0680	LinJ22_V3.1550	183	1	1
LinJ22	688599	689485	299981	300671	+	LinJ22_V3.0680	LinJ22_V3.1550	185	0	0
LinJ22	688599	689485	298794	299842	+	LinJ22_V3.0680	LinJ22_V3.1550	185	0	0
LinJ22	689800	690467	256609	257466	-	LinJ22_V3.0570	LinJ22_V3.1550	183	1	1
LinJ22	689800	690467	300985	301652	+	LinJ22_V3.0680	LinJ22_V3.1550	183	1	1
LinJ22	689800	690467	342434	343306	+	LinJ22_V3.0780	LinJ22_V3.1550	183	1	1
LinJ22	689800	690467	686931	687598	-	LinJ22_V3.0570	LinJ22_V3.1550	183	1	1
LinJ22	691018	691449	302203	304046	+	LinJ22_V3.0680	LinJ22_V3.1550	180	1	1
LinJ22	691018	691449	684537	686380	-	LinJ22_V3.1550	LinJ22_V3.1550	180	1	1
LinJ22	691018	691449	211780	212213	-	LinJ22_V3.0480	LinJ22_V3.1550	180	1	1
LinJ23	1	862	771816	772695	-	LinJ23_V3.0010	LinJ23_V3.1970	32	0	0
LinJ23	82594	84110	102690	104148	-	LinJ23_V3.0250	LinJ23_V3.0300	194	1	1
LinJ23	82594	84110	88157	89680	-	LinJ23_V3.0250	LinJ23_V3.0260	194	1	1
LinJ23	102690	104148	88157	89680	+	LinJ23_V3.0270	LinJ23_V3.0300	194	1	1
LinJ23	104177	104671	92836	93330	+	LinJ23_V3.0290	LinJ23_V3.0300	195	2	2
LinJ23	128093	128676	121243	121823	-	LinJ23_V3.0360	LinJ23_V3.0380	196	2	2
LinJ23	164909	165392	202410	202926	-	LinJ23_V3.0480	LinJ23_V3.0580	197	2	2
LinJ23	175967	176752	64212	64998	+	LinJ23_V3.0220	LinJ23_V3.0490	198	0	0
LinJ23	214794	215332	202410	202926	-	LinJ23_V3.0590	LinJ23_V3.0600	197	2	2
LinJ23	214794	215332	164909	165392	+	LinJ23_V3.0480	LinJ23_V3.0600	197	2	2
LinJ23	217409	217908	164909	165392	-	LinJ23_V3.0480	LinJ23_V3.0610	197	2	2
LinJ23	217409	217908	214794	215332	-	LinJ23_V3.0610	LinJ23_V3.0610	197	2	2
LinJ23	217409	217908	202410	202926	+	LinJ23_V3.0590	LinJ23_V3.0610	197	2	2
LinJ23	241734	242177	257591	258035	+	LinJ23_V3.0670	LinJ23_V3.0700	199	2	2
LinJ23	250464	251876	301844	303066	+	LinJ23_V3.0700	LinJ23_V3.0780	200	1	1
LinJ23	250464	251876	522483	523085	+	LinJ23_V3.0700	LinJ23_V3.1300	200	1	0
LinJ23	250464	251876	292839	293552	+	LinJ23_V3.0700	LinJ23_V3.0780	200	1	1
LinJ23	301844	303066	292839	293552	+	LinJ23_V3.0790	LinJ23_V3.0780	200	1	1
LinJ23	327497	328313	292839	293552	+	LinJ23_V3.0790	LinJ23_V3.0840	200	1	1
LinJ23	365654	366247	433385	434469	+	LinJ23_V3.0900	LinJ23_V3.1040	201	2	2
LinJ23	369642	370458	292839	293552	+	LinJ23_V3.0790	LinJ23_V3.0900	200	1	1
LinJ23	369642	370458	327497	328313	+	LinJ23_V3.0850	LinJ23_V3.0900	200	1	1
LinJ23	398582	399148	438258	439368	+	LinJ23_V3.0970	LinJ23_V3.1050	201	2	2
LinJ23	398582	399148	417478	418060	+	LinJ23_V3.0970	LinJ23_V3.1000	201	2	2
LinJ23	398582	399148	433385	434469	+	LinJ23_V3.0970	LinJ23_V3.1040	201	2	2
LinJ23	398582	399148	365654	366247	+	LinJ23_V3.0900	LinJ23_V3.0960	201	2	2
LinJ23	417478	418060	433385	434469	+	LinJ23_V3.1010	LinJ23_V3.1040	201	2	2
LinJ23	417478	418060	438258	439368	+	LinJ23_V3.1010	LinJ23_V3.1050	201	2	2
LinJ23	417478	418060	365654	366247	+	LinJ23_V3.0900	LinJ23_V3.1000	201	2	2
LinJ23	432936	433219	385122	385409	+	LinJ23_V3.0940	LinJ23_V3.1040	202	0	0
LinJ23	438258	439368	433385	434469	+	LinJ23_V3.1050	LinJ23_V3.1050	201	2	2
LinJ23	438258	439368	365654	366247	+	LinJ23_V3.0900	LinJ23_V3.1050	201	2	2
LinJ23	488228	488795	559574	560136	-	LinJ23_V3.1180	LinJ23_V3.1390	203	2	2
LinJ23	488228	488795	541301	541744	-	LinJ23_V3.1180	LinJ23_V3.1340	203	2	2
LinJ23	488228	488795	534133	534939	+	LinJ23_V3.1180	LinJ23_V3.1320	203	2	2
LinJ23	488228	488795	570170	570604	-	LinJ23_V3.1180	LinJ23_V3.1440	203	2	2
LinJ23	488228	488795	546033	546596	+	LinJ23_V3.1180	LinJ23_V3.1350	203	2	2
LinJ23	488228	488795	565339	565787	+	LinJ23_V3.1180	LinJ23_V3.1420	203	2	2
LinJ23	493574	494020	500281	501867	+	LinJ23_V3.1190	LinJ23_V3.1220	204	0	0
LinJ23	493574	494020	496108	497694	+	LinJ23_V3.1190	LinJ23_V3.1200	204	0	0
LinJ23	494183	495935	502030	502356	+	LinJ23_V3.1190	LinJ23_V3.1230	204	0	0
LinJ23	494183	495935	500281	501867	+	LinJ23_V3.1200	LinJ23_V3.1220	204	0	0
LinJ23	494183	495935	496108	497694	+	LinJ23_V3.1200	LinJ23_V3.1200	204	0	0
LinJ23	496108	497694	500281	501867	+	LinJ23_V3.1210	LinJ23_V3.1220	204	0	0
LinJ23	498366	500108	494183	495935	+	LinJ23_V3.1190	LinJ23_V3.1210	204	0	0
LinJ23	498366	500108	502030	502356	+	LinJ23_V3.1210	LinJ23_V3.1230	204	0	0
LinJ23	498366	500108	496108	497694	+	LinJ23_V3.1210	LinJ23_V3.1210	204	0	0
LinJ23	498366	500108	500281	501867	+	LinJ23_V3.1220	LinJ23_V3.1220	204	0	0
LinJ23	522483	523085	301844	303066	+	LinJ23_V3.0790	LinJ23_V3.1300	200	0	1
LinJ23	530649	531423	559574	560136	-	LinJ23_V3.1320	LinJ23_V3.1390	203	2	2
LinJ23	530649	531423	488228	488795	+	LinJ23_V3.1180	LinJ23_V3.1310	203	2	2
LinJ23	530649	531423	534133	534939	+	LinJ23_V3.1320	LinJ23_V3.1320	203	2	2
LinJ23	530649	531423	546033	546596	+	LinJ23_V3.1320	LinJ23_V3.1350	203	2	2
LinJ23	530649	531423	565339	565787	+	LinJ23_V3.1320	LinJ23_V3.1420	203	2	2
LinJ23	530649	531423	570170	570604	-	LinJ23_V3.1320	LinJ23_V3.1440	203	2	2
LinJ23	530649	531423	541301	541744	-	LinJ23_V3.1320	LinJ23_V3.1340	203	2	2
LinJ23	534133	534939	570170	570604	-	LinJ23_V3.1330	LinJ23_V3.1440	203	2	2
LinJ23	534133	534939	541301	541744	-	LinJ23_V3.1330	LinJ23_V3.1340	203	2	2
LinJ23	534133	534939	565339	565787	+	LinJ23_V3.1330	LinJ23_V3.1420	203	2	2
LinJ23	534133	534939	546033	546596	+	LinJ23_V3.1330	LinJ23_V3.1350	203	2	2
LinJ23	541301	541744	570170	570604	+	LinJ23_V3.1350	LinJ23_V3.1440	203	2	2
LinJ23	541301	541744	565339	565787	-	LinJ23_V3.1350	LinJ23_V3.1420	203	2	2
LinJ23	546033	546596	565339	565787	+	LinJ23_V3.1360	LinJ23_V3.1420	203	2	2
LinJ23	546033	546596	541301	541744	-	LinJ23_V3.1350	LinJ23_V3.1350	203	2	2
LinJ23	546033	546596	570170	570604	-	LinJ23_V3.1360	LinJ23_V3.1440	203	2	2
LinJ23	555865	556389	546033	546596	-	LinJ23_V3.1360	LinJ23_V3.1370	203	2	2
LinJ23	555865	556389	534133	534939	-	LinJ23_V3.1330	LinJ23_V3.1370	203	2	2
LinJ23	555865	556389	541301	541744	+	LinJ23_V3.1350	LinJ23_V3.1370	203	2	2
LinJ23	555865	556389	559574	560136	+	LinJ23_V3.1380	LinJ23_V3.1390	203	2	2
LinJ23	555865	556389	530649	531423	-	LinJ23_V3.1320	LinJ23_V3.1370	203	2	2
LinJ23	555865	556389	570170	570604	+	LinJ23_V3.1380	LinJ23_V3.1440	203	2	2
LinJ23	555865	556389	565339	565787	-	LinJ23_V3.1380	LinJ23_V3.1420	203	2	2
LinJ23	555865	556389	488228	488795	-	LinJ23_V3.1180	LinJ23_V3.1370	203	2	2
LinJ23	559574	560136	565339	565787	-	LinJ23_V3.1400	LinJ23_V3.1420	203	2	2
LinJ23	559574	560136	541301	541744	+	LinJ23_V3.1350	LinJ23_V3.1390	203	2	2
LinJ23	559574	560136	570170	570604	+	LinJ23_V3.1400	LinJ23_V3.1440	203	2	2
LinJ23	559574	560136	534133	534939	-	LinJ23_V3.1330	LinJ23_V3.1390	203	2	2
LinJ23	559574	560136	546033	546596	-	LinJ23_V3.1360	LinJ23_V3.1390	203	2	2
LinJ23	570170	570604	565339	565787	-	LinJ23_V3.1430	LinJ23_V3.1440	203	2	2
LinJ23	661539	662163	678331	678870	+	LinJ23_V3.1630	LinJ23_V3.1670	205	2	2
LinJ23	661539	662163	657417	658041	+	LinJ23_V3.1620	LinJ23_V3.1620	205	2	2
LinJ23	678331	678870	657417	658041	+	LinJ23_V3.1620	LinJ23_V3.1670	205	2	2
LinJ23	684217	685191	760170	761146	-	LinJ23_V3.1700	LinJ23_V3.1940	207	1	1
LinJ23	684217	685191	685567	685784	+	LinJ23_V3.1700	LinJ23_V3.1690	207	1	0
LinJ23	720560	721452	687960	688508	-	LinJ23_V3.1710	LinJ23_V3.1820	208	2	2
LinJ23	735646	736538	720560	721452	+	LinJ23_V3.1830	LinJ23_V3.1870	208	2	2
LinJ23	735646	736538	687960	688508	-	LinJ23_V3.1710	LinJ23_V3.1870	208	2	2
LinJ23	738896	739230	658719	659050	+	LinJ23_V3.1620	LinJ23_V3.1880	206	0	0
LinJ23	760170	761146	685567	685784	-	LinJ23_V3.1700	LinJ23_V3.1940	207	1	0
LinJ24	30899	31434	26480	27016	+	LinJ24_V3.0130	LinJ24_V3.0140	214	2	2
LinJ24	91749	92215	119852	120332	+	LinJ24_V3.0310	LinJ24_V3.0360	210	2	2
LinJ24	91749	92215	132465	132951	+	LinJ24_V3.0310	LinJ24_V3.0380	210	2	2
LinJ24	109610	110567	150600	151458	+	LinJ24_V3.0350	LinJ24_V3.0430	209	1	1
LinJ24	117084	118083	150600	151458	+	LinJ24_V3.0360	LinJ24_V3.0430	209	1	1
LinJ24	117084	118083	109610	110567	+	LinJ24_V3.0350	LinJ24_V3.0350	209	1	1
LinJ24	132465	132951	119852	120332	+	LinJ24_V3.0370	LinJ24_V3.0380	210	2	2
LinJ24	138880	139304	132465	132951	+	LinJ24_V3.0390	LinJ24_V3.0400	210	2	2
LinJ24	138880	139304	91749	92215	+	LinJ24_V3.0310	LinJ24_V3.0400	210	2	2
LinJ24	138880	139304	119852	120332	+	LinJ24_V3.0370	LinJ24_V3.0400	210	2	2
LinJ24	151544	151976	119852	120332	+	LinJ24_V3.0370	LinJ24_V3.0430	210	2	2
LinJ24	151544	151976	91749	92215	+	LinJ24_V3.0310	LinJ24_V3.0430	210	2	2
LinJ24	151544	151976	138880	139304	+	LinJ24_V3.0410	LinJ24_V3.0430	210	2	2
LinJ24	151544	151976	132465	132951	+	LinJ24_V3.0390	LinJ24_V3.0430	210	2	2
LinJ24	152795	154229	159972	161405	+	LinJ24_V3.0450	LinJ24_V3.0450	211	0	0
LinJ24	157674	158106	151544	151976	+	LinJ24_V3.0440	LinJ24_V3.0440	210	2	2
LinJ24	157674	158106	119852	120332	+	LinJ24_V3.0370	LinJ24_V3.0440	210	2	2
LinJ24	157674	158106	132465	132951	+	LinJ24_V3.0390	LinJ24_V3.0440	210	2	2
LinJ24	157674	158106	91749	92215	+	LinJ24_V3.0310	LinJ24_V3.0440	210	2	2
LinJ24	157674	158106	138880	139304	+	LinJ24_V3.0410	LinJ24_V3.0440	210	2	2
LinJ24	158949	159574	42843	43466	+	LinJ24_V3.0190	LinJ24_V3.0450	212	0	0
LinJ24	210646	211528	638393	639272	+	LinJ24_V3.0610	LinJ24_V3.1700	213	0	0
LinJ24	279495	279732	275467	275704	+	LinJ24_V3.0780	LinJ24_V3.0780	215	2	2
LinJ24	284284	284812	303639	304165	+	LinJ24_V3.0800	LinJ24_V3.0840	216	2	2
LinJ24	368266	368849	463534	464118	+	LinJ24_V3.1070	LinJ24_V3.1300	217	0	0
LinJ24	386744	387083	430402	430740	+	LinJ24_V3.1110	LinJ24_V3.1190	218	2	2
LinJ24	425676	426014	428040	428378	+	LinJ24_V3.1200	LinJ24_V3.1190	218	2	2
LinJ24	425676	426014	430402	430740	+	LinJ24_V3.1200	LinJ24_V3.1190	218	2	2
LinJ24	425676	426014	386744	387083	+	LinJ24_V3.1110	LinJ24_V3.1190	218	2	2
LinJ24	428040	428378	386744	387083	+	LinJ24_V3.1110	LinJ24_V3.1190	218	2	2
LinJ24	428040	428378	430402	430740	+	LinJ24_V3.1200	LinJ24_V3.1190	218	2	2
LinJ24	460083	460531	464306	464850	-	LinJ24_V3.1300	LinJ24_V3.1300	219	2	2
LinJ24	460083	460531	493372	493964	+	LinJ24_V3.1300	LinJ24_V3.1390	219	2	2
LinJ24	460083	460531	462545	463089	+	LinJ24_V3.1300	LinJ24_V3.1300	219	2	2
LinJ24	460083	460531	508616	509189	+	LinJ24_V3.1300	LinJ24_V3.1430	219	2	2
LinJ24	460083	460531	498971	499546	+	LinJ24_V3.1300	LinJ24_V3.1400	219	2	2
LinJ24	462545	463089	493372	493964	+	LinJ24_V3.1310	LinJ24_V3.1390	219	2	2
LinJ24	462545	463089	464306	464850	-	LinJ24_V3.1310	LinJ24_V3.1300	219	2	2
LinJ24	481662	482094	498971	499546	+	LinJ24_V3.1340	LinJ24_V3.1400	219	2	2
LinJ24	481662	482094	508616	509189	+	LinJ24_V3.1340	LinJ24_V3.1430	219	2	2
LinJ24	481662	482094	462545	463089	+	LinJ24_V3.1310	LinJ24_V3.1330	219	2	2
LinJ24	481662	482094	460083	460531	+	LinJ24_V3.1300	LinJ24_V3.1330	219	2	2
LinJ24	481662	482094	493372	493964	+	LinJ24_V3.1340	LinJ24_V3.1390	219	2	2
LinJ24	481662	482094	464306	464850	-	LinJ24_V3.1310	LinJ24_V3.1330	219	2	2
LinJ24	493372	493964	464306	464850	-	LinJ24_V3.1310	LinJ24_V3.1390	219	2	2
LinJ24	498971	499546	462545	463089	+	LinJ24_V3.1310	LinJ24_V3.1400	219	2	2
LinJ24	498971	499546	493372	493964	+	LinJ24_V3.1400	LinJ24_V3.1400	219	2	2
LinJ24	498971	499546	464306	464850	-	LinJ24_V3.1310	LinJ24_V3.1400	219	2	2
LinJ24	508616	509189	462545	463089	+	LinJ24_V3.1310	LinJ24_V3.1430	219	2	2
LinJ24	508616	509189	493372	493964	+	LinJ24_V3.1400	LinJ24_V3.1430	219	2	2
LinJ24	508616	509189	498971	499546	+	LinJ24_V3.1410	LinJ24_V3.1430	219	2	2
LinJ24	508616	509189	464306	464850	-	LinJ24_V3.1310	LinJ24_V3.1430	219	2	2
LinJ24	581175	581434	579183	579442	+	LinJ24_V3.1570	LinJ24_V3.1570	221	0	0
LinJ24	616581	617769	539066	540258	+	LinJ24_V3.1490	LinJ24_V3.1640	220	1	1
LinJ24	644181	644662	663799	664282	+	LinJ24_V3.1720	LinJ24_V3.1780	222	2	2
LinJ24	646672	647561	539066	540258	-	LinJ24_V3.1490	LinJ24_V3.1710	220	1	1
LinJ24	646672	647561	616581	617769	-	LinJ24_V3.1650	LinJ24_V3.1710	220	1	1
LinJ24	706247	706844	730965	731568	+	LinJ24_V3.1930	LinJ24_V3.1950	223	2	2
LinJ24	706247	706844	748273	748868	+	LinJ24_V3.1930	LinJ24_V3.2010	223	2	2
LinJ24	706247	706844	716813	717411	+	LinJ24_V3.1930	LinJ24_V3.1940	223	2	2
LinJ24	716813	717411	748273	748868	+	LinJ24_V3.1950	LinJ24_V3.2010	223	2	2
LinJ24	716813	717411	730965	731568	+	LinJ24_V3.1950	LinJ24_V3.1950	223	2	2
LinJ24	748273	748868	730965	731568	+	LinJ24_V3.1960	LinJ24_V3.2010	223	2	2
LinJ24	776480	777080	807971	808586	+	LinJ24_V3.2110	LinJ24_V3.2230	224	2	2
LinJ24	776480	777080	786983	787589	-	LinJ24_V3.2110	LinJ24_V3.2150	224	2	2
LinJ24	780953	781336	807971	808586	+	LinJ24_V3.2140	LinJ24_V3.2230	224	2	2
LinJ24	780953	781336	786983	787589	-	LinJ24_V3.2140	LinJ24_V3.2150	224	2	2
LinJ24	780953	781336	776480	777080	+	LinJ24_V3.2110	LinJ24_V3.2130	224	2	2
LinJ24	786983	787589	807971	808586	-	LinJ24_V3.2160	LinJ24_V3.2230	224	2	2
LinJ25	26084	26602	58768	59327	+	LinJ25_V3.0100	LinJ25_V3.0200	228	2	2
LinJ25	30037	31228	1411	2163	+	LinJ25_V3.0010	LinJ25_V3.0110	225	1	1
LinJ25	50934	51487	58768	59327	+	LinJ25_V3.0190	LinJ25_V3.0200	228	2	2
LinJ25	50934	51487	26084	26602	+	LinJ25_V3.0100	LinJ25_V3.0180	228	2	2
LinJ25	81900	83091	1411	2163	+	LinJ25_V3.0010	LinJ25_V3.0280	225	1	1
LinJ25	81900	83091	30037	31228	+	LinJ25_V3.0120	LinJ25_V3.0280	225	1	1
LinJ25	220205	220772	258503	258868	-	LinJ25_V3.0680	LinJ25_V3.0760	226	2	2
LinJ25	248892	249452	258503	258868	+	LinJ25_V3.0720	LinJ25_V3.0760	226	2	2
LinJ25	248892	249452	220205	220772	-	LinJ25_V3.0680	LinJ25_V3.0710	226	2	2
LinJ25	256503	256896	257396	257789	+	LinJ25_V3.0750	LinJ25_V3.0750	227	0	0
LinJ25	438724	439275	400308	400859	-	LinJ25_V3.1110	LinJ25_V3.1150	229	1	1
LinJ25	493207	493540	511278	511681	-	LinJ25_V3.1300	LinJ25_V3.1360	230	0	0
LinJ25	493207	493540	447914	448231	-	LinJ25_V3.1190	LinJ25_V3.1290	230	0	0
LinJ25	505547	506121	562003	562578	+	LinJ25_V3.1340	LinJ25_V3.1490	232	2	2
LinJ25	505547	506121	568420	569008	+	LinJ25_V3.1340	LinJ25_V3.1520	232	2	2
LinJ25	505547	506121	573420	573855	+	LinJ25_V3.1340	LinJ25_V3.1530	232	2	2
LinJ25	505547	506121	538737	539354	+	LinJ25_V3.1340	LinJ25_V3.1430	232	2	2
LinJ25	505547	506121	555241	555794	+	LinJ25_V3.1340	LinJ25_V3.1480	232	2	2
LinJ25	505547	506121	599856	600456	+	LinJ25_V3.1340	LinJ25_V3.1600	232	2	2
LinJ25	505547	506121	620024	620533	+	LinJ25_V3.1340	LinJ25_V3.1630	232	2	2
LinJ25	511278	511681	447914	448231	+	LinJ25_V3.1190	LinJ25_V3.1360	230	0	0
LinJ25	538737	539354	620024	620533	+	LinJ25_V3.1440	LinJ25_V3.1630	232	2	2
LinJ25	538737	539354	562003	562578	+	LinJ25_V3.1440	LinJ25_V3.1490	232	2	2
LinJ25	538737	539354	573420	573855	+	LinJ25_V3.1440	LinJ25_V3.1530	232	2	2
LinJ25	538737	539354	568420	569008	+	LinJ25_V3.1440	LinJ25_V3.1520	232	2	2
LinJ25	538737	539354	599856	600456	+	LinJ25_V3.1440	LinJ25_V3.1600	232	2	2
LinJ25	538737	539354	555241	555794	+	LinJ25_V3.1440	LinJ25_V3.1480	232	2	2
LinJ25	555241	555794	599856	600456	+	LinJ25_V3.1490	LinJ25_V3.1600	232	2	2
LinJ25	555241	555794	562003	562578	+	LinJ25_V3.1490	LinJ25_V3.1490	232	2	2
LinJ25	568420	569008	562003	562578	+	LinJ25_V3.1500	LinJ25_V3.1520	232	2	2
LinJ25	568420	569008	599856	600456	+	LinJ25_V3.1530	LinJ25_V3.1600	232	2	2
LinJ25	568420	569008	555241	555794	+	LinJ25_V3.1490	LinJ25_V3.1520	232	2	2
LinJ25	573420	573855	555241	555794	+	LinJ25_V3.1490	LinJ25_V3.1530	232	2	2
LinJ25	573420	573855	562003	562578	+	LinJ25_V3.1500	LinJ25_V3.1530	232	2	2
LinJ25	573420	573855	599856	600456	+	LinJ25_V3.1540	LinJ25_V3.1600	232	2	2
LinJ25	573420	573855	568420	569008	+	LinJ25_V3.1530	LinJ25_V3.1530	232	2	2
LinJ25	599856	600456	562003	562578	+	LinJ25_V3.1500	LinJ25_V3.1600	232	2	2
LinJ25	620024	620533	568420	569008	+	LinJ25_V3.1530	LinJ25_V3.1630	232	2	2
LinJ25	620024	620533	562003	562578	+	LinJ25_V3.1500	LinJ25_V3.1630	232	2	2
LinJ25	620024	620533	573420	573855	+	LinJ25_V3.1540	LinJ25_V3.1630	232	2	2
LinJ25	620024	620533	599856	600456	+	LinJ25_V3.1610	LinJ25_V3.1630	232	2	2
LinJ25	620024	620533	555241	555794	+	LinJ25_V3.1490	LinJ25_V3.1630	232	2	2
LinJ25	657859	658212	675298	675654	-	LinJ25_V3.1760	LinJ25_V3.1800	233	2	2
LinJ25	752683	753276	830235	830834	+	LinJ25_V3.2080	LinJ25_V3.2390	234	2	2
LinJ25	752683	753276	823486	824097	-	LinJ25_V3.2080	LinJ25_V3.2360	234	2	2
LinJ25	752683	753276	798054	798608	-	LinJ25_V3.2080	LinJ25_V3.2230	234	2	2
LinJ25	823486	824097	798054	798608	+	LinJ25_V3.2240	LinJ25_V3.2360	234	2	2
LinJ25	830235	830834	798054	798608	-	LinJ25_V3.2240	LinJ25_V3.2390	234	2	2
LinJ25	830235	830834	823486	824097	-	LinJ25_V3.2370	LinJ25_V3.2390	234	2	2
LinJ25	850941	851753	752683	753276	+	LinJ25_V3.2080	LinJ25_V3.2460	234	2	2
LinJ25	850941	851753	798054	798608	-	LinJ25_V3.2240	LinJ25_V3.2460	234	2	2
LinJ25	850941	851753	823486	824097	-	LinJ25_V3.2370	LinJ25_V3.2460	234	2	2
LinJ25	850941	851753	830235	830834	+	LinJ25_V3.2400	LinJ25_V3.2460	234	2	2
LinJ25	863062	863893	850941	851753	+	LinJ25_V3.2470	LinJ25_V3.2500	234	2	2
LinJ25	863062	863893	798054	798608	-	LinJ25_V3.2240	LinJ25_V3.2500	234	2	2
LinJ25	863062	863893	752683	753276	+	LinJ25_V3.2080	LinJ25_V3.2500	234	2	2
LinJ25	863062	863893	830235	830834	+	LinJ25_V3.2400	LinJ25_V3.2500	234	2	2
LinJ25	863062	863893	823486	824097	-	LinJ25_V3.2370	LinJ25_V3.2500	234	2	2
LinJ25	863062	863893	863995	864457	+	LinJ25_V3.2510	LinJ25_V3.2500	234	2	2
LinJ25	863995	864457	752683	753276	+	LinJ25_V3.2080	LinJ25_V3.2500	234	2	2
LinJ25	863995	864457	798054	798608	-	LinJ25_V3.2240	LinJ25_V3.2500	234	2	2
LinJ25	863995	864457	850941	851753	+	LinJ25_V3.2470	LinJ25_V3.2500	234	2	2
LinJ25	863995	864457	830235	830834	+	LinJ25_V3.2400	LinJ25_V3.2500	234	2	2
LinJ25	863995	864457	823486	824097	-	LinJ25_V3.2370	LinJ25_V3.2500	234	2	2
LinJ25	886989	887300	487785	488096	+	LinJ25_V3.1290	LinJ25_V3.2570	231	0	0
LinJ26	1	423	1046892	1047143	-	LinJ26_V3.0010	LinJ26_V3.2740	32	0	0
LinJ26	1	423	1045415	1045720	-	LinJ26_V3.0010	LinJ26_V3.2740	32	0	0
LinJ26	1	423	1048345	1048650	-	LinJ26_V3.0010	LinJ26_V3.2740	32	0	0
LinJ26	1	423	1045725	1046439	-	LinJ26_V3.0010	LinJ26_V3.2740	32	0	0
LinJ26	1	423	1044607	1044894	-	LinJ26_V3.0010	LinJ26_V3.2740	32	0	0
LinJ26	1	423	1049795	1050027	-	LinJ26_V3.0010	LinJ26_V3.2740	32	0	0
LinJ26	1	423	1049167	1049508	-	LinJ26_V3.0010	LinJ26_V3.2740	32	0	0
LinJ26	1	423	1043555	1043788	-	LinJ26_V3.0010	LinJ26_V3.2740	32	0	0
LinJ26	1	423	1043881	1044434	-	LinJ26_V3.0010	LinJ26_V3.2740	32	0	0
LinJ26	1	423	1045043	1045394	-	LinJ26_V3.0010	LinJ26_V3.2740	32	0	0
LinJ26	18629	19727	23110	24208	+	LinJ26_V3.0090	LinJ26_V3.0090	239	0	0
LinJ26	20906	22551	27093	28735	+	LinJ26_V3.0100	LinJ26_V3.0110	240	0	0
LinJ26	34033	34688	49399	49977	+	LinJ26_V3.0140	LinJ26_V3.0180	235	2	2
LinJ26	34033	34688	126707	127371	+	LinJ26_V3.0140	LinJ26_V3.0460	235	2	2
LinJ26	45272	45953	34033	34688	+	LinJ26_V3.0140	LinJ26_V3.0160	235	2	2
LinJ26	45272	45953	49399	49977	+	LinJ26_V3.0170	LinJ26_V3.0180	235	2	2
LinJ26	45272	45953	126707	127371	+	LinJ26_V3.0170	LinJ26_V3.0460	235	2	2
LinJ26	101139	101784	34033	34688	+	LinJ26_V3.0140	LinJ26_V3.0360	235	2	2
LinJ26	101139	101784	49399	49977	+	LinJ26_V3.0190	LinJ26_V3.0360	235	2	2
LinJ26	101139	101784	45272	45953	+	LinJ26_V3.0170	LinJ26_V3.0360	235	2	2
LinJ26	101139	101784	126707	127371	+	LinJ26_V3.0370	LinJ26_V3.0460	235	2	2
LinJ26	126707	127371	49399	49977	+	LinJ26_V3.0190	LinJ26_V3.0460	235	2	2
LinJ26	167135	167703	208147	208826	+	LinJ26_V3.0600	LinJ26_V3.0700	238	2	2
LinJ26	167135	167703	226056	226999	-	LinJ26_V3.0600	LinJ26_V3.0760	238	2	2
LinJ26	167135	167703	269104	269618	+	LinJ26_V3.0600	LinJ26_V3.0910	238	2	2
LinJ26	167135	167703	232337	233467	+	LinJ26_V3.0600	LinJ26_V3.0780	238	2	2
LinJ26	208147	208826	226056	226999	-	LinJ26_V3.0710	LinJ26_V3.0760	238	2	2
LinJ26	208147	208826	269104	269618	+	LinJ26_V3.0710	LinJ26_V3.0910	238	2	2
LinJ26	232337	233467	226056	226999	-	LinJ26_V3.0770	LinJ26_V3.0780	238	2	2
LinJ26	232337	233467	208147	208826	+	LinJ26_V3.0710	LinJ26_V3.0780	238	2	2
LinJ26	232337	233467	269104	269618	+	LinJ26_V3.0790	LinJ26_V3.0910	238	2	2
LinJ26	269104	269618	226056	226999	-	LinJ26_V3.0770	LinJ26_V3.0910	238	2	2
LinJ26	500210	500760	532302	533859	+	LinJ26_V3.1430	LinJ26_V3.1480	241	2	2
LinJ26	500210	500760	474492	474920	+	LinJ26_V3.1400	LinJ26_V3.1420	241	2	2
LinJ26	500210	500760	568673	569204	+	LinJ26_V3.1430	LinJ26_V3.1550	241	2	2
LinJ26	522827	523364	568673	569204	-	LinJ26_V3.1470	LinJ26_V3.1550	241	2	2
LinJ26	522827	523364	500210	500760	-	LinJ26_V3.1430	LinJ26_V3.1460	241	2	2
LinJ26	522827	523364	532302	533859	-	LinJ26_V3.1470	LinJ26_V3.1480	241	2	2
LinJ26	522827	523364	474492	474920	-	LinJ26_V3.1400	LinJ26_V3.1460	241	2	2
LinJ26	532302	533859	474492	474920	+	LinJ26_V3.1400	LinJ26_V3.1480	241	2	2
LinJ26	563758	564275	568673	569204	+	LinJ26_V3.1550	LinJ26_V3.1550	241	2	2
LinJ26	563758	564275	500210	500760	+	LinJ26_V3.1430	LinJ26_V3.1540	241	2	2
LinJ26	563758	564275	474492	474920	+	LinJ26_V3.1400	LinJ26_V3.1540	241	2	2
LinJ26	563758	564275	616733	617170	+	LinJ26_V3.1550	LinJ26_V3.1710	241	2	2
LinJ26	563758	564275	522827	523364	-	LinJ26_V3.1470	LinJ26_V3.1540	241	2	2
LinJ26	563758	564275	532302	533859	+	LinJ26_V3.1490	LinJ26_V3.1540	241	2	2
LinJ26	568673	569204	532302	533859	+	LinJ26_V3.1490	LinJ26_V3.1550	241	2	2
LinJ26	568673	569204	474492	474920	+	LinJ26_V3.1400	LinJ26_V3.1550	241	2	2
LinJ26	589952	590626	589015	589689	+	LinJ26_V3.1620	LinJ26_V3.1620	242	0	0
LinJ26	597585	598681	604006	604481	+	LinJ26_V3.1670	LinJ26_V3.1670	241	2	2
LinJ26	597585	598681	532302	533859	-	LinJ26_V3.1490	LinJ26_V3.1660	241	2	2
LinJ26	616733	617170	568673	569204	+	LinJ26_V3.1560	LinJ26_V3.1710	241	2	2
LinJ26	616733	617170	500210	500760	+	LinJ26_V3.1430	LinJ26_V3.1710	241	2	2
LinJ26	616733	617170	474492	474920	+	LinJ26_V3.1400	LinJ26_V3.1710	241	2	2
LinJ26	616733	617170	522827	523364	-	LinJ26_V3.1470	LinJ26_V3.1710	241	2	2
LinJ26	616733	617170	532302	533859	+	LinJ26_V3.1490	LinJ26_V3.1710	241	2	2
LinJ26	648646	649139	694462	694899	+	LinJ26_V3.1810	LinJ26_V3.1890	243	2	2
LinJ26	652008	652220	712885	713604	+	LinJ26_V3.1820	LinJ26_V3.1930	244	0	0
LinJ26	672913	673351	694462	694899	+	LinJ26_V3.1850	LinJ26_V3.1890	243	2	2
LinJ26	672913	673351	678923	679401	+	LinJ26_V3.1850	LinJ26_V3.1860	243	2	2
LinJ26	672913	673351	648646	649139	+	LinJ26_V3.1810	LinJ26_V3.1840	243	2	2
LinJ26	678923	679401	648646	649139	+	LinJ26_V3.1810	LinJ26_V3.1860	243	2	2
LinJ26	678923	679401	694462	694899	+	LinJ26_V3.1880	LinJ26_V3.1890	243	2	2
LinJ26	712885	713604	943958	944571	+	LinJ26_V3.1940	LinJ26_V3.2450	244	0	0
LinJ26	777257	777931	789247	789923	+	LinJ26_V3.2090	LinJ26_V3.2100	246	0	0
LinJ26	779704	780243	772402	772934	+	LinJ26_V3.2080	LinJ26_V3.2080	245	2	2
LinJ26	976359	976908	1017535	1018138	+	LinJ26_V3.2570	LinJ26_V3.2680	237	2	2
LinJ26	976359	976908	998529	999132	+	LinJ26_V3.2570	LinJ26_V3.2620	237	2	2
LinJ26	977460	978624	1012170	1013333	+	LinJ26_V3.2570	LinJ26_V3.2670	236	1	1
LinJ26	977460	978624	988385	989337	+	LinJ26_V3.2570	LinJ26_V3.2590	236	1	1
LinJ26	998529	999132	1017535	1018138	+	LinJ26_V3.2630	LinJ26_V3.2680	237	2	2
LinJ26	1012170	1013333	988385	989337	+	LinJ26_V3.2600	LinJ26_V3.2670	236	1	1
LinJ26	1043555	1043788	1043881	1044434	+	LinJ26_V3.0170	LinJ26_V3.2740	32	0	0
LinJ26	1043555	1043788	1046892	1047143	+	LinJ26_V3.0170	LinJ26_V3.2740	32	0	0
LinJ26	1043555	1043788	1049167	1049508	+	LinJ26_V3.0170	LinJ26_V3.2740	32	0	0
LinJ26	1043555	1043788	1045043	1045394	+	LinJ26_V3.0170	LinJ26_V3.2740	32	0	0
LinJ26	1043881	1044434	1048345	1048650	+	LinJ26_V3.1400	LinJ26_V3.2740	32	0	0
LinJ26	1043881	1044434	1045043	1045394	+	LinJ26_V3.1400	LinJ26_V3.2740	32	0	0
LinJ26	1043881	1044434	1046892	1047143	+	LinJ26_V3.1400	LinJ26_V3.2740	32	0	0
LinJ26	1044607	1044894	1049167	1049508	+	LinJ26_V3.1400	LinJ26_V3.2740	32	0	0
LinJ26	1044607	1044894	1043555	1043788	+	LinJ26_V3.1400	LinJ26_V3.2740	32	0	0
LinJ26	1044607	1044894	1045043	1045394	+	LinJ26_V3.1400	LinJ26_V3.2740	32	0	0
LinJ26	1044607	1044894	1048345	1048650	+	LinJ26_V3.1400	LinJ26_V3.2740	32	0	0
LinJ26	1044607	1044894	1043881	1044434	+	LinJ26_V3.1400	LinJ26_V3.2740	32	0	0
LinJ26	1044607	1044894	1045415	1045720	+	LinJ26_V3.1400	LinJ26_V3.2740	32	0	0
LinJ26	1044607	1044894	1045725	1046439	+	LinJ26_V3.1400	LinJ26_V3.2740	32	0	0
LinJ26	1044607	1044894	1046892	1047143	+	LinJ26_V3.1400	LinJ26_V3.2740	32	0	0
LinJ26	1044607	1044894	1049795	1050027	+	LinJ26_V3.1400	LinJ26_V3.2740	32	0	0
LinJ26	1045415	1045720	1046892	1047143	+	LinJ26_V3.0090	LinJ26_V3.2740	32	0	0
LinJ26	1045415	1045720	1043881	1044434	+	LinJ26_V3.0090	LinJ26_V3.2740	32	0	0
LinJ26	1045415	1045720	1049167	1049508	+	LinJ26_V3.0090	LinJ26_V3.2740	32	0	0
LinJ26	1045415	1045720	1043555	1043788	+	LinJ26_V3.0090	LinJ26_V3.2740	32	0	0
LinJ26	1045415	1045720	1048345	1048650	+	LinJ26_V3.0090	LinJ26_V3.2740	32	0	0
LinJ26	1045415	1045720	1045043	1045394	+	LinJ26_V3.0090	LinJ26_V3.2740	32	0	0
LinJ26	1045725	1046439	1045415	1045720	+	LinJ26_V3.0170	LinJ26_V3.2740	32	0	0
LinJ26	1045725	1046439	1046892	1047143	+	LinJ26_V3.0170	LinJ26_V3.2740	32	0	0
LinJ26	1045725	1046439	1049167	1049508	+	LinJ26_V3.0170	LinJ26_V3.2740	32	0	0
LinJ26	1045725	1046439	1045043	1045394	+	LinJ26_V3.0170	LinJ26_V3.2740	32	0	0
LinJ26	1045725	1046439	1048345	1048650	+	LinJ26_V3.0170	LinJ26_V3.2740	32	0	0
LinJ26	1045725	1046439	1043555	1043788	+	LinJ26_V3.0170	LinJ26_V3.2740	32	0	0
LinJ26	1045725	1046439	1049795	1050027	+	LinJ26_V3.0170	LinJ26_V3.2740	32	0	0
LinJ26	1045725	1046439	1043881	1044434	+	LinJ26_V3.0170	LinJ26_V3.2740	32	0	0
LinJ26	1046892	1047143	1045043	1045394	+	LinJ26_V3.0140	LinJ26_V3.2740	32	0	0
LinJ26	1048345	1048650	1045043	1045394	+	LinJ26_V3.1400	LinJ26_V3.2740	32	0	0
LinJ26	1048345	1048650	1046892	1047143	+	LinJ26_V3.1400	LinJ26_V3.2740	32	0	0
LinJ26	1049167	1049508	1043881	1044434	+	LinJ26_V3.1400	LinJ26_V3.2740	32	0	0
LinJ26	1049167	1049508	1045043	1045394	+	LinJ26_V3.1400	LinJ26_V3.2740	32	0	0
LinJ26	1049167	1049508	1046892	1047143	+	LinJ26_V3.1400	LinJ26_V3.2740	32	0	0
LinJ26	1049167	1049508	1048345	1048650	+	LinJ26_V3.1400	LinJ26_V3.2740	32	0	0
LinJ26	1049795	1050027	1049167	1049508	+	LinJ26_V3.0170	LinJ26_V3.2740	32	0	0
LinJ26	1049795	1050027	1043555	1043788	+	LinJ26_V3.0170	LinJ26_V3.2740	32	0	0
LinJ26	1049795	1050027	1046892	1047143	+	LinJ26_V3.0170	LinJ26_V3.2740	32	0	0
LinJ26	1049795	1050027	1045043	1045394	+	LinJ26_V3.0170	LinJ26_V3.2740	32	0	0
LinJ26	1049795	1050027	1048345	1048650	+	LinJ26_V3.0170	LinJ26_V3.2740	32	0	0
LinJ26	1049795	1050027	1043881	1044434	+	LinJ26_V3.0170	LinJ26_V3.2740	32	0	0
LinJ26	1049795	1050027	1045415	1045720	+	LinJ26_V3.0170	LinJ26_V3.2740	32	0	0
LinJ27	17459	18122	29908	30557	-	LinJ27_V3.0060	LinJ27_V3.0110	249	2	2
LinJ27	17459	18122	74614	75208	+	LinJ27_V3.0060	LinJ27_V3.0300	249	2	2
LinJ27	17459	18122	55405	56041	-	LinJ27_V3.0060	LinJ27_V3.0230	249	2	2
LinJ27	17459	18122	133916	134588	+	LinJ27_V3.0060	LinJ27_V3.0470	249	2	2
LinJ27	17459	18122	104525	105132	+	LinJ27_V3.0060	LinJ27_V3.0380	249	2	2
LinJ27	17459	18122	84769	85418	+	LinJ27_V3.0060	LinJ27_V3.0320	249	2	2
LinJ27	17459	18122	127209	127860	-	LinJ27_V3.0060	LinJ27_V3.0450	249	2	2
LinJ27	17459	18122	139088	139747	+	LinJ27_V3.0060	LinJ27_V3.0480	249	2	2
LinJ27	17459	18122	41821	42409	-	LinJ27_V3.0060	LinJ27_V3.0160	249	2	2
LinJ27	17459	18122	79644	80271	+	LinJ27_V3.0060	LinJ27_V3.0310	249	2	2
LinJ27	17459	18122	51093	51724	-	LinJ27_V3.0060	LinJ27_V3.0210	249	2	2
LinJ27	29908	30557	104525	105132	-	LinJ27_V3.0120	LinJ27_V3.0380	249	2	2
LinJ27	29908	30557	79644	80271	-	LinJ27_V3.0120	LinJ27_V3.0310	249	2	2
LinJ27	41821	42409	127209	127860	+	LinJ27_V3.0170	LinJ27_V3.0450	249	2	2
LinJ27	41821	42409	104525	105132	-	LinJ27_V3.0170	LinJ27_V3.0380	249	2	2
LinJ27	41821	42409	79644	80271	-	LinJ27_V3.0170	LinJ27_V3.0310	249	2	2
LinJ27	41821	42409	74614	75208	-	LinJ27_V3.0170	LinJ27_V3.0300	249	2	2
LinJ27	41821	42409	51093	51724	+	LinJ27_V3.0170	LinJ27_V3.0210	249	2	2
LinJ27	41821	42409	139088	139747	-	LinJ27_V3.0170	LinJ27_V3.0480	249	2	2
LinJ27	41821	42409	133916	134588	-	LinJ27_V3.0170	LinJ27_V3.0470	249	2	2
LinJ27	41821	42409	29908	30557	+	LinJ27_V3.0120	LinJ27_V3.0160	249	2	2
LinJ27	51093	51724	74614	75208	-	LinJ27_V3.0220	LinJ27_V3.0300	249	2	2
LinJ27	51093	51724	127209	127860	+	LinJ27_V3.0220	LinJ27_V3.0450	249	2	2
LinJ27	51093	51724	79644	80271	-	LinJ27_V3.0220	LinJ27_V3.0310	249	2	2
LinJ27	51093	51724	139088	139747	-	LinJ27_V3.0220	LinJ27_V3.0480	249	2	2
LinJ27	51093	51724	104525	105132	-	LinJ27_V3.0220	LinJ27_V3.0380	249	2	2
LinJ27	51093	51724	133916	134588	-	LinJ27_V3.0220	LinJ27_V3.0470	249	2	2
LinJ27	51093	51724	29908	30557	+	LinJ27_V3.0120	LinJ27_V3.0210	249	2	2
LinJ27	55405	56041	29908	30557	+	LinJ27_V3.0120	LinJ27_V3.0230	249	2	2
LinJ27	55405	56041	41821	42409	+	LinJ27_V3.0170	LinJ27_V3.0230	249	2	2
LinJ27	55405	56041	133916	134588	-	LinJ27_V3.0240	LinJ27_V3.0470	249	2	2
LinJ27	55405	56041	139088	139747	-	LinJ27_V3.0240	LinJ27_V3.0480	249	2	2
LinJ27	55405	56041	84769	85418	-	LinJ27_V3.0240	LinJ27_V3.0320	249	2	2
LinJ27	55405	56041	79644	80271	-	LinJ27_V3.0240	LinJ27_V3.0310	249	2	2
LinJ27	55405	56041	74614	75208	-	LinJ27_V3.0240	LinJ27_V3.0300	249	2	2
LinJ27	55405	56041	127209	127860	+	LinJ27_V3.0240	LinJ27_V3.0450	249	2	2
LinJ27	55405	56041	51093	51724	+	LinJ27_V3.0220	LinJ27_V3.0230	249	2	2
LinJ27	55405	56041	104525	105132	-	LinJ27_V3.0240	LinJ27_V3.0380	249	2	2
LinJ27	57430	58903	996980	999601	-	LinJ27_V3.0250	LinJ27_V3.2480	262	0	0
LinJ27	57430	58903	983668	989344	-	LinJ27_V3.0250	LinJ27_V3.2460	262	0	0
LinJ27	58922	60785	56820	57418	+	LinJ27_V3.0250	LinJ27_V3.0250	261	0	0
LinJ27	74614	75208	127209	127860	-	LinJ27_V3.0310	LinJ27_V3.0450	249	2	2
LinJ27	74614	75208	79644	80271	+	LinJ27_V3.0310	LinJ27_V3.0310	249	2	2
LinJ27	74614	75208	29908	30557	-	LinJ27_V3.0120	LinJ27_V3.0300	249	2	2
LinJ27	74614	75208	104525	105132	+	LinJ27_V3.0310	LinJ27_V3.0380	249	2	2
LinJ27	79644	80271	104525	105132	+	LinJ27_V3.0320	LinJ27_V3.0380	249	2	2
LinJ27	84769	85418	139088	139747	+	LinJ27_V3.0330	LinJ27_V3.0480	249	2	2
LinJ27	84769	85418	104525	105132	+	LinJ27_V3.0330	LinJ27_V3.0380	249	2	2
LinJ27	84769	85418	127209	127860	-	LinJ27_V3.0330	LinJ27_V3.0450	249	2	2
LinJ27	84769	85418	133916	134588	+	LinJ27_V3.0330	LinJ27_V3.0470	249	2	2
LinJ27	84769	85418	74614	75208	+	LinJ27_V3.0310	LinJ27_V3.0320	249	2	2
LinJ27	84769	85418	29908	30557	-	LinJ27_V3.0120	LinJ27_V3.0320	249	2	2
LinJ27	84769	85418	41821	42409	-	LinJ27_V3.0170	LinJ27_V3.0320	249	2	2
LinJ27	84769	85418	79644	80271	+	LinJ27_V3.0320	LinJ27_V3.0320	249	2	2
LinJ27	84769	85418	51093	51724	-	LinJ27_V3.0220	LinJ27_V3.0320	249	2	2
LinJ27	127209	127860	104525	105132	-	LinJ27_V3.0390	LinJ27_V3.0450	249	2	2
LinJ27	127209	127860	79644	80271	-	LinJ27_V3.0320	LinJ27_V3.0450	249	2	2
LinJ27	127209	127860	29908	30557	+	LinJ27_V3.0120	LinJ27_V3.0450	249	2	2
LinJ27	133916	134588	74614	75208	+	LinJ27_V3.0310	LinJ27_V3.0470	249	2	2
LinJ27	133916	134588	127209	127860	-	LinJ27_V3.0460	LinJ27_V3.0470	249	2	2
LinJ27	133916	134588	29908	30557	-	LinJ27_V3.0120	LinJ27_V3.0470	249	2	2
LinJ27	133916	134588	104525	105132	+	LinJ27_V3.0390	LinJ27_V3.0470	249	2	2
LinJ27	133916	134588	79644	80271	+	LinJ27_V3.0320	LinJ27_V3.0470	249	2	2
LinJ27	139088	139747	104525	105132	+	LinJ27_V3.0390	LinJ27_V3.0480	249	2	2
LinJ27	139088	139747	29908	30557	-	LinJ27_V3.0120	LinJ27_V3.0480	249	2	2
LinJ27	139088	139747	133916	134588	+	LinJ27_V3.0480	LinJ27_V3.0480	249	2	2
LinJ27	139088	139747	127209	127860	-	LinJ27_V3.0460	LinJ27_V3.0480	249	2	2
LinJ27	139088	139747	79644	80271	+	LinJ27_V3.0320	LinJ27_V3.0480	249	2	2
LinJ27	139088	139747	74614	75208	+	LinJ27_V3.0310	LinJ27_V3.0480	249	2	2
LinJ27	225848	226446	207473	208071	+	LinJ27_V3.0540	LinJ27_V3.0570	250	1	1
LinJ27	283899	284120	319308	319892	+	LinJ27_V3.0720	LinJ27_V3.0770	251	2	2
LinJ27	283899	284120	303593	304155	+	LinJ27_V3.0720	LinJ27_V3.0750	251	2	2
LinJ27	283899	284120	336333	336982	+	LinJ27_V3.0720	LinJ27_V3.0810	251	2	2
LinJ27	283899	284120	289373	289945	-	LinJ27_V3.0720	LinJ27_V3.0720	251	2	2
LinJ27	283899	284120	382387	382954	+	LinJ27_V3.0720	LinJ27_V3.0920	251	2	2
LinJ27	289373	289945	358138	358683	+	LinJ27_V3.0730	LinJ27_V3.0830	251	2	2
LinJ27	289373	289945	336333	336982	-	LinJ27_V3.0730	LinJ27_V3.0810	251	2	2
LinJ27	303593	304155	319308	319892	+	LinJ27_V3.0760	LinJ27_V3.0770	251	2	2
LinJ27	303593	304155	382387	382954	+	LinJ27_V3.0760	LinJ27_V3.0920	251	2	2
LinJ27	303593	304155	289373	289945	-	LinJ27_V3.0730	LinJ27_V3.0750	251	2	2
LinJ27	303593	304155	336333	336982	+	LinJ27_V3.0760	LinJ27_V3.0810	251	2	2
LinJ27	303593	304155	358138	358683	-	LinJ27_V3.0760	LinJ27_V3.0830	251	2	2
LinJ27	319308	319892	336333	336982	+	LinJ27_V3.0780	LinJ27_V3.0810	251	2	2
LinJ27	319308	319892	382387	382954	+	LinJ27_V3.0780	LinJ27_V3.0920	251	2	2
LinJ27	319308	319892	289373	289945	-	LinJ27_V3.0730	LinJ27_V3.0770	251	2	2
LinJ27	319308	319892	358138	358683	-	LinJ27_V3.0780	LinJ27_V3.0830	251	2	2
LinJ27	324915	325555	289373	289945	-	LinJ27_V3.0730	LinJ27_V3.0790	251	2	2
LinJ27	324915	325555	382387	382954	+	LinJ27_V3.0800	LinJ27_V3.0920	251	2	2
LinJ27	324915	325555	283899	284120	+	LinJ27_V3.0720	LinJ27_V3.0790	251	2	2
LinJ27	324915	325555	336333	336982	+	LinJ27_V3.0800	LinJ27_V3.0810	251	2	2
LinJ27	324915	325555	319308	319892	+	LinJ27_V3.0780	LinJ27_V3.0790	251	2	2
LinJ27	324915	325555	303593	304155	+	LinJ27_V3.0760	LinJ27_V3.0790	251	2	2
LinJ27	324915	325555	358138	358683	-	LinJ27_V3.0800	LinJ27_V3.0830	251	2	2
LinJ27	340560	341454	349929	350829	-	LinJ27_V3.0820	LinJ27_V3.0820	252	1	1
LinJ27	340560	341454	316512	317385	+	LinJ27_V3.0770	LinJ27_V3.0810	252	1	1
LinJ27	349929	350829	316512	317385	-	LinJ27_V3.0770	LinJ27_V3.0820	252	1	1
LinJ27	358138	358683	336333	336982	-	LinJ27_V3.0820	LinJ27_V3.0830	251	2	2
LinJ27	382387	382954	289373	289945	-	LinJ27_V3.0730	LinJ27_V3.0920	251	2	2
LinJ27	382387	382954	336333	336982	+	LinJ27_V3.0820	LinJ27_V3.0920	251	2	2
LinJ27	382387	382954	358138	358683	-	LinJ27_V3.0840	LinJ27_V3.0920	251	2	2
LinJ27	411379	411803	431917	432341	+	LinJ27_V3.1010	LinJ27_V3.1060	253	1	1
LinJ27	424143	424695	324915	325555	+	LinJ27_V3.0800	LinJ27_V3.1040	251	2	2
LinJ27	424143	424695	319308	319892	+	LinJ27_V3.0780	LinJ27_V3.1040	251	2	2
LinJ27	424143	424695	382387	382954	+	LinJ27_V3.0930	LinJ27_V3.1040	251	2	2
LinJ27	424143	424695	358138	358683	-	LinJ27_V3.0840	LinJ27_V3.1040	251	2	2
LinJ27	424143	424695	336333	336982	+	LinJ27_V3.0820	LinJ27_V3.1040	251	2	2
LinJ27	424143	424695	289373	289945	-	LinJ27_V3.0730	LinJ27_V3.1040	251	2	2
LinJ27	424143	424695	283899	284120	+	LinJ27_V3.0720	LinJ27_V3.1040	251	2	2
LinJ27	424143	424695	303593	304155	+	LinJ27_V3.0760	LinJ27_V3.1040	251	2	2
LinJ27	449974	451204	430581	431818	+	LinJ27_V3.1070	LinJ27_V3.1110	254	0	0
LinJ27	462749	463112	453677	454040	-	LinJ27_V3.1130	LinJ27_V3.1150	255	2	2
LinJ27	519992	520593	594588	595087	+	LinJ27_V3.1330	LinJ27_V3.1510	256	2	2
LinJ27	527214	527815	519992	520593	+	LinJ27_V3.1330	LinJ27_V3.1340	256	2	2
LinJ27	527214	527815	594588	595087	+	LinJ27_V3.1350	LinJ27_V3.1510	256	2	2
LinJ27	527214	527815	552465	553002	+	LinJ27_V3.1350	LinJ27_V3.1410	256	2	2
LinJ27	552465	553002	519992	520593	+	LinJ27_V3.1330	LinJ27_V3.1410	256	2	2
LinJ27	552465	553002	594588	595087	+	LinJ27_V3.1420	LinJ27_V3.1510	256	2	2
LinJ27	564770	565032	570977	571241	+	LinJ27_V3.1460	LinJ27_V3.1470	257	0	0
LinJ27	565049	565306	574862	575119	+	LinJ27_V3.1460	LinJ27_V3.1480	258	0	0
LinJ27	565686	565937	575500	575750	+	LinJ27_V3.1470	LinJ27_V3.1480	259	0	0
LinJ27	566695	567422	593107	593834	+	LinJ27_V3.1470	LinJ27_V3.1510	260	1	1
LinJ27	602845	603266	613964	614250	-	LinJ27_V3.1540	LinJ27_V3.1550	263	1	1
LinJ27	602845	603266	667366	667795	-	LinJ27_V3.1540	LinJ27_V3.1650	263	1	1
LinJ27	663966	664459	689065	689558	+	LinJ27_V3.1650	LinJ27_V3.1680	264	2	2
LinJ27	667366	667795	613964	614250	+	LinJ27_V3.1560	LinJ27_V3.1650	263	1	1
LinJ27	677007	677277	681875	682145	+	LinJ27_V3.1670	LinJ27_V3.1670	265	0	0
LinJ27	754465	754867	782436	782839	+	LinJ27_V3.1830	LinJ27_V3.1900	266	1	1
LinJ27	754903	755120	667366	667795	+	LinJ27_V3.1660	LinJ27_V3.1820	263	0	1
LinJ27	754903	755120	602845	603266	-	LinJ27_V3.1540	LinJ27_V3.1820	263	0	1
LinJ27	792290	792725	793396	794016	+	LinJ27_V3.1940	LinJ27_V3.1930	267	2	2
LinJ27	792290	792725	836447	837079	+	LinJ27_V3.1940	LinJ27_V3.2040	267	2	2
LinJ27	792290	792725	811395	812033	+	LinJ27_V3.1940	LinJ27_V3.1990	267	2	2
LinJ27	792290	792725	891513	892020	+	LinJ27_V3.1940	LinJ27_V3.2190	267	2	2
LinJ27	798439	798852	811395	812033	+	LinJ27_V3.1960	LinJ27_V3.1990	267	2	2
LinJ27	798439	798852	836447	837079	+	LinJ27_V3.1960	LinJ27_V3.2040	267	2	2
LinJ27	798439	798852	793396	794016	+	LinJ27_V3.1940	LinJ27_V3.1950	267	2	2
LinJ27	808356	809044	891513	892020	+	LinJ27_V3.1990	LinJ27_V3.2190	267	2	2
LinJ27	808356	809044	793396	794016	+	LinJ27_V3.1940	LinJ27_V3.1980	267	2	2
LinJ27	808356	809044	798439	798852	+	LinJ27_V3.1960	LinJ27_V3.1980	267	2	2
LinJ27	808356	809044	811395	812033	+	LinJ27_V3.1990	LinJ27_V3.1990	267	2	2
LinJ27	808356	809044	792290	792725	+	LinJ27_V3.1940	LinJ27_V3.1980	267	2	2
LinJ27	808356	809044	836447	837079	+	LinJ27_V3.1990	LinJ27_V3.2040	267	2	2
LinJ27	811395	812033	793396	794016	+	LinJ27_V3.1940	LinJ27_V3.1990	267	2	2
LinJ27	822446	823061	836447	837079	+	LinJ27_V3.2030	LinJ27_V3.2040	267	2	2
LinJ27	822446	823061	808356	809044	+	LinJ27_V3.1990	LinJ27_V3.2020	267	2	2
LinJ27	822446	823061	793396	794016	+	LinJ27_V3.1940	LinJ27_V3.2020	267	2	2
LinJ27	822446	823061	811395	812033	+	LinJ27_V3.2000	LinJ27_V3.2020	267	2	2
LinJ27	822446	823061	798439	798852	+	LinJ27_V3.1960	LinJ27_V3.2020	267	2	2
LinJ27	822446	823061	891513	892020	+	LinJ27_V3.2030	LinJ27_V3.2190	267	2	2
LinJ27	822446	823061	792290	792725	+	LinJ27_V3.1940	LinJ27_V3.2020	267	2	2
LinJ27	836447	837079	891513	892020	+	LinJ27_V3.2050	LinJ27_V3.2190	267	2	2
LinJ27	836447	837079	793396	794016	+	LinJ27_V3.1940	LinJ27_V3.2040	267	2	2
LinJ27	836447	837079	811395	812033	+	LinJ27_V3.2000	LinJ27_V3.2040	267	2	2
LinJ27	891513	892020	811395	812033	+	LinJ27_V3.2000	LinJ27_V3.2190	267	2	2
LinJ27	891513	892020	793396	794016	+	LinJ27_V3.1940	LinJ27_V3.2190	267	2	2
LinJ27	913232	924437	57430	58903	+	LinJ27_V3.0250	LinJ27_V3.2270	262	0	0
LinJ27	913232	924437	983668	989344	-	LinJ27_V3.2280	LinJ27_V3.2460	262	0	0
LinJ27	913232	924437	996980	999601	-	LinJ27_V3.2280	LinJ27_V3.2480	262	0	0
LinJ27	974528	974741	990399	990611	-	LinJ27_V3.2470	LinJ27_V3.2460	248	0	0
LinJ27	974528	974741	1009782	1009995	-	LinJ27_V3.2470	LinJ27_V3.2490	248	0	0
LinJ27	974899	983392	996980	999601	-	LinJ27_V3.2470	LinJ27_V3.2480	262	0	0
LinJ27	974899	983392	913232	924437	+	LinJ27_V3.2280	LinJ27_V3.2460	262	0	0
LinJ27	974899	983392	990679	991679	-	LinJ27_V3.2470	LinJ27_V3.2460	262	0	0
LinJ27	974899	983392	57430	58903	+	LinJ27_V3.0250	LinJ27_V3.2460	262	0	0
LinJ27	983668	989344	996980	999601	+	LinJ27_V3.2470	LinJ27_V3.2480	262	0	0
LinJ27	990399	990611	1009782	1009995	+	LinJ27_V3.2470	LinJ27_V3.2490	248	0	0
LinJ27	991693	992303	994059	994669	+	LinJ27_V3.2470	LinJ27_V3.2470	268	0	0
LinJ27	999855	1000204	1004098	1004446	+	LinJ27_V3.2490	LinJ27_V3.2490	247	0	0
LinJ28	63674	63968	122696	122990	+	LinJ28_V3.0200	LinJ28_V3.0350	276	0	0
LinJ28	80378	80874	133640	134160	+	LinJ28_V3.0250	LinJ28_V3.0380	275	2	2
LinJ28	80378	80874	164797	165321	+	LinJ28_V3.0250	LinJ28_V3.0480	275	2	2
LinJ28	80378	80874	171884	172415	-	LinJ28_V3.0250	LinJ28_V3.0520	275	2	2
LinJ28	80378	80874	168495	169035	-	LinJ28_V3.0250	LinJ28_V3.0500	275	2	2
LinJ28	119620	120160	171884	172415	-	LinJ28_V3.0360	LinJ28_V3.0520	275	2	2
LinJ28	119620	120160	164797	165321	+	LinJ28_V3.0360	LinJ28_V3.0480	275	2	2
LinJ28	119620	120160	80378	80874	+	LinJ28_V3.0250	LinJ28_V3.0350	275	2	2
LinJ28	119620	120160	133640	134160	+	LinJ28_V3.0360	LinJ28_V3.0380	275	2	2
LinJ28	119620	120160	168495	169035	-	LinJ28_V3.0360	LinJ28_V3.0500	275	2	2
LinJ28	138866	140580	127677	129392	+	LinJ28_V3.0380	LinJ28_V3.0380	277	0	0
LinJ28	159615	159955	80378	80874	+	LinJ28_V3.0250	LinJ28_V3.0470	275	2	2
LinJ28	159615	159955	119620	120160	+	LinJ28_V3.0360	LinJ28_V3.0470	275	2	2
LinJ28	159615	159955	133640	134160	+	LinJ28_V3.0390	LinJ28_V3.0470	275	2	2
LinJ28	159615	159955	164797	165321	+	LinJ28_V3.0480	LinJ28_V3.0480	275	2	2
LinJ28	159615	159955	171884	172415	-	LinJ28_V3.0480	LinJ28_V3.0520	275	2	2
LinJ28	159615	159955	168495	169035	-	LinJ28_V3.0480	LinJ28_V3.0500	275	2	2
LinJ28	164797	165321	133640	134160	+	LinJ28_V3.0390	LinJ28_V3.0480	275	2	2
LinJ28	164797	165321	171884	172415	-	LinJ28_V3.0490	LinJ28_V3.0520	275	2	2
LinJ28	168495	169035	164797	165321	-	LinJ28_V3.0490	LinJ28_V3.0500	275	2	2
LinJ28	168495	169035	133640	134160	-	LinJ28_V3.0390	LinJ28_V3.0500	275	2	2
LinJ28	168495	169035	171884	172415	+	LinJ28_V3.0510	LinJ28_V3.0520	275	2	2
LinJ28	171884	172415	133640	134160	-	LinJ28_V3.0390	LinJ28_V3.0520	275	2	2
LinJ28	209194	211929	207044	207494	+	LinJ28_V3.0600	LinJ28_V3.0600	278	0	0
LinJ28	213629	215180	209194	211929	+	LinJ28_V3.0610	LinJ28_V3.0610	278	0	0
LinJ28	311417	311826	282704	283113	-	LinJ28_V3.0800	LinJ28_V3.0910	279	2	2
LinJ28	379212	379572	383760	384120	+	LinJ28_V3.1110	LinJ28_V3.1110	281	0	0
LinJ28	383090	383410	378542	378862	+	LinJ28_V3.1100	LinJ28_V3.1110	280	0	0
LinJ28	416627	417166	428065	428604	-	LinJ28_V3.1200	LinJ28_V3.1220	282	2	2
LinJ28	439295	439880	522011	522725	+	LinJ28_V3.1250	LinJ28_V3.1490	283	0	1
LinJ28	515783	516097	522011	522725	+	LinJ28_V3.1480	LinJ28_V3.1490	283	0	1
LinJ28	515783	516097	525498	525945	+	LinJ28_V3.1480	LinJ28_V3.1500	283	0	1
LinJ28	515783	516097	544782	545221	+	LinJ28_V3.1480	LinJ28_V3.1530	283	0	1
LinJ28	522011	522725	544782	545221	+	LinJ28_V3.1500	LinJ28_V3.1530	283	1	1
LinJ28	525498	525945	522011	522725	+	LinJ28_V3.1500	LinJ28_V3.1500	283	1	1
LinJ28	525498	525945	544782	545221	+	LinJ28_V3.1510	LinJ28_V3.1530	283	1	1
LinJ28	530701	531171	526277	526749	+	LinJ28_V3.1510	LinJ28_V3.1510	284	2	2
LinJ28	545227	545683	586649	587218	-	LinJ28_V3.1540	LinJ28_V3.1670	285	2	2
LinJ28	545227	545683	608220	608778	+	LinJ28_V3.1540	LinJ28_V3.1710	285	2	2
LinJ28	545227	545683	597674	598277	+	LinJ28_V3.1540	LinJ28_V3.1700	285	2	2
LinJ28	597674	598277	586649	587218	-	LinJ28_V3.1680	LinJ28_V3.1700	285	2	2
LinJ28	597674	598277	608220	608778	+	LinJ28_V3.1710	LinJ28_V3.1710	285	2	2
LinJ28	608220	608778	586649	587218	-	LinJ28_V3.1680	LinJ28_V3.1710	285	2	2
LinJ28	728463	728822	886068	886438	-	LinJ28_V3.1980	LinJ28_V3.2410	286	0	0
LinJ28	756717	756919	760217	760419	+	LinJ28_V3.2050	LinJ28_V3.2050	288	0	0
LinJ28	758307	760216	754287	755880	+	LinJ28_V3.2050	LinJ28_V3.2050	287	0	0
LinJ28	758307	760216	761807	762224	+	LinJ28_V3.2060	LinJ28_V3.2060	287	0	0
LinJ28	762857	763302	804363	804800	+	LinJ28_V3.2070	LinJ28_V3.2130	289	1	1
LinJ28	780484	781063	847928	848481	+	LinJ28_V3.2100	LinJ28_V3.2270	291	2	2
LinJ28	794885	795461	836759	837209	+	LinJ28_V3.2130	LinJ28_V3.2250	291	2	2
LinJ28	794885	795461	780484	781063	+	LinJ28_V3.2100	LinJ28_V3.2120	291	2	2
LinJ28	794885	795461	847928	848481	+	LinJ28_V3.2130	LinJ28_V3.2270	291	2	2
LinJ28	794885	795461	828543	829104	+	LinJ28_V3.2130	LinJ28_V3.2210	291	2	2
LinJ28	794885	795461	842477	843028	-	LinJ28_V3.2130	LinJ28_V3.2260	291	2	2
LinJ28	794885	795461	886854	887432	-	LinJ28_V3.2130	LinJ28_V3.2410	291	2	2
LinJ28	800449	800978	773764	774288	+	LinJ28_V3.2090	LinJ28_V3.2130	290	0	0
LinJ28	828543	829104	847928	848481	+	LinJ28_V3.2220	LinJ28_V3.2270	291	2	2
LinJ28	828543	829104	780484	781063	+	LinJ28_V3.2100	LinJ28_V3.2210	291	2	2
LinJ28	836759	837209	842477	843028	-	LinJ28_V3.2260	LinJ28_V3.2260	291	2	2
LinJ28	836759	837209	847928	848481	+	LinJ28_V3.2260	LinJ28_V3.2270	291	2	2
LinJ28	836759	837209	828543	829104	+	LinJ28_V3.2220	LinJ28_V3.2250	291	2	2
LinJ28	836759	837209	886854	887432	-	LinJ28_V3.2260	LinJ28_V3.2410	291	2	2
LinJ28	836759	837209	780484	781063	+	LinJ28_V3.2100	LinJ28_V3.2250	291	2	2
LinJ28	842477	843028	847928	848481	-	LinJ28_V3.2270	LinJ28_V3.2270	291	2	2
LinJ28	842477	843028	780484	781063	-	LinJ28_V3.2100	LinJ28_V3.2260	291	2	2
LinJ28	842477	843028	886854	887432	+	LinJ28_V3.2270	LinJ28_V3.2410	291	2	2
LinJ28	842477	843028	828543	829104	-	LinJ28_V3.2220	LinJ28_V3.2260	291	2	2
LinJ28	886854	887432	828543	829104	-	LinJ28_V3.2220	LinJ28_V3.2410	291	2	2
LinJ28	886854	887432	847928	848481	-	LinJ28_V3.2280	LinJ28_V3.2410	291	2	2
LinJ28	886854	887432	780484	781063	-	LinJ28_V3.2100	LinJ28_V3.2410	291	2	2
LinJ28	938268	938874	918207	918858	+	LinJ28_V3.2500	LinJ28_V3.2540	269	2	2
LinJ28	938268	938874	987784	988199	+	LinJ28_V3.2550	LinJ28_V3.2700	269	2	2
LinJ28	938268	938874	943211	943797	+	LinJ28_V3.2550	LinJ28_V3.2550	269	2	2
LinJ28	943211	943797	987784	988199	+	LinJ28_V3.2560	LinJ28_V3.2700	269	2	2
LinJ28	943211	943797	918207	918858	+	LinJ28_V3.2500	LinJ28_V3.2550	269	2	2
LinJ28	987784	988199	918207	918858	+	LinJ28_V3.2500	LinJ28_V3.2700	269	2	2
LinJ28	988201	989562	1003837	1005198	+	LinJ28_V3.2710	LinJ28_V3.2730	270	0	0
LinJ28	1002690	1003307	987784	988199	+	LinJ28_V3.2710	LinJ28_V3.2730	269	2	2
LinJ28	1002690	1003307	938268	938874	+	LinJ28_V3.2550	LinJ28_V3.2730	269	2	2
LinJ28	1002690	1003307	943211	943797	+	LinJ28_V3.2560	LinJ28_V3.2730	269	2	2
LinJ28	1002690	1003307	918207	918858	+	LinJ28_V3.2500	LinJ28_V3.2730	269	2	2
LinJ28	1065333	1065867	1080446	1080719	+	LinJ28_V3.2950	LinJ28_V3.3000	272	0	0
LinJ28	1065333	1065867	1096735	1097041	+	LinJ28_V3.2950	LinJ28_V3.3060	272	0	0
LinJ28	1066043	1066959	1093861	1094771	+	LinJ28_V3.2960	LinJ28_V3.3050	273	0	0
LinJ28	1068923	1069455	1080446	1080719	+	LinJ28_V3.2970	LinJ28_V3.3000	272	0	0
LinJ28	1068923	1069455	1096735	1097041	+	LinJ28_V3.2970	LinJ28_V3.3060	272	0	0
LinJ28	1068923	1069455	1065333	1065867	+	LinJ28_V3.2950	LinJ28_V3.2960	272	0	0
LinJ28	1069459	1069804	1063148	1063715	+	LinJ28_V3.2950	LinJ28_V3.2960	271	0	0
LinJ28	1073269	1073519	1063148	1063715	+	LinJ28_V3.2950	LinJ28_V3.2970	271	0	0
LinJ28	1080446	1080719	1096735	1097041	+	LinJ28_V3.3010	LinJ28_V3.3060	272	0	0
LinJ28	1140669	1141196	1102893	1103420	+	LinJ28_V3.3090	LinJ28_V3.3170	274	2	2
LinJ29	21261	21838	15673	16232	+	LinJ29_V3.0050	LinJ29_V3.0060	301	2	2
LinJ29	38172	38732	21261	21838	+	LinJ29_V3.0070	LinJ29_V3.0110	301	2	2
LinJ29	38172	38732	15673	16232	+	LinJ29_V3.0050	LinJ29_V3.0110	301	2	2
LinJ29	95294	95924	135102	135740	+	LinJ29_V3.0290	LinJ29_V3.0390	293	2	2
LinJ29	95294	95924	156007	156643	+	LinJ29_V3.0290	LinJ29_V3.0460	293	2	2
LinJ29	95294	95924	103732	104344	+	LinJ29_V3.0290	LinJ29_V3.0310	293	2	2
LinJ29	95294	95924	86109	86542	+	LinJ29_V3.0260	LinJ29_V3.0280	293	2	2
LinJ29	103732	104344	156007	156643	+	LinJ29_V3.0320	LinJ29_V3.0460	293	2	2
LinJ29	103732	104344	135102	135740	+	LinJ29_V3.0320	LinJ29_V3.0390	293	2	2
LinJ29	103732	104344	86109	86542	+	LinJ29_V3.0260	LinJ29_V3.0310	293	2	2
LinJ29	135102	135740	86109	86542	+	LinJ29_V3.0260	LinJ29_V3.0390	293	2	2
LinJ29	135102	135740	156007	156643	+	LinJ29_V3.0400	LinJ29_V3.0460	293	2	2
LinJ29	156007	156643	86109	86542	+	LinJ29_V3.0260	LinJ29_V3.0460	293	2	2
LinJ29	285400	285855	269628	270083	-	LinJ29_V3.0770	LinJ29_V3.0800	303	2	2
LinJ29	305642	306320	58563	59240	+	LinJ29_V3.0180	LinJ29_V3.0850	213	0	0
LinJ29	318236	320681	208683	209806	+	LinJ29_V3.0580	LinJ29_V3.0890	302	1	1
LinJ29	334299	334848	383091	383644	-	LinJ29_V3.0940	LinJ29_V3.1070	304	2	2
LinJ29	334299	334848	328443	329053	+	LinJ29_V3.0930	LinJ29_V3.0930	304	2	2
LinJ29	334299	334848	362660	363275	-	LinJ29_V3.0940	LinJ29_V3.1030	304	2	2
LinJ29	334299	334848	345580	346122	-	LinJ29_V3.0940	LinJ29_V3.0960	304	2	2
LinJ29	336040	336606	345580	346122	-	LinJ29_V3.0940	LinJ29_V3.0960	304	2	2
LinJ29	336040	336606	362660	363275	-	LinJ29_V3.0940	LinJ29_V3.1030	304	2	2
LinJ29	336040	336606	328443	329053	+	LinJ29_V3.0930	LinJ29_V3.0930	304	2	2
LinJ29	336040	336606	334299	334848	+	LinJ29_V3.0940	LinJ29_V3.0930	304	2	2
LinJ29	336040	336606	383091	383644	-	LinJ29_V3.0940	LinJ29_V3.1070	304	2	2
LinJ29	342790	345228	318236	320681	-	LinJ29_V3.0900	LinJ29_V3.0960	302	1	1
LinJ29	342790	345228	208683	209806	-	LinJ29_V3.0580	LinJ29_V3.0960	302	1	1
LinJ29	345580	346122	328443	329053	-	LinJ29_V3.0930	LinJ29_V3.0960	304	2	2
LinJ29	362660	363275	345580	346122	+	LinJ29_V3.0970	LinJ29_V3.1030	304	2	2
LinJ29	362660	363275	328443	329053	-	LinJ29_V3.0930	LinJ29_V3.1030	304	2	2
LinJ29	371547	372093	345580	346122	+	LinJ29_V3.0970	LinJ29_V3.1050	304	2	2
LinJ29	371547	372093	334299	334848	-	LinJ29_V3.0940	LinJ29_V3.1050	304	2	2
LinJ29	371547	372093	336040	336606	-	LinJ29_V3.0940	LinJ29_V3.1050	304	2	2
LinJ29	371547	372093	362660	363275	+	LinJ29_V3.1040	LinJ29_V3.1050	304	2	2
LinJ29	371547	372093	328443	329053	-	LinJ29_V3.0930	LinJ29_V3.1050	304	2	2
LinJ29	371547	372093	383091	383644	+	LinJ29_V3.1060	LinJ29_V3.1070	304	2	2
LinJ29	383091	383644	345580	346122	+	LinJ29_V3.0970	LinJ29_V3.1070	304	2	2
LinJ29	383091	383644	362660	363275	+	LinJ29_V3.1040	LinJ29_V3.1070	304	2	2
LinJ29	383091	383644	328443	329053	-	LinJ29_V3.0930	LinJ29_V3.1070	304	2	2
LinJ29	423143	423490	427840	428200	+	LinJ29_V3.1170	LinJ29_V3.1180	305	0	0
LinJ29	515226	515465	565088	565327	+	LinJ29_V3.1370	LinJ29_V3.1450	298	0	0
LinJ29	515226	515465	1222266	1222505	-	LinJ29_V3.1370	LinJ29_V3.2990	298	0	0
LinJ29	560792	562593	1225036	1225338	-	LinJ29_V3.1450	LinJ29_V3.3000	300	0	0
LinJ29	563174	564661	1231841	1233328	-	LinJ29_V3.1460	LinJ29_V3.3030	299	0	0
LinJ29	563174	564661	1225439	1226926	-	LinJ29_V3.1460	LinJ29_V3.3010	299	0	0
LinJ29	563174	564661	1222932	1224419	-	LinJ29_V3.1460	LinJ29_V3.3000	299	0	0
LinJ29	567854	568685	558134	558963	+	LinJ29_V3.1450	LinJ29_V3.1450	306	0	0
LinJ29	578759	580147	655119	657339	-	LinJ29_V3.1470	LinJ29_V3.1540	307	1	0
LinJ29	603913	604941	617317	617809	+	LinJ29_V3.1480	LinJ29_V3.1480	307	1	1
LinJ29	603913	604941	578759	580147	+	LinJ29_V3.1470	LinJ29_V3.1470	307	1	1
LinJ29	603913	604941	703284	704371	-	LinJ29_V3.1480	LinJ29_V3.1610	307	1	1
LinJ29	603913	604941	646690	649128	+	LinJ29_V3.1480	LinJ29_V3.1520	307	1	1
LinJ29	603913	604941	655119	657339	-	LinJ29_V3.1480	LinJ29_V3.1540	307	1	0
LinJ29	617317	617809	646690	649128	+	LinJ29_V3.1490	LinJ29_V3.1520	307	1	1
LinJ29	617317	617809	655119	657339	-	LinJ29_V3.1490	LinJ29_V3.1540	307	1	0
LinJ29	617317	617809	578759	580147	+	LinJ29_V3.1470	LinJ29_V3.1480	307	1	1
LinJ29	646690	649128	655119	657339	-	LinJ29_V3.1530	LinJ29_V3.1540	307	1	0
LinJ29	646690	649128	578759	580147	+	LinJ29_V3.1470	LinJ29_V3.1520	307	1	1
LinJ29	658888	659443	680611	681199	-	LinJ29_V3.1550	LinJ29_V3.1580	308	2	2
LinJ29	674150	674727	680611	681199	+	LinJ29_V3.1570	LinJ29_V3.1580	308	2	2
LinJ29	674150	674727	658888	659443	-	LinJ29_V3.1550	LinJ29_V3.1560	308	2	2
LinJ29	698384	698799	721367	721782	+	LinJ29_V3.1610	LinJ29_V3.1640	308	2	2
LinJ29	698384	698799	674150	674727	+	LinJ29_V3.1570	LinJ29_V3.1600	308	2	2
LinJ29	698384	698799	680611	681199	+	LinJ29_V3.1590	LinJ29_V3.1600	308	2	2
LinJ29	698384	698799	658888	659443	-	LinJ29_V3.1550	LinJ29_V3.1600	308	2	2
LinJ29	703284	704371	578759	580147	-	LinJ29_V3.1470	LinJ29_V3.1610	307	1	1
LinJ29	703284	704371	617317	617809	-	LinJ29_V3.1490	LinJ29_V3.1610	307	1	1
LinJ29	703284	704371	655119	657339	+	LinJ29_V3.1550	LinJ29_V3.1610	307	1	0
LinJ29	703284	704371	646690	649128	-	LinJ29_V3.1530	LinJ29_V3.1610	307	1	1
LinJ29	711000	712086	646690	649128	-	LinJ29_V3.1530	LinJ29_V3.1620	307	1	1
LinJ29	711000	712086	603913	604941	-	LinJ29_V3.1480	LinJ29_V3.1620	307	1	1
LinJ29	711000	712086	578759	580147	-	LinJ29_V3.1470	LinJ29_V3.1620	307	1	1
[truncated: 1,168 more rows]
