# Supplementary material for: Genome-Wide Stochastic Adaptive DNA Amplification at Direct and Inverted DNA Repeats in the Parasite Leishmania
Source: PLoS Biol. 2014 May 20;12(5):e1001868. doi: 10.1371/journal.pbio.1001868 (PMC4028189; doi:10.1371/journal.pbio.1001868)
Supplement: Table S4 — Leishmania braziliensis pairs of repeated sequences with putative gene amplification products. (XLSX) [file pbio.1001868.s012.xlsx]

## Sheet: 20120604_AllLbrMRepeatsWithSide
Supplementary table S4. Leishmania braziliensis pairs of repeated sequence with putative gene amplification properties
	Sequence 1		Sequence 2			Genes between sequences			SIDER type
Chromosome	Begin	End	Begin	End	Orientation	First	Last	RAG	Sequence 1	Sequence 2
LbrM01	896	1154	170502	170762	-	LbrM01_V2.0010	LbrM01_V2.0610	3	2	2
LbrM01	35907	36507	66308	66584	-	LbrM01_V2.0120	LbrM01_V2.0240	4	2	2
LbrM01	35907	36507	87592	88201	+	LbrM01_V2.0120	LbrM01_V2.0310	4	2	2
LbrM01	47157	47758	35907	36507	-	LbrM01_V2.0120	LbrM01_V2.0160	4	2	2
LbrM01	47157	47758	66308	66584	+	LbrM01_V2.0170	LbrM01_V2.0240	4	2	2
LbrM01	47157	47758	87592	88201	-	LbrM01_V2.0170	LbrM01_V2.0310	4	2	2
LbrM01	51296	52172	14257	14606	+	LbrM01_V2.0040	LbrM01_V2.0190	2	1	0
LbrM01	99265	100140	14257	14606	-	LbrM01_V2.0040	LbrM01_V2.0390	2	1	0
LbrM01	99265	100140	51296	52172	-	LbrM01_V2.0200	LbrM01_V2.0390	2	1	1
LbrM01	137407	138106	199398	200103	+	LbrM01_V2.0520	LbrM01_V2.0700	1	0	0
LbrM02	14014	16508	8525	11017	+	LbrM02_V2.0030	LbrM02_V2.0050	8	0	0
LbrM02	20361	20806	106186	106478	-	LbrM02_V2.0070	LbrM02_V2.0240	6	2	2
LbrM02	34627	35464	310778	311610	-	LbrM02_V2.0120	LbrM02_V2.0730	12	0	0
LbrM02	35753	36000	70149	71621	+	LbrM02_V2.0120	LbrM02_V2.0170	5	0	0
LbrM02	35753	36000	100529	102443	+	LbrM02_V2.0120	LbrM02_V2.0230	5	0	0
LbrM02	70149	71621	100529	102443	+	LbrM02_V2.0180	LbrM02_V2.0230	5	0	0
LbrM02	81946	82376	63223	63654	+	LbrM02_V2.0160	LbrM02_V2.0180	13	0	0
LbrM02	82756	83128	20361	20806	+	LbrM02_V2.0070	LbrM02_V2.0180	6	2	2
LbrM02	82756	83128	87462	87914	-	LbrM02_V2.0190	LbrM02_V2.0200	6	2	2
LbrM02	82756	83128	106186	106478	-	LbrM02_V2.0190	LbrM02_V2.0240	6	2	2
LbrM02	87462	87914	20361	20806	-	LbrM02_V2.0070	LbrM02_V2.0200	6	2	2
LbrM02	87462	87914	106186	106478	+	LbrM02_V2.0210	LbrM02_V2.0240	6	2	2
LbrM02	88132	89372	64559	65799	+	LbrM02_V2.0160	LbrM02_V2.0200	14	0	0
LbrM02	98038	98361	89414	89737	+	LbrM02_V2.0210	LbrM02_V2.0220	15	0	0
LbrM02	106582	106845	110291	111561	+	LbrM02_V2.0250	LbrM02_V2.0250	7	0	0
LbrM02	106582	106845	116626	116946	+	LbrM02_V2.0250	LbrM02_V2.0260	7	0	0
LbrM02	106582	106845	120865	122142	+	LbrM02_V2.0250	LbrM02_V2.0270	7	0	0
LbrM02	110291	111561	120865	122142	+	LbrM02_V2.0260	LbrM02_V2.0270	7	0	0
LbrM02	116626	116946	110291	111561	+	LbrM02_V2.0260	LbrM02_V2.0260	7	0	0
LbrM02	116626	116946	120865	122142	+	LbrM02_V2.0270	LbrM02_V2.0270	7	0	0
LbrM02	235727	236862	320258	324360	+	LbrM02_V2.0550	LbrM02_V2.0750	10	0	0
LbrM02	240323	241718	292949	297866	+	LbrM02_V2.0560	LbrM02_V2.0700	10	0	0
LbrM02	240323	241718	320258	324360	+	LbrM02_V2.0560	LbrM02_V2.0750	10	0	0
LbrM02	240323	241718	325776	330714	+	LbrM02_V2.0560	LbrM02_V2.0770	10	0	0
LbrM02	280151	280617	100529	102443	-	LbrM02_V2.0240	LbrM02_V2.0650	5	0	0
LbrM02	291261	291597	199768	200104	-	LbrM02_V2.0450	LbrM02_V2.0680	9	0	0
LbrM02	292949	297866	235727	236862	+	LbrM02_V2.0550	LbrM02_V2.0710	10	0	0
LbrM02	292949	297866	320258	324360	+	LbrM02_V2.0690	LbrM02_V2.0750	10	0	0
LbrM02	292949	297866	325776	330714	+	LbrM02_V2.0710	LbrM02_V2.0780	10	0	0
LbrM02	314371	316350	29891	31865	-	LbrM02_V2.0110	LbrM02_V2.0730	11	0	0
LbrM02	325776	330714	320258	324360	+	LbrM02_V2.0750	LbrM02_V2.0760	10	0	0
LbrM03	1885	2379	342593	343101	-	LbrM03_V2.0020	LbrM03_V2.0890	16	0	0
LbrM03	49898	50512	63970	64514	+	LbrM03_V2.0210	LbrM03_V2.0240	20	2	2
LbrM03	49898	50512	81749	82385	+	LbrM03_V2.0210	LbrM03_V2.0290	20	2	2
LbrM03	63970	64514	81749	82385	+	LbrM03_V2.0250	LbrM03_V2.0290	20	2	2
LbrM03	230625	230919	189046	189335	+	LbrM03_V2.0550	LbrM03_V2.0600	17	2	2
LbrM03	266863	267483	326095	326708	+	LbrM03_V2.0710	LbrM03_V2.0830	18	2	2
LbrM03	266863	267483	326931	327605	+	LbrM03_V2.0710	LbrM03_V2.0830	18	2	2
LbrM03	269019	269715	267929	268635	+	LbrM03_V2.0720	LbrM03_V2.0710	19	0	0
LbrM03	298187	298798	266863	267483	-	LbrM03_V2.0710	LbrM03_V2.0760	18	2	2
LbrM03	298187	298798	326095	326708	-	LbrM03_V2.0770	LbrM03_V2.0830	18	2	2
LbrM03	298187	298798	326931	327605	-	LbrM03_V2.0770	LbrM03_V2.0830	18	2	2
LbrM03	326095	326708	326931	327605	+	LbrM03_V2.0840	LbrM03_V2.0830	18	2	2
LbrM03	377967	382855	372841	375314	+	LbrM03_V2.0970	LbrM03_V2.0960	16	0	0
LbrM04	4279	4492	499508	501165	+	LbrM04.0010	LbrM04.0830	16	0	2
LbrM04	12717	14124	49959	50743	+	LbrM04.0030	LbrM04.0110	16	2	2
LbrM04	12717	14124	499508	501165	-	LbrM04.0030	LbrM04.0830	16	2	2
LbrM04	31364	32233	12717	14124	-	LbrM04.0030	LbrM04.0050	16	2	2
LbrM04	31364	32233	49959	50743	-	LbrM04.0060	LbrM04.0110	16	2	2
LbrM04	31364	32233	50744	50977	-	LbrM04.0060	LbrM04.0110	16	2	2
LbrM04	31364	32233	499508	501165	+	LbrM04.0060	LbrM04.0830	16	2	2
LbrM04	49959	50743	50744	50977	+	LbrM04.0120	LbrM04.0110	16	2	2
LbrM04	49959	50743	499508	501165	-	LbrM04.0120	LbrM04.0830	16	2	2
LbrM04	63263	63785	84884	85406	+	LbrM04.0170	LbrM04.0180	26	0	0
LbrM04	136027	136912	508726	509613	+	LbrM04.0280	LbrM04.0850	22	0	0
LbrM04	137772	138252	510473	510950	+	LbrM04.0290	LbrM04.0860	23	0	0
LbrM04	160353	160673	122133	122455	-	LbrM04.0250	LbrM04.0300	21	0	0
LbrM04	198013	198314	231748	232045	+	LbrM04.0340	LbrM04.0390	24	2	2
LbrM04	426525	426968	351260	351756	+	LbrM04.0610	LbrM04.0640	25	2	2
LbrM04	426525	426968	473249	473676	-	LbrM04.0650	LbrM04.0770	25	2	2
LbrM04	473249	473676	351260	351756	-	LbrM04.0610	LbrM04.0770	25	2	2
LbrM04	499508	501165	511123	511508	+	LbrM04.0840	LbrM04.0860	16	2	0
LbrM05	233	875	452790	453416	+	LbrM05_V2.0010	LbrM05_V2.1230	16	0	0
LbrM05	233	875	454056	454359	+	LbrM05_V2.0010	LbrM05_V2.1230	16	0	0
LbrM05	29902	30500	20457	21034	+	LbrM05_V2.0070	LbrM05_V2.0100	31	2	2
LbrM05	29902	30500	39631	40222	+	LbrM05_V2.0110	LbrM05_V2.0130	31	2	2
LbrM05	29902	30500	43262	43884	+	LbrM05_V2.0110	LbrM05_V2.0140	31	2	2
LbrM05	39631	40222	20457	21034	+	LbrM05_V2.0070	LbrM05_V2.0130	31	2	2
LbrM05	43262	43884	20457	21034	+	LbrM05_V2.0070	LbrM05_V2.0140	31	2	2
LbrM05	43262	43884	39631	40222	+	LbrM05_V2.0140	LbrM05_V2.0140	31	2	2
LbrM05	68558	69141	103946	104527	+	LbrM05_V2.0220	LbrM05_V2.0330	27	0	0
LbrM05	68558	69141	108733	109316	+	LbrM05_V2.0220	LbrM05_V2.0340	27	0	0
LbrM05	103946	104527	108733	109316	+	LbrM05_V2.0340	LbrM05_V2.0340	27	0	0
LbrM05	115819	117164	121122	122461	+	LbrM05_V2.0380	LbrM05_V2.0380	28	0	0
LbrM05	138315	138838	154853	155351	-	LbrM05_V2.0420	LbrM05_V2.0470	29	2	2
LbrM05	150224	150505	138315	138838	-	LbrM05_V2.0420	LbrM05_V2.0450	29	2	2
LbrM05	150224	150505	154853	155351	+	LbrM05_V2.0460	LbrM05_V2.0470	29	2	2
LbrM05	180472	181218	182179	182925	+	LbrM05_V2.0550	LbrM05_V2.0550	30	0	0
LbrM05	189460	191196	203646	205366	+	LbrM05_V2.0580	LbrM05_V2.0620	16	0	0
LbrM05	327454	327739	331428	333485	-	LbrM05_V2.0900	LbrM05_V2.0900	32	0	0
LbrM05	331428	333485	388469	389115	+	LbrM05_V2.0910	LbrM05_V2.1080	32	0	0
LbrM05	347364	348097	340516	341247	+	LbrM05_V2.0930	LbrM05_V2.0940	33	0	0
LbrM05	352064	352384	357450	357771	-	LbrM05_V2.0960	LbrM05_V2.0970	34	0	0
LbrM05	376909	377362	374552	375005	-	LbrM05_V2.1050	LbrM05_V2.1050	35	2	2
LbrM05	386387	388457	327454	327739	-	LbrM05_V2.0900	LbrM05_V2.1080	32	0	0
LbrM05	386387	388457	331428	333485	+	LbrM05_V2.0910	LbrM05_V2.1080	32	0	0
LbrM05	386387	388457	388469	389115	+	LbrM05_V2.1090	LbrM05_V2.1080	32	0	0
LbrM05	427686	428074	424444	424888	+	LbrM05_V2.1200	LbrM05_V2.1200	36	2	2
LbrM05	434794	435237	424444	424888	-	LbrM05_V2.1200	LbrM05_V2.1210	36	2	2
LbrM05	434794	435237	427686	428074	-	LbrM05_V2.1210	LbrM05_V2.1210	36	2	2
LbrM05	454056	454359	452790	453416	+	LbrM05_V2.1240	LbrM05_V2.1230	16	0	0
LbrM06	136	2586	5393	7859	+	LbrM06_V2.0010	LbrM06_V2.0010	39	0	0
LbrM06	24635	25187	12397	12949	-	LbrM06_V2.0030	LbrM06_V2.0040	37	2	2
LbrM06	133336	134003	178502	179173	+	LbrM06_V2.0390	LbrM06_V2.0520	38	2	2
LbrM06	133336	134003	187817	188495	+	LbrM06_V2.0390	LbrM06_V2.0530	38	2	2
LbrM06	133336	134003	213982	214269	-	LbrM06_V2.0390	LbrM06_V2.0600	38	2	2
LbrM06	133336	134003	217703	218352	+	LbrM06_V2.0390	LbrM06_V2.0610	38	2	2
LbrM06	133336	134003	239981	240615	+	LbrM06_V2.0390	LbrM06_V2.0640	38	2	2
LbrM06	178502	179173	213982	214269	-	LbrM06_V2.0530	LbrM06_V2.0600	38	2	2
LbrM06	178502	179173	217703	218352	+	LbrM06_V2.0530	LbrM06_V2.0610	38	2	2
LbrM06	187817	188495	178502	179173	+	LbrM06_V2.0530	LbrM06_V2.0530	38	2	2
LbrM06	187817	188495	213982	214269	-	LbrM06_V2.0540	LbrM06_V2.0600	38	2	2
LbrM06	187817	188495	217703	218352	+	LbrM06_V2.0540	LbrM06_V2.0610	38	2	2
LbrM06	213982	214269	217703	218352	-	LbrM06_V2.0610	LbrM06_V2.0610	38	2	2
LbrM06	239981	240615	178502	179173	+	LbrM06_V2.0530	LbrM06_V2.0640	38	2	2
LbrM06	239981	240615	187817	188495	+	LbrM06_V2.0540	LbrM06_V2.0640	38	2	2
LbrM06	239981	240615	213982	214269	-	LbrM06_V2.0610	LbrM06_V2.0640	38	2	2
LbrM06	239981	240615	217703	218352	+	LbrM06_V2.0620	LbrM06_V2.0640	38	2	2
LbrM06	383794	384106	438863	439175	-	LbrM06_V2.0900	LbrM06_V2.1020	40	1	1
LbrM06	406263	406922	400802	401466	+	LbrM06_V2.0940	LbrM06_V2.0930	41	0	0
LbrM06	434510	434866	440866	441254	+	LbrM06_V2.1030	LbrM06_V2.1030	42	2	2
LbrM06	434510	434866	448389	448789	+	LbrM06_V2.1030	LbrM06_V2.1050	42	2	2
LbrM06	434510	434866	461712	462096	+	LbrM06_V2.1030	LbrM06_V2.1080	42	2	2
LbrM06	440866	441254	448389	448789	+	LbrM06_V2.1040	LbrM06_V2.1050	42	2	2
LbrM06	440866	441254	461712	462096	+	LbrM06_V2.1040	LbrM06_V2.1080	42	2	2
LbrM06	448389	448789	461712	462096	+	LbrM06_V2.1060	LbrM06_V2.1080	42	2	2
LbrM06	453832	454159	434510	434866	+	LbrM06_V2.1030	LbrM06_V2.1070	Error-0-42	2	2
LbrM06	453832	454159	448389	448789	+	LbrM06_V2.1060	LbrM06_V2.1070	Error-0-42	2	2
LbrM06	453832	454159	461712	462096	+	LbrM06_V2.1080	LbrM06_V2.1080	Error-0-42	2	2
LbrM06	453832	454159	486731	487112	+	LbrM06_V2.1080	LbrM06_V2.1190	Error-0-42	2	2
LbrM06	486731	487112	434510	434866	+	LbrM06_V2.1030	LbrM06_V2.1190	42	2	2
LbrM06	486731	487112	440866	441254	+	LbrM06_V2.1040	LbrM06_V2.1190	42	2	2
LbrM06	486731	487112	448389	448789	+	LbrM06_V2.1060	LbrM06_V2.1190	42	2	2
LbrM06	486731	487112	461712	462096	+	LbrM06_V2.1090	LbrM06_V2.1190	42	2	2
LbrM07	1	449	219791	220239	+	LbrM07_V2.0010	LbrM07_V2.0500	43	0	0
LbrM07	12676	12999	27083	27664	+	LbrM07_V2.0040	LbrM07_V2.0080	44	2	2
LbrM07	19971	20543	12676	12999	+	LbrM07_V2.0040	LbrM07_V2.0050	44	2	2
LbrM07	19971	20543	27083	27664	+	LbrM07_V2.0060	LbrM07_V2.0080	44	2	2
LbrM07	55657	55883	316013	316239	+	LbrM07_V2.0160	LbrM07_V2.0720	47	0	0
LbrM07	88149	88399	558357	558606	+	LbrM07_V2.0250	LbrM07_V2.1230	49	0	0
LbrM07	94328	95243	453	1756	-	LbrM07_V2.0010	LbrM07_V2.0240	16	0	0
LbrM07	94328	95243	213387	215382	-	LbrM07_V2.0250	LbrM07_V2.0490	16	0	0
LbrM07	94328	95243	221512	223871	-	LbrM07_V2.0250	LbrM07_V2.0500	16	0	0
LbrM07	213387	215382	453	1756	+	LbrM07_V2.0010	LbrM07_V2.0490	16	0	0
LbrM07	213387	215382	221512	223871	+	LbrM07_V2.0500	LbrM07_V2.0500	16	0	0
LbrM07	221512	223871	453	1756	+	LbrM07_V2.0010	LbrM07_V2.0500	16	0	0
LbrM07	221512	223871	93660	93998	-	LbrM07_V2.0250	LbrM07_V2.0500	16	0	0
LbrM07	225767	227543	453	1756	+	LbrM07_V2.0010	LbrM07_V2.0520	16	2	0
LbrM07	225767	227543	94328	95243	-	LbrM07_V2.0250	LbrM07_V2.0520	16	2	0
LbrM07	225767	227543	197131	197621	+	LbrM07_V2.0430	LbrM07_V2.0520	16	2	2
LbrM07	225767	227543	213387	215382	+	LbrM07_V2.0500	LbrM07_V2.0520	16	2	0
LbrM07	225767	227543	221512	223871	+	LbrM07_V2.0510	LbrM07_V2.0520	16	2	0
LbrM07	261439	261899	197131	197621	+	LbrM07_V2.0430	LbrM07_V2.0590	16	2	2
LbrM07	311955	312884	304077	304986	+	LbrM07_V2.0700	LbrM07_V2.0700	45	0	0
LbrM07	477500	478113	503443	504040	+	LbrM07_V2.1010	LbrM07_V2.1080	48	2	2
LbrM07	477500	478113	525400	525906	+	LbrM07_V2.1010	LbrM07_V2.1140	48	2	2
LbrM07	477500	478113	534455	535079	+	LbrM07_V2.1010	LbrM07_V2.1180	48	2	2
LbrM07	477500	478113	537988	538517	+	LbrM07_V2.1010	LbrM07_V2.1190	48	2	2
LbrM07	477500	478113	542621	543196	+	LbrM07_V2.1010	LbrM07_V2.1210	48	2	2
LbrM07	503443	504040	525400	525906	+	LbrM07_V2.1090	LbrM07_V2.1140	48	2	2
LbrM07	503443	504040	537988	538517	+	LbrM07_V2.1090	LbrM07_V2.1190	48	2	2
LbrM07	503443	504040	542621	543196	+	LbrM07_V2.1090	LbrM07_V2.1210	48	2	2
LbrM07	525400	525906	542621	543196	+	LbrM07_V2.1150	LbrM07_V2.1210	48	2	2
LbrM07	534455	535079	503443	504040	+	LbrM07_V2.1090	LbrM07_V2.1180	48	2	2
LbrM07	534455	535079	525400	525906	+	LbrM07_V2.1150	LbrM07_V2.1180	48	2	2
LbrM07	534455	535079	537988	538517	+	LbrM07_V2.1190	LbrM07_V2.1190	48	2	2
LbrM07	534455	535079	542621	543196	+	LbrM07_V2.1190	LbrM07_V2.1210	48	2	2
LbrM07	537988	538517	525400	525906	+	LbrM07_V2.1150	LbrM07_V2.1190	48	2	2
LbrM07	537988	538517	542621	543196	+	LbrM07_V2.1200	LbrM07_V2.1210	48	2	2
LbrM07	577353	579210	315021	315489	+	LbrM07_V2.0730	LbrM07_V2.1260	46	1	0
LbrM07	577353	579210	433849	435372	+	LbrM07_V2.0950	LbrM07_V2.1260	46	1	1
LbrM07	579327	579591	93660	93998	-	LbrM07_V2.0250	LbrM07_V2.1260	16	0	0
LbrM07	579327	579591	221512	223871	+	LbrM07_V2.0510	LbrM07_V2.1260	16	0	0
LbrM08	69780	70342	36594	37131	+	LbrM08_V2.0120	LbrM08_V2.0210	50	2	2
LbrM08	76539	77151	45348	45952	+	LbrM08_V2.0140	LbrM08_V2.0230	59	0	0
LbrM08	93051	95154	95811	97871	+	LbrM08_V2.0300	LbrM08_V2.0300	58	0	0
LbrM08	93051	95154	430252	430932	+	LbrM08_V2.0300	LbrM08_V2.1050	58	0	0
LbrM08	98528	99253	93051	95154	+	LbrM08_V2.0300	LbrM08_V2.0310	58	0	0
LbrM08	98528	99253	95811	97871	+	LbrM08_V2.0310	LbrM08_V2.0310	58	0	0
LbrM08	98528	99253	430252	430932	+	LbrM08_V2.0320	LbrM08_V2.1050	58	0	0
LbrM08	98528	99253	433162	434073	+	LbrM08_V2.0320	LbrM08_V2.1060	58	0	0
LbrM08	103701	104185	36594	37131	+	LbrM08_V2.0120	LbrM08_V2.0330	50	2	2
LbrM08	103701	104185	69780	70342	+	LbrM08_V2.0220	LbrM08_V2.0330	50	2	2
LbrM08	248316	249087	249437	249744	+	LbrM08_V2.0660	LbrM08_V2.0650	52	0	0
LbrM08	248316	249087	251933	252463	+	LbrM08_V2.0660	LbrM08_V2.0650	52	0	0
LbrM08	256138	256798	265651	266314	+	LbrM08_V2.0680	LbrM08_V2.0690	53	0	0
LbrM08	309593	310019	291181	291576	+	LbrM08_V2.0750	LbrM08_V2.0790	54	2	2
LbrM08	325442	326899	328224	329681	+	LbrM08_V2.0820	LbrM08_V2.0820	55	0	0
LbrM08	339318	339601	232687	232972	-	LbrM08_V2.0640	LbrM08_V2.0840	51	2	2
LbrM08	351882	352145	348675	348938	-	LbrM08_V2.0860	LbrM08_V2.0860	56	2	2
LbrM08	386208	386421	291181	291576	-	LbrM08_V2.0750	LbrM08_V2.0970	54	2	2
LbrM08	386208	386421	309593	310019	-	LbrM08_V2.0800	LbrM08_V2.0970	54	2	2
LbrM08	386920	394313	453135	457134	-	LbrM08_V2.0980	LbrM08_V2.1110	57	0	2
LbrM08	386920	394313	461892	463600	-	LbrM08_V2.0980	LbrM08_V2.1110	57	0	0
LbrM08	386920	394313	464661	465134	-	LbrM08_V2.0980	LbrM08_V2.1120	57	0	0
LbrM08	386920	394313	469140	470073	-	LbrM08_V2.0980	LbrM08_V2.1130	57	0	0
LbrM08	398046	398677	401851	402485	+	LbrM08_V2.0990	LbrM08_V2.0990	57	0	0
LbrM08	398046	398677	447015	447315	+	LbrM08_V2.0990	LbrM08_V2.1080	57	0	0
LbrM08	398046	398677	450165	451171	+	LbrM08_V2.0990	LbrM08_V2.1090	57	0	0
LbrM08	399637	401514	413547	413752	+	LbrM08_V2.1000	LbrM08_V2.1000	57	2	2
LbrM08	399637	401514	419884	420831	+	LbrM08_V2.1000	LbrM08_V2.1020	57	2	2
LbrM08	399637	401514	447893	449642	+	LbrM08_V2.1000	LbrM08_V2.1090	57	2	2
LbrM08	399637	401514	453135	457134	+	LbrM08_V2.1000	LbrM08_V2.1100	57	2	2
LbrM08	413547	413752	453135	457134	+	LbrM08_V2.1010	LbrM08_V2.1100	57	2	2
LbrM08	419884	420831	413547	413752	+	LbrM08_V2.1010	LbrM08_V2.1020	57	2	2
LbrM08	419884	420831	447893	449642	+	LbrM08_V2.1030	LbrM08_V2.1090	57	2	2
LbrM08	419884	420831	453135	457134	+	LbrM08_V2.1030	LbrM08_V2.1100	57	2	2
LbrM08	421016	421224	421853	425762	+	LbrM08_V2.1030	LbrM08_V2.1030	57	0	0
LbrM08	421853	425762	453135	457134	-	LbrM08_V2.1040	LbrM08_V2.1110	57	0	2
LbrM08	426385	427795	386920	394313	+	LbrM08_V2.0980	LbrM08_V2.1040	57	0	0
LbrM08	426385	427795	421853	425762	+	LbrM08_V2.1040	LbrM08_V2.1040	57	0	0
LbrM08	426385	427795	453135	457134	-	LbrM08_V2.1050	LbrM08_V2.1110	57	0	2
LbrM08	426385	427795	461892	463600	-	LbrM08_V2.1050	LbrM08_V2.1110	57	0	0
LbrM08	430252	430932	95811	97871	+	LbrM08_V2.0310	LbrM08_V2.1050	58	0	0
LbrM08	433162	434073	93051	95154	+	LbrM08_V2.0300	LbrM08_V2.1060	58	0	0
LbrM08	433162	434073	95811	97871	+	LbrM08_V2.0310	LbrM08_V2.1060	58	0	0
LbrM08	433162	434073	430252	430932	+	LbrM08_V2.1060	LbrM08_V2.1060	58	0	0
LbrM08	433162	434073	431300	431500	+	LbrM08_V2.1060	LbrM08_V2.1060	58	0	0
LbrM08	435740	436166	291181	291576	-	LbrM08_V2.0750	LbrM08_V2.1060	54	2	2
LbrM08	435740	436166	309593	310019	-	LbrM08_V2.0800	LbrM08_V2.1060	54	2	2
LbrM08	435740	436166	386208	386421	+	LbrM08_V2.0980	LbrM08_V2.1060	54	2	2
LbrM08	443868	446492	398046	398677	+	LbrM08_V2.0990	LbrM08_V2.1070	57	2	0
LbrM08	443868	446492	399637	401514	+	LbrM08_V2.1000	LbrM08_V2.1080	57	2	2
LbrM08	443868	446492	401851	402485	+	LbrM08_V2.1000	LbrM08_V2.1070	57	2	0
LbrM08	443868	446492	413547	413752	+	LbrM08_V2.1010	LbrM08_V2.1080	57	2	2
LbrM08	443868	446492	419884	420831	+	LbrM08_V2.1030	LbrM08_V2.1080	57	2	2
LbrM08	443868	446492	447015	447315	+	LbrM08_V2.1080	LbrM08_V2.1080	57	2	0
LbrM08	443868	446492	447893	449642	+	LbrM08_V2.1090	LbrM08_V2.1090	57	2	2
LbrM08	443868	446492	450165	451171	+	LbrM08_V2.1080	LbrM08_V2.1090	57	2	0
LbrM08	443868	446492	453135	457134	+	LbrM08_V2.1090	LbrM08_V2.1100	57	2	2
LbrM08	447015	447315	401851	402485	+	LbrM08_V2.1000	LbrM08_V2.1080	57	0	0
LbrM08	447893	449642	413547	413752	+	LbrM08_V2.1010	LbrM08_V2.1090	57	2	2
LbrM08	447893	449642	453135	457134	+	LbrM08_V2.1100	LbrM08_V2.1100	57	2	2
LbrM08	450165	451171	401851	402485	+	LbrM08_V2.1000	LbrM08_V2.1090	57	0	0
LbrM08	450165	451171	447015	447315	+	LbrM08_V2.1090	LbrM08_V2.1090	57	0	0
LbrM08	457757	460130	386920	394313	-	LbrM08_V2.0980	LbrM08_V2.1110	57	0	0
LbrM08	457757	460130	421016	421224	-	LbrM08_V2.1040	LbrM08_V2.1110	57	0	0
LbrM08	457757	460130	421853	425762	-	LbrM08_V2.1050	LbrM08_V2.1110	57	0	0
LbrM08	457757	460130	461892	463600	+	LbrM08_V2.1120	LbrM08_V2.1110	57	0	0
LbrM08	457757	460130	464661	465134	+	LbrM08_V2.1120	LbrM08_V2.1120	57	0	0
LbrM08	457757	460130	469140	470073	+	LbrM08_V2.1120	LbrM08_V2.1130	57	0	0
LbrM08	460231	460539	464661	465134	-	LbrM08_V2.1120	LbrM08_V2.1120	57	0	0
LbrM08	461892	463600	421853	425762	-	LbrM08_V2.1040	LbrM08_V2.1110	57	0	0
LbrM08	461892	463600	453135	457134	+	LbrM08_V2.1110	LbrM08_V2.1110	57	0	2
LbrM08	464661	465134	421853	425762	-	LbrM08_V2.1050	LbrM08_V2.1120	57	0	0
LbrM08	466817	468542	386920	394313	-	LbrM08_V2.0980	LbrM08_V2.1120	57	0	0
LbrM08	466817	468542	421853	425762	-	LbrM08_V2.1040	LbrM08_V2.1120	57	0	0
LbrM08	466817	468542	426385	427795	-	LbrM08_V2.1050	LbrM08_V2.1120	57	0	0
LbrM08	466817	468542	453135	457134	+	LbrM08_V2.1110	LbrM08_V2.1120	57	0	2
LbrM08	466817	468542	457757	460130	+	LbrM08_V2.1120	LbrM08_V2.1120	57	0	0
LbrM08	466817	468542	461892	463600	+	LbrM08_V2.1120	LbrM08_V2.1120	57	0	0
LbrM08	469140	470073	421016	421224	-	LbrM08_V2.1040	LbrM08_V2.1130	57	0	0
LbrM08	469140	470073	421853	425762	-	LbrM08_V2.1050	LbrM08_V2.1130	57	0	0
LbrM09	1	1062	68885	69936	+	LbrM09_V2.0210	LbrM09_V2.0200	16	0	0
LbrM09	2273	2735	26566	27028	-	LbrM09_V2.0210	LbrM09_V2.0200	62	2	2
LbrM09	41897	43177	78032	79336	+	LbrM09_V2.0210	LbrM09_V2.0220	60	1	1
LbrM09	41897	43177	122431	122689	+	LbrM09_V2.0210	LbrM09_V2.0330	60	1	0
LbrM09	64678	65308	66286	66918	+	LbrM09_V2.0210	LbrM09_V2.0200	69	0	0
LbrM09	70585	70877	1	1062	+	LbrM09_V2.0210	LbrM09_V2.0200	16	0	0
LbrM09	70585	70877	68885	69936	+	LbrM09_V2.0210	LbrM09_V2.0200	16	0	0
LbrM09	122431	122689	78032	79336	+	LbrM09_V2.0230	LbrM09_V2.0330	60	0	1
LbrM09	241816	242094	276413	276691	+	LbrM09_V2.0640	LbrM09_V2.0750	63	0	0
LbrM09	243043	244403	277643	279002	+	LbrM09_V2.0650	LbrM09_V2.0760	64	0	0
LbrM09	350573	351214	223233	223875	+	LbrM09_V2.0600	LbrM09_V2.0930	61	0	0
LbrM09	403634	403908	395306	395578	-	LbrM09_V2.1050	LbrM09_V2.1060	65	0	0
LbrM09	425325	426074	422335	423078	+	LbrM09_V2.1120	LbrM09_V2.1120	67	0	0
LbrM09	425325	426074	428097	428464	+	LbrM09_V2.1130	LbrM09_V2.1130	67	0	0
LbrM09	428097	428464	422335	423078	+	LbrM09_V2.1120	LbrM09_V2.1130	67	0	0
LbrM09	429926	431402	414817	416298	+	LbrM09_V2.1100	LbrM09_V2.1140	66	2	2
LbrM09	480222	480635	502198	502693	-	LbrM09_V2.1290	LbrM09_V2.1370	68	2	2
LbrM09	480222	480635	507712	508061	+	LbrM09_V2.1290	LbrM09_V2.1390	68	2	2
LbrM09	480222	480635	514623	515104	-	LbrM09_V2.1290	LbrM09_V2.1420	68	2	2
LbrM09	507712	508061	502198	502693	-	LbrM09_V2.1380	LbrM09_V2.1390	68	2	2
LbrM09	507712	508061	514623	515104	-	LbrM09_V2.1400	LbrM09_V2.1420	68	2	2
LbrM09	514623	515104	502198	502693	+	LbrM09_V2.1380	LbrM09_V2.1420	68	2	2
LbrM10	1	1898	491171	491552	+	LbrM10_V2.0010	LbrM10_V2.1280	70	2	2
LbrM10	1	1898	508589	509154	-	LbrM10_V2.0010	LbrM10_V2.1350	70	2	2
LbrM10	1	1898	515501	516017	-	LbrM10_V2.0010	LbrM10_V2.1380	70	2	2
LbrM10	1	1898	520702	521075	-	LbrM10_V2.0010	LbrM10_V2.1400	70	2	2
LbrM10	1	1898	523716	524283	-	LbrM10_V2.0010	LbrM10_V2.1410	70	2	2
LbrM10	1	1898	525450	526016	-	LbrM10_V2.0010	LbrM10_V2.1410	70	2	2
LbrM10	64596	65185	31317	31905	+	LbrM10_V2.0090	LbrM10_V2.0160	77	2	2
LbrM10	144125	144536	146413	148042	+	LbrM10_V2.0380	LbrM10_V2.0370	71	0	2
LbrM10	144125	144536	150839	151369	+	LbrM10_V2.0380	LbrM10_V2.0370	71	0	0
LbrM10	144125	144536	162439	163991	+	LbrM10_V2.0380	LbrM10_V2.0390	71	0	2
LbrM10	146413	148042	180187	180703	+	LbrM10_V2.0380	LbrM10_V2.0440	71	2	2
LbrM10	150839	151369	146413	148042	+	LbrM10_V2.0380	LbrM10_V2.0370	71	0	2
LbrM10	150839	151369	162439	163991	+	LbrM10_V2.0380	LbrM10_V2.0390	71	0	2
LbrM10	158482	159001	144125	144536	+	LbrM10_V2.0380	LbrM10_V2.0380	71	0	0
LbrM10	158482	159001	146413	148042	+	LbrM10_V2.0380	LbrM10_V2.0380	71	0	2
LbrM10	158482	159001	150839	151369	+	LbrM10_V2.0390	LbrM10_V2.0380	71	0	0
LbrM10	158482	159001	162439	163991	+	LbrM10_V2.0390	LbrM10_V2.0390	71	0	2
LbrM10	160648	161424	166117	166895	+	LbrM10_V2.0400	LbrM10_V2.0400	72	0	0
LbrM10	162439	163991	146413	148042	+	LbrM10_V2.0380	LbrM10_V2.0390	71	2	2
LbrM10	162439	163991	180187	180703	+	LbrM10_V2.0400	LbrM10_V2.0440	71	2	2
LbrM10	171123	171633	146413	148042	+	LbrM10_V2.0380	LbrM10_V2.0410	71	2	2
LbrM10	171123	171633	162439	163991	+	LbrM10_V2.0400	LbrM10_V2.0410	71	2	2
LbrM10	171123	171633	180187	180703	+	LbrM10_V2.0420	LbrM10_V2.0440	71	2	2
LbrM10	187897	188120	598139	598362	-	LbrM10_V2.0470	LbrM10_V2.1660	73	0	0
LbrM10	188448	189299	224735	227184	-	LbrM10_V2.0480	LbrM10_V2.0600	74	0	0
LbrM10	188448	189299	567463	569941	+	LbrM10_V2.0480	LbrM10_V2.1540	74	0	0
LbrM10	188448	189299	570363	570906	+	LbrM10_V2.0480	LbrM10_V2.1550	74	0	0
LbrM10	188448	189299	587993	588687	+	LbrM10_V2.0480	LbrM10_V2.1620	74	0	0
LbrM10	188448	189299	590029	591834	-	LbrM10_V2.0480	LbrM10_V2.1640	74	0	0
LbrM10	188448	189299	592283	594758	-	LbrM10_V2.0480	LbrM10_V2.1650	74	0	0
LbrM10	188448	189299	595202	597656	-	LbrM10_V2.0480	LbrM10_V2.1660	74	0	0
LbrM10	188448	189299	598928	599776	-	LbrM10_V2.0480	LbrM10_V2.1670	74	0	0
LbrM10	188448	189299	600078	602673	-	LbrM10_V2.0480	LbrM10_V2.1680	74	0	0
LbrM10	189354	191066	567463	569941	+	LbrM10_V2.0480	LbrM10_V2.1550	74	0	0
LbrM10	189354	191066	590029	591834	-	LbrM10_V2.0480	LbrM10_V2.1640	74	0	0
LbrM10	189354	191066	595202	597656	-	LbrM10_V2.0480	LbrM10_V2.1660	74	0	0
LbrM10	192766	193934	189354	191066	+	LbrM10_V2.0480	LbrM10_V2.0480	74	0	0
LbrM10	192766	193934	595202	597656	-	LbrM10_V2.0490	LbrM10_V2.1660	74	0	0
LbrM10	196553	198368	199428	201258	+	LbrM10_V2.0510	LbrM10_V2.0500	74	0	0
LbrM10	196553	198368	204049	205910	+	LbrM10_V2.0510	LbrM10_V2.0520	74	0	0
LbrM10	196553	198368	206332	208757	+	LbrM10_V2.0510	LbrM10_V2.0530	74	0	0
LbrM10	196553	198368	209797	210524	+	LbrM10_V2.0510	LbrM10_V2.0540	74	0	0
LbrM10	196553	198368	210530	212558	+	LbrM10_V2.0510	LbrM10_V2.0550	74	0	0
LbrM10	196553	198368	215899	217910	+	LbrM10_V2.0510	LbrM10_V2.0560	74	0	0
LbrM10	196553	198368	224735	227184	+	LbrM10_V2.0510	LbrM10_V2.0590	74	0	0
LbrM10	196553	198368	228906	230259	+	LbrM10_V2.0510	LbrM10_V2.0600	74	0	0
LbrM10	196553	198368	567463	569941	+	LbrM10_V2.0510	LbrM10_V2.1540	74	0	0
LbrM10	196553	198368	575143	576985	+	LbrM10_V2.0510	LbrM10_V2.1570	74	0	0
LbrM10	196553	198368	577429	578894	+	LbrM10_V2.0510	LbrM10_V2.1580	74	0	0
LbrM10	196553	198368	580703	581730	+	LbrM10_V2.0510	LbrM10_V2.1600	74	0	0
LbrM10	196553	198368	585091	587544	+	LbrM10_V2.0510	LbrM10_V2.1610	74	0	0
LbrM10	196553	198368	590029	591834	-	LbrM10_V2.0510	LbrM10_V2.1640	74	0	0
LbrM10	196553	198368	592283	594758	-	LbrM10_V2.0510	LbrM10_V2.1650	74	0	0
LbrM10	196553	198368	595202	597656	-	LbrM10_V2.0510	LbrM10_V2.1660	74	0	0
LbrM10	196553	198368	600078	602673	-	LbrM10_V2.0510	LbrM10_V2.1680	74	0	0
LbrM10	196553	198368	608917	610755	+	LbrM10_V2.0510	LbrM10_V2.1710	74	0	0
LbrM10	199428	201258	189354	191066	+	LbrM10_V2.0480	LbrM10_V2.0500	74	0	0
LbrM10	199428	201258	567463	569941	+	LbrM10_V2.0520	LbrM10_V2.1540	74	0	0
LbrM10	199428	201258	590029	591834	-	LbrM10_V2.0520	LbrM10_V2.1640	74	0	0
LbrM10	199428	201258	595202	597656	-	LbrM10_V2.0520	LbrM10_V2.1660	74	0	0
LbrM10	201680	203186	188448	189299	+	LbrM10_V2.0480	LbrM10_V2.0510	74	0	0
LbrM10	201680	203186	189354	191066	+	LbrM10_V2.0480	LbrM10_V2.0510	74	0	0
LbrM10	201680	203186	192766	193934	+	LbrM10_V2.0490	LbrM10_V2.0520	74	0	0
LbrM10	201680	203186	199428	201258	+	LbrM10_V2.0520	LbrM10_V2.0510	74	0	0
LbrM10	201680	203186	210530	212558	+	LbrM10_V2.0530	LbrM10_V2.0550	74	0	0
LbrM10	201680	203186	224735	227184	+	LbrM10_V2.0530	LbrM10_V2.0590	74	0	0
LbrM10	201680	203186	567463	569941	+	LbrM10_V2.0530	LbrM10_V2.1540	74	0	0
LbrM10	201680	203186	570363	570906	+	LbrM10_V2.0530	LbrM10_V2.1550	74	0	0
LbrM10	201680	203186	587993	588687	+	LbrM10_V2.0530	LbrM10_V2.1620	74	0	0
LbrM10	201680	203186	590029	591834	-	LbrM10_V2.0530	LbrM10_V2.1640	74	0	0
LbrM10	201680	203186	592283	594758	-	LbrM10_V2.0530	LbrM10_V2.1650	74	0	0
LbrM10	201680	203186	595202	597656	-	LbrM10_V2.0530	LbrM10_V2.1660	74	0	0
LbrM10	201680	203186	598464	598870	-	LbrM10_V2.0530	LbrM10_V2.1670	74	0	0
LbrM10	201680	203186	598928	599776	-	LbrM10_V2.0530	LbrM10_V2.1670	74	0	0
LbrM10	201680	203186	600078	602673	-	LbrM10_V2.0530	LbrM10_V2.1680	74	0	0
LbrM10	204049	205910	189354	191066	+	LbrM10_V2.0480	LbrM10_V2.0520	74	0	0
LbrM10	204049	205910	199428	201258	+	LbrM10_V2.0520	LbrM10_V2.0520	74	0	0
LbrM10	204049	205910	206332	208757	+	LbrM10_V2.0540	LbrM10_V2.0530	74	0	0
LbrM10	204049	205910	209797	210524	+	LbrM10_V2.0540	LbrM10_V2.0540	74	0	0
LbrM10	204049	205910	210530	212558	+	LbrM10_V2.0540	LbrM10_V2.0550	74	0	0
LbrM10	204049	205910	219094	219931	+	LbrM10_V2.0540	LbrM10_V2.0570	74	0	0
LbrM10	204049	205910	224735	227184	+	LbrM10_V2.0540	LbrM10_V2.0590	74	0	0
LbrM10	204049	205910	228906	230259	+	LbrM10_V2.0540	LbrM10_V2.0600	74	0	0
LbrM10	204049	205910	567463	569941	+	LbrM10_V2.0540	LbrM10_V2.1540	74	0	0
LbrM10	204049	205910	575143	576985	+	LbrM10_V2.0540	LbrM10_V2.1570	74	0	0
LbrM10	204049	205910	577429	578894	+	LbrM10_V2.0540	LbrM10_V2.1580	74	0	0
LbrM10	204049	205910	580703	581730	+	LbrM10_V2.0540	LbrM10_V2.1600	74	0	0
LbrM10	204049	205910	585091	587544	+	LbrM10_V2.0540	LbrM10_V2.1610	74	0	0
LbrM10	204049	205910	590029	591834	-	LbrM10_V2.0540	LbrM10_V2.1640	74	0	0
LbrM10	204049	205910	592283	594758	-	LbrM10_V2.0540	LbrM10_V2.1650	74	0	0
LbrM10	204049	205910	595202	597656	-	LbrM10_V2.0540	LbrM10_V2.1660	74	0	0
LbrM10	204049	205910	600078	602673	-	LbrM10_V2.0540	LbrM10_V2.1680	74	0	0
LbrM10	204049	205910	608917	610755	+	LbrM10_V2.0540	LbrM10_V2.1710	74	0	0
LbrM10	206332	208757	188448	189299	+	LbrM10_V2.0480	LbrM10_V2.0530	74	0	0
LbrM10	206332	208757	189354	191066	+	LbrM10_V2.0480	LbrM10_V2.0530	74	0	0
LbrM10	206332	208757	199428	201258	+	LbrM10_V2.0520	LbrM10_V2.0530	74	0	0
LbrM10	206332	208757	201680	203186	+	LbrM10_V2.0530	LbrM10_V2.0530	74	0	0
LbrM10	206332	208757	210530	212558	+	LbrM10_V2.0550	LbrM10_V2.0550	74	0	0
LbrM10	206332	208757	224735	227184	+	LbrM10_V2.0550	LbrM10_V2.0590	74	0	0
LbrM10	206332	208757	228906	230259	+	LbrM10_V2.0550	LbrM10_V2.0600	74	0	0
LbrM10	206332	208757	567463	569941	+	LbrM10_V2.0550	LbrM10_V2.1540	74	0	0
LbrM10	206332	208757	570363	570906	+	LbrM10_V2.0550	LbrM10_V2.1550	74	0	0
LbrM10	206332	208757	575143	576985	+	LbrM10_V2.0550	LbrM10_V2.1570	74	0	0
LbrM10	206332	208757	580703	581730	+	LbrM10_V2.0550	LbrM10_V2.1600	74	0	0
LbrM10	206332	208757	587993	588687	+	LbrM10_V2.0550	LbrM10_V2.1620	74	0	0
LbrM10	206332	208757	590029	591834	-	LbrM10_V2.0550	LbrM10_V2.1640	74	0	0
LbrM10	206332	208757	592283	594758	-	LbrM10_V2.0550	LbrM10_V2.1650	74	0	0
LbrM10	206332	208757	595202	597656	-	LbrM10_V2.0550	LbrM10_V2.1660	74	0	0
LbrM10	206332	208757	598464	598870	-	LbrM10_V2.0550	LbrM10_V2.1670	74	0	0
LbrM10	206332	208757	598928	599776	-	LbrM10_V2.0550	LbrM10_V2.1670	74	0	0
LbrM10	206332	208757	600078	602673	-	LbrM10_V2.0550	LbrM10_V2.1680	74	0	0
LbrM10	206332	208757	608917	610755	+	LbrM10_V2.0550	LbrM10_V2.1710	74	0	0
LbrM10	209797	210524	199428	201258	+	LbrM10_V2.0520	LbrM10_V2.0540	74	0	0
LbrM10	209797	210524	206332	208757	+	LbrM10_V2.0550	LbrM10_V2.0540	74	0	0
LbrM10	209797	210524	219094	219931	+	LbrM10_V2.0560	LbrM10_V2.0570	74	0	0
LbrM10	209797	210524	224735	227184	+	LbrM10_V2.0560	LbrM10_V2.0590	74	0	0
LbrM10	209797	210524	228906	230259	+	LbrM10_V2.0560	LbrM10_V2.0600	74	0	0
LbrM10	209797	210524	567463	569941	+	LbrM10_V2.0560	LbrM10_V2.1540	74	0	0
LbrM10	209797	210524	575143	576985	+	LbrM10_V2.0560	LbrM10_V2.1570	74	0	0
LbrM10	209797	210524	590029	591834	-	LbrM10_V2.0560	LbrM10_V2.1640	74	0	0
LbrM10	209797	210524	592283	594758	-	LbrM10_V2.0560	LbrM10_V2.1650	74	0	0
LbrM10	209797	210524	595202	597656	-	LbrM10_V2.0560	LbrM10_V2.1660	74	0	0
LbrM10	209797	210524	608917	610755	+	LbrM10_V2.0560	LbrM10_V2.1710	74	0	0
LbrM10	210530	212558	189354	191066	+	LbrM10_V2.0480	LbrM10_V2.0550	74	0	0
LbrM10	210530	212558	199428	201258	+	LbrM10_V2.0520	LbrM10_V2.0550	74	0	0
LbrM10	210530	212558	224735	227184	+	LbrM10_V2.0560	LbrM10_V2.0590	74	0	0
LbrM10	210530	212558	580703	581730	+	LbrM10_V2.0560	LbrM10_V2.1600	74	0	0
LbrM10	213604	214620	196553	198368	+	LbrM10_V2.0510	LbrM10_V2.0550	74	0	0
LbrM10	213604	214620	199428	201258	+	LbrM10_V2.0520	LbrM10_V2.0550	74	0	0
LbrM10	213604	214620	201680	203186	+	LbrM10_V2.0530	LbrM10_V2.0550	74	0	0
LbrM10	213604	214620	204049	205910	+	LbrM10_V2.0540	LbrM10_V2.0550	74	0	0
LbrM10	213604	214620	206332	208757	+	LbrM10_V2.0550	LbrM10_V2.0550	74	0	0
LbrM10	213604	214620	209797	210524	+	LbrM10_V2.0560	LbrM10_V2.0550	74	0	0
LbrM10	213604	214620	219094	219931	+	LbrM10_V2.0570	LbrM10_V2.0570	74	0	0
LbrM10	213604	214620	224735	227184	+	LbrM10_V2.0570	LbrM10_V2.0590	74	0	0
LbrM10	213604	214620	228906	230259	+	LbrM10_V2.0570	LbrM10_V2.0600	74	0	0
LbrM10	213604	214620	567463	569941	+	LbrM10_V2.0570	LbrM10_V2.1540	74	0	0
LbrM10	213604	214620	571011	573422	-	LbrM10_V2.0570	LbrM10_V2.1570	74	0	0
LbrM10	213604	214620	575143	576985	+	LbrM10_V2.0570	LbrM10_V2.1570	74	0	0
LbrM10	213604	214620	577429	578894	+	LbrM10_V2.0570	LbrM10_V2.1580	74	0	0
LbrM10	213604	214620	585091	587544	+	LbrM10_V2.0570	LbrM10_V2.1610	74	0	0
LbrM10	213604	214620	590029	591834	-	LbrM10_V2.0570	LbrM10_V2.1640	74	0	0
LbrM10	213604	214620	592283	594758	-	LbrM10_V2.0570	LbrM10_V2.1650	74	0	0
LbrM10	213604	214620	595202	597656	-	LbrM10_V2.0570	LbrM10_V2.1660	74	0	0
LbrM10	213604	214620	608917	610755	+	LbrM10_V2.0570	LbrM10_V2.1710	74	0	0
LbrM10	213604	214620	611798	612478	+	LbrM10_V2.0570	LbrM10_V2.1710	74	0	0
LbrM10	215899	217910	188448	189299	+	LbrM10_V2.0480	LbrM10_V2.0560	74	0	0
LbrM10	215899	217910	189354	191066	+	LbrM10_V2.0480	LbrM10_V2.0560	74	0	0
LbrM10	215899	217910	204049	205910	+	LbrM10_V2.0540	LbrM10_V2.0560	74	0	0
LbrM10	215899	217910	206332	208757	+	LbrM10_V2.0550	LbrM10_V2.0560	74	0	0
LbrM10	215899	217910	210530	212558	+	LbrM10_V2.0560	LbrM10_V2.0560	74	0	0
LbrM10	215899	217910	224735	227184	+	LbrM10_V2.0580	LbrM10_V2.0590	74	0	0
LbrM10	215899	217910	228906	230259	+	LbrM10_V2.0580	LbrM10_V2.0600	74	0	0
LbrM10	215899	217910	567463	569941	+	LbrM10_V2.0580	LbrM10_V2.1540	74	0	0
LbrM10	215899	217910	575143	576985	+	LbrM10_V2.0580	LbrM10_V2.1570	74	0	0
LbrM10	215899	217910	577429	578894	+	LbrM10_V2.0580	LbrM10_V2.1580	74	0	0
LbrM10	215899	217910	580703	581730	+	LbrM10_V2.0580	LbrM10_V2.1600	74	0	0
LbrM10	215899	217910	585091	587544	+	LbrM10_V2.0580	LbrM10_V2.1610	74	0	0
LbrM10	215899	217910	587993	588687	+	LbrM10_V2.0580	LbrM10_V2.1620	74	0	0
LbrM10	215899	217910	590029	591834	-	LbrM10_V2.0580	LbrM10_V2.1640	74	0	0
LbrM10	215899	217910	592283	594758	-	LbrM10_V2.0580	LbrM10_V2.1650	74	0	0
LbrM10	215899	217910	595202	597656	-	LbrM10_V2.0580	LbrM10_V2.1660	74	0	0
LbrM10	215899	217910	600078	602673	-	LbrM10_V2.0580	LbrM10_V2.1680	74	0	0
LbrM10	215899	217910	608917	610755	+	LbrM10_V2.0580	LbrM10_V2.1710	74	0	0
LbrM10	219094	219931	192766	193934	+	LbrM10_V2.0490	LbrM10_V2.0570	74	0	0
LbrM10	219094	219931	210530	212558	+	LbrM10_V2.0560	LbrM10_V2.0570	74	0	0
LbrM10	219094	219931	224735	227184	+	LbrM10_V2.0590	LbrM10_V2.0590	74	0	0
LbrM10	219094	219931	228906	230259	+	LbrM10_V2.0590	LbrM10_V2.0600	74	0	0
LbrM10	219094	219931	567463	569941	+	LbrM10_V2.0590	LbrM10_V2.1550	74	0	0
LbrM10	219094	219931	595202	597656	-	LbrM10_V2.0590	LbrM10_V2.1660	74	0	0
LbrM10	220039	220931	192766	193934	+	LbrM10_V2.0490	LbrM10_V2.0580	74	0	0
LbrM10	220039	220931	222700	223848	+	LbrM10_V2.0590	LbrM10_V2.0590	74	0	0
LbrM10	220039	220931	604921	605795	+	LbrM10_V2.0590	LbrM10_V2.1690	74	0	0
LbrM10	222700	223848	192766	193934	+	LbrM10_V2.0490	LbrM10_V2.0590	74	0	0
LbrM10	222700	223848	604321	604623	+	LbrM10_V2.0600	LbrM10_V2.1690	74	0	0
LbrM10	224735	227184	189354	191066	+	LbrM10_V2.0480	LbrM10_V2.0590	74	0	0
LbrM10	224735	227184	199428	201258	+	LbrM10_V2.0520	LbrM10_V2.0590	74	0	0
LbrM10	224735	227184	567463	569941	+	LbrM10_V2.0610	LbrM10_V2.1540	74	0	0
LbrM10	224735	227184	580703	581730	+	LbrM10_V2.0610	LbrM10_V2.1600	74	0	0
LbrM10	224735	227184	590029	591834	-	LbrM10_V2.0610	LbrM10_V2.1640	74	0	0
LbrM10	224735	227184	595202	597656	-	LbrM10_V2.0610	LbrM10_V2.1660	74	0	0
LbrM10	228906	230259	189354	191066	+	LbrM10_V2.0480	LbrM10_V2.0600	74	0	0
LbrM10	228906	230259	199428	201258	+	LbrM10_V2.0520	LbrM10_V2.0600	74	0	0
LbrM10	228906	230259	210530	212558	+	LbrM10_V2.0560	LbrM10_V2.0600	74	0	0
LbrM10	228906	230259	224735	227184	+	LbrM10_V2.0610	LbrM10_V2.0600	74	0	0
LbrM10	228906	230259	567463	569941	+	LbrM10_V2.0620	LbrM10_V2.1540	74	0	0
LbrM10	228906	230259	575143	576985	+	LbrM10_V2.0620	LbrM10_V2.1570	74	0	0
LbrM10	228906	230259	580703	581730	+	LbrM10_V2.0620	LbrM10_V2.1600	74	0	0
LbrM10	228906	230259	590029	591834	-	LbrM10_V2.0620	LbrM10_V2.1640	74	0	0
LbrM10	228906	230259	592283	594758	-	LbrM10_V2.0620	LbrM10_V2.1650	74	0	0
LbrM10	228906	230259	595202	597656	-	LbrM10_V2.0620	LbrM10_V2.1660	74	0	0
LbrM10	228906	230259	608917	610755	+	LbrM10_V2.0620	LbrM10_V2.1710	74	0	0
LbrM10	234209	234743	260444	260974	+	LbrM10_V2.0630	LbrM10_V2.0640	75	2	2
LbrM10	283347	284900	285816	287372	+	LbrM10_V2.0710	LbrM10_V2.0720	76	0	0
LbrM10	491171	491552	508589	509154	-	LbrM10_V2.1290	LbrM10_V2.1350	70	2	2
LbrM10	491171	491552	520702	521075	-	LbrM10_V2.1290	LbrM10_V2.1400	70	2	2
LbrM10	491171	491552	525450	526016	-	LbrM10_V2.1290	LbrM10_V2.1410	70	2	2
LbrM10	515501	516017	491171	491552	-	LbrM10_V2.1290	LbrM10_V2.1380	70	2	2
LbrM10	515501	516017	508589	509154	+	LbrM10_V2.1360	LbrM10_V2.1380	70	2	2
LbrM10	515501	516017	520702	521075	+	LbrM10_V2.1390	LbrM10_V2.1400	70	2	2
LbrM10	515501	516017	525450	526016	+	LbrM10_V2.1390	LbrM10_V2.1410	70	2	2
LbrM10	517875	518346	505677	506148	-	LbrM10_V2.1340	LbrM10_V2.1390	79	0	0
LbrM10	520702	521075	508589	509154	+	LbrM10_V2.1360	LbrM10_V2.1400	70	2	2
LbrM10	523716	524283	491171	491552	-	LbrM10_V2.1290	LbrM10_V2.1410	70	2	2
LbrM10	523716	524283	508589	509154	+	LbrM10_V2.1360	LbrM10_V2.1410	70	2	2
LbrM10	523716	524283	515501	516017	+	LbrM10_V2.1390	LbrM10_V2.1410	70	2	2
LbrM10	523716	524283	520702	521075	+	LbrM10_V2.1410	LbrM10_V2.1410	70	2	2
LbrM10	523716	524283	525450	526016	+	LbrM10_V2.1420	LbrM10_V2.1410	70	2	2
LbrM10	525450	526016	508589	509154	+	LbrM10_V2.1360	LbrM10_V2.1410	70	2	2
LbrM10	525450	526016	520702	521075	+	LbrM10_V2.1410	LbrM10_V2.1410	70	2	2
LbrM10	532870	533415	1	1898	-	LbrM10_V2.0010	LbrM10_V2.1440	70	2	2
LbrM10	532870	533415	491171	491552	-	LbrM10_V2.1290	LbrM10_V2.1440	70	2	2
LbrM10	532870	533415	508589	509154	+	LbrM10_V2.1360	LbrM10_V2.1440	70	2	2
LbrM10	532870	533415	515501	516017	+	LbrM10_V2.1390	LbrM10_V2.1440	70	2	2
LbrM10	532870	533415	520702	521075	+	LbrM10_V2.1410	LbrM10_V2.1440	70	2	2
LbrM10	532870	533415	523716	524283	+	LbrM10_V2.1420	LbrM10_V2.1440	70	2	2
LbrM10	532870	533415	525450	526016	+	LbrM10_V2.1420	LbrM10_V2.1440	70	2	2
LbrM10	532870	533415	544317	546215	+	LbrM10_V2.1450	LbrM10_V2.1470	70	2	2
LbrM10	536130	538093	8516	10473	-	LbrM10_V2.0030	LbrM10_V2.1450	80	0	0
LbrM10	544317	546215	1	1898	-	LbrM10_V2.0010	LbrM10_V2.1470	70	2	2
LbrM10	544317	546215	491171	491552	-	LbrM10_V2.1290	LbrM10_V2.1470	70	2	2
LbrM10	544317	546215	508589	509154	+	LbrM10_V2.1360	LbrM10_V2.1470	70	2	2
LbrM10	544317	546215	515501	516017	+	LbrM10_V2.1390	LbrM10_V2.1470	70	2	2
LbrM10	544317	546215	520702	521075	+	LbrM10_V2.1410	LbrM10_V2.1470	70	2	2
LbrM10	544317	546215	523716	524283	+	LbrM10_V2.1420	LbrM10_V2.1470	70	2	2
LbrM10	544317	546215	525450	526016	+	LbrM10_V2.1420	LbrM10_V2.1470	70	2	2
LbrM10	565195	567088	196553	198368	+	LbrM10_V2.0510	LbrM10_V2.1530	74	0	0
LbrM10	565195	567088	199428	201258	+	LbrM10_V2.0520	LbrM10_V2.1530	74	0	0
LbrM10	565195	567088	204049	205910	+	LbrM10_V2.0540	LbrM10_V2.1530	74	0	0
LbrM10	565195	567088	206332	208757	+	LbrM10_V2.0550	LbrM10_V2.1530	74	0	0
LbrM10	565195	567088	209797	210524	+	LbrM10_V2.0560	LbrM10_V2.1530	74	0	0
LbrM10	565195	567088	210530	212558	+	LbrM10_V2.0560	LbrM10_V2.1530	74	0	0
LbrM10	565195	567088	213604	214620	+	LbrM10_V2.0570	LbrM10_V2.1530	74	0	0
LbrM10	565195	567088	215899	217910	+	LbrM10_V2.0580	LbrM10_V2.1530	74	0	0
LbrM10	565195	567088	219094	219931	+	LbrM10_V2.0590	LbrM10_V2.1530	74	0	0
LbrM10	565195	567088	224735	227184	+	LbrM10_V2.0610	LbrM10_V2.1530	74	0	0
LbrM10	565195	567088	228906	230259	+	LbrM10_V2.0620	LbrM10_V2.1530	74	0	0
LbrM10	565195	567088	567463	569941	+	LbrM10_V2.1540	LbrM10_V2.1540	74	0	0
LbrM10	565195	567088	575143	576985	+	LbrM10_V2.1550	LbrM10_V2.1570	74	0	0
LbrM10	565195	567088	577429	578894	+	LbrM10_V2.1540	LbrM10_V2.1580	74	0	0
LbrM10	565195	567088	588745	589582	+	LbrM10_V2.1550	LbrM10_V2.1620	74	0	0
LbrM10	565195	567088	590029	591834	-	LbrM10_V2.1540	LbrM10_V2.1640	74	0	0
LbrM10	565195	567088	595202	597656	-	LbrM10_V2.1540	LbrM10_V2.1660	74	0	0
LbrM10	565195	567088	600078	602673	-	LbrM10_V2.1540	LbrM10_V2.1680	74	0	0
LbrM10	565195	567088	608917	610755	+	LbrM10_V2.1550	LbrM10_V2.1710	74	0	0
LbrM10	565195	567088	611798	612478	+	LbrM10_V2.1550	LbrM10_V2.1710	74	0	0
LbrM10	570363	570906	224735	227184	-	LbrM10_V2.0610	LbrM10_V2.1550	74	0	0
LbrM10	570363	570906	567463	569941	+	LbrM10_V2.1560	LbrM10_V2.1550	74	0	0
LbrM10	570363	570906	590029	591834	-	LbrM10_V2.1570	LbrM10_V2.1640	74	0	0
LbrM10	570363	570906	592283	594758	-	LbrM10_V2.1570	LbrM10_V2.1650	74	0	0
LbrM10	570363	570906	595202	597656	-	LbrM10_V2.1570	LbrM10_V2.1660	74	0	0
LbrM10	571011	573422	188448	189299	-	LbrM10_V2.0480	LbrM10_V2.1570	74	0	0
LbrM10	571011	573422	189354	191066	-	LbrM10_V2.0480	LbrM10_V2.1560	74	0	0
LbrM10	571011	573422	196553	198368	-	LbrM10_V2.0510	LbrM10_V2.1560	74	0	0
LbrM10	571011	573422	199428	201258	-	LbrM10_V2.0520	LbrM10_V2.1560	74	0	0
LbrM10	571011	573422	201680	203186	-	LbrM10_V2.0530	LbrM10_V2.1560	74	0	0
LbrM10	571011	573422	204049	205910	-	LbrM10_V2.0540	LbrM10_V2.1560	74	0	0
LbrM10	571011	573422	206332	208757	-	LbrM10_V2.0550	LbrM10_V2.1560	74	0	0
LbrM10	571011	573422	209797	210524	-	LbrM10_V2.0560	LbrM10_V2.1560	74	0	0
LbrM10	571011	573422	215899	217910	-	LbrM10_V2.0580	LbrM10_V2.1560	74	0	0
LbrM10	571011	573422	224735	227184	-	LbrM10_V2.0610	LbrM10_V2.1560	74	0	0
LbrM10	571011	573422	228906	230259	-	LbrM10_V2.0620	LbrM10_V2.1560	74	0	0
LbrM10	571011	573422	567463	569941	-	LbrM10_V2.1560	LbrM10_V2.1560	74	0	0
LbrM10	571011	573422	570363	570906	-	LbrM10_V2.1570	LbrM10_V2.1570	74	0	0
LbrM10	571011	573422	575143	576985	-	LbrM10_V2.1570	LbrM10_V2.1580	74	0	0
LbrM10	571011	573422	577429	578894	-	LbrM10_V2.1570	LbrM10_V2.1590	74	0	0
LbrM10	571011	573422	580703	581730	-	LbrM10_V2.1570	LbrM10_V2.1600	74	0	0
LbrM10	571011	573422	585091	587544	-	LbrM10_V2.1570	LbrM10_V2.1620	74	0	0
LbrM10	571011	573422	587993	588687	-	LbrM10_V2.1570	LbrM10_V2.1620	74	0	0
LbrM10	571011	573422	590029	591834	+	LbrM10_V2.1570	LbrM10_V2.1630	74	0	0
LbrM10	571011	573422	592283	594758	+	LbrM10_V2.1570	LbrM10_V2.1640	74	0	0
LbrM10	571011	573422	595202	597656	+	LbrM10_V2.1570	LbrM10_V2.1650	74	0	0
LbrM10	571011	573422	598464	598870	+	LbrM10_V2.1570	LbrM10_V2.1670	74	0	0
LbrM10	571011	573422	598928	599776	+	LbrM10_V2.1570	LbrM10_V2.1670	74	0	0
LbrM10	571011	573422	600078	602673	+	LbrM10_V2.1570	LbrM10_V2.1670	74	0	0
LbrM10	571011	573422	608917	610755	-	LbrM10_V2.1570	LbrM10_V2.1710	74	0	0
LbrM10	575143	576985	189354	191066	+	LbrM10_V2.0480	LbrM10_V2.1570	74	0	0
LbrM10	575143	576985	199428	201258	+	LbrM10_V2.0520	LbrM10_V2.1570	74	0	0
LbrM10	575143	576985	210530	212558	+	LbrM10_V2.0560	LbrM10_V2.1570	74	0	0
LbrM10	575143	576985	224735	227184	+	LbrM10_V2.0610	LbrM10_V2.1570	74	0	0
LbrM10	575143	576985	567463	569941	+	LbrM10_V2.1560	LbrM10_V2.1570	74	0	0
LbrM10	575143	576985	580703	581730	+	LbrM10_V2.1590	LbrM10_V2.1600	74	0	0
LbrM10	575143	576985	590029	591834	-	LbrM10_V2.1590	LbrM10_V2.1640	74	0	0
LbrM10	575143	576985	592283	594758	-	LbrM10_V2.1590	LbrM10_V2.1650	74	0	0
LbrM10	575143	576985	595202	597656	-	LbrM10_V2.1590	LbrM10_V2.1660	74	0	0
LbrM10	575143	576985	608917	610755	+	LbrM10_V2.1590	LbrM10_V2.1710	74	0	0
LbrM10	577429	578894	188448	189299	+	LbrM10_V2.0480	LbrM10_V2.1580	74	0	0
LbrM10	577429	578894	189354	191066	+	LbrM10_V2.0480	LbrM10_V2.1580	74	0	0
LbrM10	577429	578894	192766	193934	+	LbrM10_V2.0490	LbrM10_V2.1590	74	0	0
LbrM10	577429	578894	199428	201258	+	LbrM10_V2.0520	LbrM10_V2.1580	74	0	0
LbrM10	577429	578894	201680	203186	+	LbrM10_V2.0530	LbrM10_V2.1580	74	0	0
LbrM10	577429	578894	206332	208757	+	LbrM10_V2.0550	LbrM10_V2.1580	74	0	0
LbrM10	577429	578894	209797	210524	+	LbrM10_V2.0560	LbrM10_V2.1580	74	0	0
LbrM10	577429	578894	219094	219931	+	LbrM10_V2.0590	LbrM10_V2.1580	74	0	0
LbrM10	577429	578894	224735	227184	+	LbrM10_V2.0610	LbrM10_V2.1580	74	0	0
LbrM10	577429	578894	228906	230259	+	LbrM10_V2.0620	LbrM10_V2.1580	74	0	0
LbrM10	577429	578894	567463	569941	+	LbrM10_V2.1560	LbrM10_V2.1580	74	0	0
LbrM10	577429	578894	575143	576985	+	LbrM10_V2.1590	LbrM10_V2.1580	74	0	0
LbrM10	577429	578894	587993	588687	+	LbrM10_V2.1600	LbrM10_V2.1620	74	0	0
LbrM10	577429	578894	590029	591834	-	LbrM10_V2.1600	LbrM10_V2.1640	74	0	0
LbrM10	577429	578894	592283	594758	-	LbrM10_V2.1600	LbrM10_V2.1650	74	0	0
LbrM10	577429	578894	595202	597656	-	LbrM10_V2.1600	LbrM10_V2.1660	74	0	0
LbrM10	577429	578894	598464	598870	-	LbrM10_V2.1600	LbrM10_V2.1670	74	0	0
LbrM10	577429	578894	598928	599776	-	LbrM10_V2.1600	LbrM10_V2.1670	74	0	0
LbrM10	577429	578894	600078	602673	-	LbrM10_V2.1600	LbrM10_V2.1680	74	0	0
LbrM10	577429	578894	608917	610755	+	LbrM10_V2.1600	LbrM10_V2.1710	74	0	0
LbrM10	579839	580308	435824	436289	-	LbrM10_V2.1110	LbrM10_V2.1600	78	2	2
LbrM10	580703	581730	189354	191066	+	LbrM10_V2.0480	LbrM10_V2.1600	74	0	0
LbrM10	580703	581730	199428	201258	+	LbrM10_V2.0520	LbrM10_V2.1600	74	0	0
LbrM10	580703	581730	567463	569941	+	LbrM10_V2.1560	LbrM10_V2.1600	74	0	0
LbrM10	580703	581730	590029	591834	-	LbrM10_V2.1610	LbrM10_V2.1630	74	0	0
LbrM10	580703	581730	595202	597656	-	LbrM10_V2.1610	LbrM10_V2.1650	74	0	0
LbrM10	582790	584642	189354	191066	+	LbrM10_V2.0480	LbrM10_V2.1600	74	0	0
LbrM10	582790	584642	192766	193934	+	LbrM10_V2.0490	LbrM10_V2.1610	74	0	0
LbrM10	582790	584642	196553	198368	+	LbrM10_V2.0510	LbrM10_V2.1600	74	0	0
LbrM10	582790	584642	204049	205910	+	LbrM10_V2.0540	LbrM10_V2.1600	74	0	0
LbrM10	582790	584642	206332	208757	+	LbrM10_V2.0550	LbrM10_V2.1600	74	0	0
LbrM10	582790	584642	210530	212558	+	LbrM10_V2.0560	LbrM10_V2.1600	74	0	0
LbrM10	582790	584642	215899	217910	+	LbrM10_V2.0580	LbrM10_V2.1600	74	0	0
LbrM10	582790	584642	219094	219931	+	LbrM10_V2.0590	LbrM10_V2.1600	74	0	0
LbrM10	582790	584642	224735	227184	+	LbrM10_V2.0610	LbrM10_V2.1600	74	0	0
LbrM10	582790	584642	228906	230259	+	LbrM10_V2.0620	LbrM10_V2.1600	74	0	0
LbrM10	582790	584642	567463	569941	+	LbrM10_V2.1560	LbrM10_V2.1600	74	0	0
LbrM10	582790	584642	571011	573422	-	LbrM10_V2.1570	LbrM10_V2.1600	74	0	0
LbrM10	582790	584642	575143	576985	+	LbrM10_V2.1590	LbrM10_V2.1600	74	0	0
LbrM10	582790	584642	577429	578894	+	LbrM10_V2.1600	LbrM10_V2.1600	74	0	0
LbrM10	582790	584642	580703	581730	+	LbrM10_V2.1610	LbrM10_V2.1610	74	0	0
LbrM10	582790	584642	585091	587544	+	LbrM10_V2.1620	LbrM10_V2.1610	74	0	0
LbrM10	582790	584642	588745	589582	+	LbrM10_V2.1620	LbrM10_V2.1620	74	0	0
LbrM10	582790	584642	590029	591834	-	LbrM10_V2.1620	LbrM10_V2.1640	74	0	0
LbrM10	582790	584642	592283	594758	-	LbrM10_V2.1620	LbrM10_V2.1650	74	0	0
LbrM10	582790	584642	595202	597656	-	LbrM10_V2.1620	LbrM10_V2.1660	74	0	0
LbrM10	582790	584642	600078	602673	-	LbrM10_V2.1620	LbrM10_V2.1680	74	0	0
LbrM10	582790	584642	608917	610755	+	LbrM10_V2.1620	LbrM10_V2.1710	74	0	0
LbrM10	585091	587544	188448	189299	+	LbrM10_V2.0480	LbrM10_V2.1610	74	0	0
LbrM10	585091	587544	189354	191066	+	LbrM10_V2.0480	LbrM10_V2.1610	74	0	0
LbrM10	585091	587544	192766	193934	+	LbrM10_V2.0490	LbrM10_V2.1620	74	0	0
LbrM10	585091	587544	199428	201258	+	LbrM10_V2.0520	LbrM10_V2.1610	74	0	0
LbrM10	585091	587544	201680	203186	+	LbrM10_V2.0530	LbrM10_V2.1610	74	0	0
LbrM10	585091	587544	206332	208757	+	LbrM10_V2.0550	LbrM10_V2.1610	74	0	0
LbrM10	585091	587544	209797	210524	+	LbrM10_V2.0560	LbrM10_V2.1610	74	0	0
LbrM10	585091	587544	224735	227184	+	LbrM10_V2.0610	LbrM10_V2.1610	74	0	0
LbrM10	585091	587544	228906	230259	+	LbrM10_V2.0620	LbrM10_V2.1610	74	0	0
LbrM10	585091	587544	567463	569941	+	LbrM10_V2.1560	LbrM10_V2.1610	74	0	0
LbrM10	585091	587544	570363	570906	+	LbrM10_V2.1570	LbrM10_V2.1610	74	0	0
LbrM10	585091	587544	575143	576985	+	LbrM10_V2.1590	LbrM10_V2.1610	74	0	0
LbrM10	585091	587544	577429	578894	+	LbrM10_V2.1600	LbrM10_V2.1610	74	0	0
LbrM10	585091	587544	580703	581730	+	LbrM10_V2.1610	LbrM10_V2.1620	74	0	0
LbrM10	585091	587544	587993	588687	+	LbrM10_V2.1630	LbrM10_V2.1620	74	0	0
LbrM10	585091	587544	590029	591834	-	LbrM10_V2.1630	LbrM10_V2.1640	74	0	0
LbrM10	585091	587544	592283	594758	-	LbrM10_V2.1630	LbrM10_V2.1650	74	0	0
LbrM10	585091	587544	595202	597656	-	LbrM10_V2.1630	LbrM10_V2.1660	74	0	0
LbrM10	585091	587544	598464	598870	-	LbrM10_V2.1630	LbrM10_V2.1670	74	0	0
LbrM10	585091	587544	598928	599776	-	LbrM10_V2.1630	LbrM10_V2.1670	74	0	0
LbrM10	585091	587544	600078	602673	-	LbrM10_V2.1630	LbrM10_V2.1680	74	0	0
LbrM10	585091	587544	608917	610755	+	LbrM10_V2.1630	LbrM10_V2.1710	74	0	0
LbrM10	587993	588687	224735	227184	-	LbrM10_V2.0610	LbrM10_V2.1620	74	0	0
LbrM10	587993	588687	567463	569941	+	LbrM10_V2.1560	LbrM10_V2.1620	74	0	0
LbrM10	587993	588687	570363	570906	+	LbrM10_V2.1570	LbrM10_V2.1620	74	0	0
LbrM10	587993	588687	590029	591834	-	LbrM10_V2.1640	LbrM10_V2.1640	74	0	0
LbrM10	587993	588687	592283	594758	-	LbrM10_V2.1640	LbrM10_V2.1650	74	0	0
LbrM10	587993	588687	595202	597656	-	LbrM10_V2.1640	LbrM10_V2.1660	74	0	0
LbrM10	587993	588687	600078	602673	-	LbrM10_V2.1640	LbrM10_V2.1680	74	0	0
LbrM10	588745	589582	189354	191066	+	LbrM10_V2.0480	LbrM10_V2.1620	74	0	0
LbrM10	588745	589582	192766	193934	+	LbrM10_V2.0490	LbrM10_V2.1630	74	0	0
LbrM10	588745	589582	201680	203186	+	LbrM10_V2.0530	LbrM10_V2.1620	74	0	0
LbrM10	588745	589582	204049	205910	+	LbrM10_V2.0540	LbrM10_V2.1620	74	0	0
LbrM10	588745	589582	209797	210524	+	LbrM10_V2.0560	LbrM10_V2.1620	74	0	0
LbrM10	588745	589582	210530	212558	+	LbrM10_V2.0560	LbrM10_V2.1620	74	0	0
LbrM10	588745	589582	215899	217910	+	LbrM10_V2.0580	LbrM10_V2.1620	74	0	0
LbrM10	588745	589582	224735	227184	+	LbrM10_V2.0610	LbrM10_V2.1620	74	0	0
LbrM10	588745	589582	567463	569941	+	LbrM10_V2.1560	LbrM10_V2.1620	74	0	0
LbrM10	588745	589582	577429	578894	+	LbrM10_V2.1600	LbrM10_V2.1620	74	0	0
LbrM10	588745	589582	585091	587544	+	LbrM10_V2.1630	LbrM10_V2.1620	74	0	0
LbrM10	588745	589582	592283	594758	-	LbrM10_V2.1640	LbrM10_V2.1650	74	0	0
LbrM10	588745	589582	595202	597656	-	LbrM10_V2.1640	LbrM10_V2.1660	74	0	0
LbrM10	588745	589582	598464	598870	-	LbrM10_V2.1640	LbrM10_V2.1670	74	0	0
LbrM10	588745	589582	600078	602673	-	LbrM10_V2.1640	LbrM10_V2.1680	74	0	0
LbrM10	590029	591834	567463	569941	-	LbrM10_V2.1560	LbrM10_V2.1630	74	0	0
LbrM10	590029	591834	595202	597656	+	LbrM10_V2.1640	LbrM10_V2.1650	74	0	0
LbrM10	592283	594758	189354	191066	-	LbrM10_V2.0490	LbrM10_V2.1640	74	0	0
LbrM10	592283	594758	199428	201258	-	LbrM10_V2.0530	LbrM10_V2.1640	74	0	0
LbrM10	592283	594758	224735	227184	-	LbrM10_V2.0610	LbrM10_V2.1640	74	0	0
LbrM10	592283	594758	567463	569941	-	LbrM10_V2.1570	LbrM10_V2.1640	74	0	0
LbrM10	592283	594758	580703	581730	-	LbrM10_V2.1620	LbrM10_V2.1640	74	0	0
LbrM10	592283	594758	590029	591834	+	LbrM10_V2.1640	LbrM10_V2.1640	74	0	0
LbrM10	592283	594758	595202	597656	+	LbrM10_V2.1640	LbrM10_V2.1650	74	0	0
LbrM10	595202	597656	567463	569941	-	LbrM10_V2.1570	LbrM10_V2.1650	74	0	0
LbrM10	598464	598870	189354	191066	-	LbrM10_V2.0480	LbrM10_V2.1670	74	0	0
LbrM10	598464	598870	210530	212558	-	LbrM10_V2.0560	LbrM10_V2.1670	74	0	0
LbrM10	598464	598870	567463	569941	-	LbrM10_V2.1560	LbrM10_V2.1670	74	0	0
LbrM10	598464	598870	590029	591834	+	LbrM10_V2.1640	LbrM10_V2.1670	74	0	0
LbrM10	598464	598870	592283	594758	+	LbrM10_V2.1650	LbrM10_V2.1670	74	0	0
LbrM10	598464	598870	595202	597656	+	LbrM10_V2.1660	LbrM10_V2.1670	74	0	0
LbrM10	598928	599776	224735	227184	+	LbrM10_V2.0610	LbrM10_V2.1670	74	0	0
LbrM10	598928	599776	567463	569941	-	LbrM10_V2.1560	LbrM10_V2.1670	74	0	0
LbrM10	598928	599776	570363	570906	-	LbrM10_V2.1570	LbrM10_V2.1670	74	0	0
LbrM10	598928	599776	587993	588687	-	LbrM10_V2.1640	LbrM10_V2.1670	74	0	0
LbrM10	598928	599776	590029	591834	+	LbrM10_V2.1640	LbrM10_V2.1670	74	0	0
LbrM10	598928	599776	592283	594758	+	LbrM10_V2.1650	LbrM10_V2.1670	74	0	0
LbrM10	598928	599776	595202	597656	+	LbrM10_V2.1660	LbrM10_V2.1670	74	0	0
LbrM10	598928	599776	600078	602673	+	LbrM10_V2.1670	LbrM10_V2.1680	74	0	0
LbrM10	600078	602673	189354	191066	-	LbrM10_V2.0480	LbrM10_V2.1670	74	0	0
LbrM10	600078	602673	199428	201258	-	LbrM10_V2.0520	LbrM10_V2.1670	74	0	0
LbrM10	600078	602673	224735	227184	-	LbrM10_V2.0610	LbrM10_V2.1670	74	0	0
LbrM10	600078	602673	228906	230259	-	LbrM10_V2.0620	LbrM10_V2.1670	74	0	0
LbrM10	600078	602673	567463	569941	-	LbrM10_V2.1560	LbrM10_V2.1670	74	0	0
LbrM10	600078	602673	570363	570906	-	LbrM10_V2.1570	LbrM10_V2.1680	74	0	0
LbrM10	600078	602673	575143	576985	-	LbrM10_V2.1600	LbrM10_V2.1670	74	0	0
LbrM10	600078	602673	580703	581730	-	LbrM10_V2.1610	LbrM10_V2.1670	74	0	0
LbrM10	600078	602673	590029	591834	+	LbrM10_V2.1640	LbrM10_V2.1670	74	0	0
LbrM10	600078	602673	592283	594758	+	LbrM10_V2.1640	LbrM10_V2.1670	74	0	0
LbrM10	600078	602673	595202	597656	+	LbrM10_V2.1660	LbrM10_V2.1670	74	0	0
LbrM10	600078	602673	598464	598870	+	LbrM10_V2.1670	LbrM10_V2.1680	74	0	0
LbrM10	600078	602673	608917	610755	-	LbrM10_V2.1670	LbrM10_V2.1710	74	0	0
LbrM10	604921	605795	192766	193934	+	LbrM10_V2.0490	LbrM10_V2.1690	74	0	0
LbrM10	604921	605795	222700	223848	+	LbrM10_V2.0600	LbrM10_V2.1690	74	0	0
LbrM10	606382	607896	194521	196033	+	LbrM10_V2.0500	LbrM10_V2.1700	16	0	0
LbrM10	608917	610755	189354	191066	+	LbrM10_V2.0480	LbrM10_V2.1710	74	0	0
LbrM10	608917	610755	199428	201258	+	LbrM10_V2.0520	LbrM10_V2.1710	74	0	0
LbrM10	608917	610755	210530	212558	+	LbrM10_V2.0560	LbrM10_V2.1710	74	0	0
LbrM10	608917	610755	224735	227184	+	LbrM10_V2.0610	LbrM10_V2.1710	74	0	0
LbrM10	608917	610755	567463	569941	+	LbrM10_V2.1560	LbrM10_V2.1710	74	0	0
LbrM10	608917	610755	580703	581730	+	LbrM10_V2.1610	LbrM10_V2.1710	74	0	0
LbrM10	608917	610755	590029	591834	-	LbrM10_V2.1640	LbrM10_V2.1710	74	0	0
LbrM10	608917	610755	592283	594758	-	LbrM10_V2.1650	LbrM10_V2.1710	74	0	0
LbrM10	608917	610755	595202	597656	-	LbrM10_V2.1660	LbrM10_V2.1710	74	0	0
LbrM10	611798	612478	196553	198368	+	LbrM10_V2.0510	LbrM10_V2.1710	74	0	0
LbrM10	611798	612478	199428	201258	+	LbrM10_V2.0520	LbrM10_V2.1710	74	0	0
LbrM10	611798	612478	204049	205910	+	LbrM10_V2.0540	LbrM10_V2.1710	74	0	0
LbrM10	611798	612478	206332	208757	+	LbrM10_V2.0550	LbrM10_V2.1710	74	0	0
LbrM10	611798	612478	209797	210524	+	LbrM10_V2.0560	LbrM10_V2.1710	74	0	0
LbrM10	611798	612478	219094	219931	+	LbrM10_V2.0590	LbrM10_V2.1710	74	0	0
LbrM10	611798	612478	224735	227184	+	LbrM10_V2.0610	LbrM10_V2.1710	74	0	0
LbrM10	611798	612478	228906	230259	+	LbrM10_V2.0620	LbrM10_V2.1710	74	0	0
LbrM10	611798	612478	567463	569941	+	LbrM10_V2.1560	LbrM10_V2.1710	74	0	0
LbrM10	611798	612478	575143	576985	+	LbrM10_V2.1590	LbrM10_V2.1710	74	0	0
LbrM10	611798	612478	577429	578894	+	LbrM10_V2.1600	LbrM10_V2.1710	74	0	0
LbrM10	611798	612478	608917	610755	+	LbrM10_V2.1720	LbrM10_V2.1710	74	0	0
LbrM11	63043	63656	68285	68899	+	LbrM11_V2.0170	LbrM11_V2.0170	90	0	0
LbrM11	64546	65993	542764	545312	-	LbrM11_V2.0170	LbrM11_V2.1160	16	0	0
LbrM11	64546	65993	545645	548248	-	LbrM11_V2.0170	LbrM11_V2.1160	16	0	0
LbrM11	67499	67881	277878	278259	+	LbrM11_V2.0180	LbrM11_V2.0610	85	2	2
LbrM11	127656	127917	116560	116820	+	LbrM11_V2.0290	LbrM11_V2.0310	81	2	2
LbrM11	162318	163138	221733	224088	+	LbrM11_V2.0370	LbrM11_V2.0460	82	0	2
LbrM11	162318	163138	313033	315034	+	LbrM11_V2.0370	LbrM11_V2.0670	82	0	1
LbrM11	213546	213801	227289	227544	-	LbrM11_V2.0460	LbrM11_V2.0460	83	0	0
LbrM11	216483	216987	221733	224088	+	LbrM11_V2.0460	LbrM11_V2.0460	82	2	2
LbrM11	221733	224088	313033	315034	+	LbrM11_V2.0470	LbrM11_V2.0670	82	2	1
LbrM11	235054	235535	244712	245193	+	LbrM11_V2.0490	LbrM11_V2.0510	84	2	2
LbrM11	322380	322721	339488	340209	+	LbrM11_V2.0690	LbrM11_V2.0720	86	2	2
LbrM11	322380	322721	349453	349977	+	LbrM11_V2.0690	LbrM11_V2.0740	86	2	2
LbrM11	322380	322721	365050	365574	+	LbrM11_V2.0690	LbrM11_V2.0790	86	2	2
LbrM11	322380	322721	366671	367387	+	LbrM11_V2.0690	LbrM11_V2.0790	86	2	2
LbrM11	322380	322721	411913	412320	+	LbrM11_V2.0690	LbrM11_V2.0870	86	2	2
LbrM11	339488	340209	365050	365574	+	LbrM11_V2.0730	LbrM11_V2.0790	86	2	2
LbrM11	349453	349977	339488	340209	+	LbrM11_V2.0730	LbrM11_V2.0740	86	2	2
LbrM11	349453	349977	365050	365574	+	LbrM11_V2.0750	LbrM11_V2.0790	86	2	2
LbrM11	349453	349977	366671	367387	+	LbrM11_V2.0750	LbrM11_V2.0790	86	2	2
LbrM11	349453	349977	411913	412320	+	LbrM11_V2.0750	LbrM11_V2.0870	86	2	2
LbrM11	366671	367387	339488	340209	+	LbrM11_V2.0730	LbrM11_V2.0790	86	2	2
LbrM11	366671	367387	365050	365574	+	LbrM11_V2.0800	LbrM11_V2.0790	86	2	2
LbrM11	411913	412320	339488	340209	+	LbrM11_V2.0730	LbrM11_V2.0870	86	2	2
LbrM11	411913	412320	365050	365574	+	LbrM11_V2.0800	LbrM11_V2.0870	86	2	2
LbrM11	411913	412320	366671	367387	+	LbrM11_V2.0800	LbrM11_V2.0870	86	2	2
LbrM11	417590	417868	421101	421379	+	LbrM11_V2.0890	LbrM11_V2.0900	87	0	0
LbrM11	444563	446056	427307	428144	+	LbrM11_V2.0930	LbrM11_V2.0960	88	0	0
LbrM11	444563	446056	454455	455115	+	LbrM11_V2.0970	LbrM11_V2.0990	88	0	0
LbrM11	522498	523676	162318	163138	-	LbrM11_V2.0370	LbrM11_V2.1100	82	0	0
LbrM11	522498	523676	221733	224088	-	LbrM11_V2.0470	LbrM11_V2.1100	82	0	2
LbrM11	522498	523676	313033	315034	-	LbrM11_V2.0680	LbrM11_V2.1100	82	0	1
LbrM11	542764	545312	536017	537736	+	LbrM11_V2.1160	LbrM11_V2.1160	16	0	0
LbrM11	542764	545312	545645	548248	+	LbrM11_V2.1170	LbrM11_V2.1160	16	0	0
LbrM11	545645	548248	536017	537736	+	LbrM11_V2.1160	LbrM11_V2.1160	16	0	0
LbrM11	552186	552891	541673	542375	+	LbrM11_V2.1170	LbrM11_V2.1160	89	0	0
LbrM12	37859	38463	43028	43632	-	LbrM12_V2.0160	LbrM12_V2.0160	97	2	2
LbrM12	116555	117105	114797	115347	+	LbrM12_V2.0330	LbrM12_V2.0320	92	0	0
LbrM12	124203	124568	108161	108413	-	LbrM12_V2.0310	LbrM12_V2.0340	91	2	2
LbrM12	135775	136141	108161	108413	-	LbrM12_V2.0310	LbrM12_V2.0350	91	2	2
LbrM12	135775	136141	124203	124568	+	LbrM12_V2.0350	LbrM12_V2.0350	91	2	2
LbrM12	187673	188762	253247	253529	-	LbrM12_V2.0480	LbrM12_V2.0550	93	1	0
LbrM12	204037	205608	459084	460650	-	LbrM12_V2.0520	LbrM12_V2.0950	94	0	0
LbrM12	211026	212122	187673	188762	-	LbrM12_V2.0480	LbrM12_V2.0520	93	1	1
LbrM12	211026	212122	253247	253529	+	LbrM12_V2.0530	LbrM12_V2.0550	93	1	0
LbrM12	361843	362260	384802	385217	+	LbrM12_V2.0770	LbrM12_V2.0800	96	0	0
LbrM12	426341	426888	405112	405675	+	LbrM12_V2.0850	LbrM12_V2.0880	99	2	2
LbrM12	439443	439800	387587	387944	+	LbrM12_V2.0820	LbrM12_V2.0900	98	1	1
LbrM12	454751	455065	405112	405675	+	LbrM12_V2.0850	LbrM12_V2.0940	99	2	2
LbrM12	454751	455065	426341	426888	+	LbrM12_V2.0890	LbrM12_V2.0940	99	2	2
LbrM12	461032	461617	347516	348122	+	LbrM12_V2.0730	LbrM12_V2.0950	95	0	0
LbrM13	74343	75171	72499	73327	+	LbrM13_V2.0210	LbrM13_V2.0210	107	0	0
LbrM13	100214	100465	92569	92820	+	LbrM13_V2.0260	LbrM13_V2.0270	100	2	2
LbrM13	203602	204156	156139	156693	+	LbrM13_V2.0440	LbrM13_V2.0560	101	0	0
LbrM13	315787	316078	282561	282852	+	LbrM13_V2.0790	LbrM13_V2.0870	102	2	2
LbrM13	364191	364612	371397	371821	+	LbrM13_V2.1040	LbrM13_V2.1040	103	2	2
LbrM13	364191	364612	409454	409819	+	LbrM13_V2.1040	LbrM13_V2.1130	103	2	2
LbrM13	371397	371821	409454	409819	+	LbrM13_V2.1050	LbrM13_V2.1130	103	2	2
LbrM13	466523	467265	550731	551455	+	LbrM13_V2.1260	LbrM13_V2.1430	104	1	1
LbrM13	480053	481402	532914	533242	+	LbrM13_V2.1290	LbrM13_V2.1400	105	2	2
LbrM13	480053	481402	539948	540963	+	LbrM13_V2.1290	LbrM13_V2.1420	105	2	2
LbrM13	480053	481402	554060	554633	-	LbrM13_V2.1290	LbrM13_V2.1440	105	2	2
LbrM13	528011	528954	480053	481402	+	LbrM13_V2.1290	LbrM13_V2.1390	105	2	2
LbrM13	528011	528954	532914	533242	+	LbrM13_V2.1400	LbrM13_V2.1400	105	2	2
LbrM13	528011	528954	539948	540963	+	LbrM13_V2.1400	LbrM13_V2.1420	105	2	2
LbrM13	528011	528954	554060	554633	-	LbrM13_V2.1400	LbrM13_V2.1440	105	2	2
LbrM13	532699	532913	523895	524110	+	LbrM13_V2.1380	LbrM13_V2.1400	106	0	0
LbrM13	539948	540963	532914	533242	+	LbrM13_V2.1410	LbrM13_V2.1420	105	2	2
LbrM13	539948	540963	554060	554633	-	LbrM13_V2.1430	LbrM13_V2.1440	105	2	2
LbrM13	542246	542662	466523	467265	+	LbrM13_V2.1260	LbrM13_V2.1420	104	1	1
LbrM13	542246	542662	550731	551455	+	LbrM13_V2.1430	LbrM13_V2.1430	104	1	1
LbrM13	554060	554633	532914	533242	-	LbrM13_V2.1410	LbrM13_V2.1440	105	2	2
LbrM14	73600	74028	125474	126545	+	LbrM14_V2.0270	LbrM14_V2.0380	108	2	2
LbrM14	73600	74028	127480	130144	+	LbrM14_V2.0270	LbrM14_V2.0390	108	2	2
LbrM14	73600	74028	131079	133137	+	LbrM14_V2.0270	LbrM14_V2.0400	108	2	2
LbrM14	73600	74028	190058	190416	-	LbrM14_V2.0270	LbrM14_V2.0530	108	2	2
LbrM14	106514	106933	73600	74028	+	LbrM14_V2.0270	LbrM14_V2.0350	108	2	2
LbrM14	106514	106933	125474	126545	+	LbrM14_V2.0360	LbrM14_V2.0380	108	2	2
LbrM14	106514	106933	127480	130144	+	LbrM14_V2.0360	LbrM14_V2.0390	108	2	2
LbrM14	106514	106933	131079	133137	+	LbrM14_V2.0360	LbrM14_V2.0400	108	2	2
LbrM14	106514	106933	190058	190416	-	LbrM14_V2.0360	LbrM14_V2.0530	108	2	2
LbrM14	125474	126545	127480	130144	+	LbrM14_V2.0390	LbrM14_V2.0390	108	2	2
LbrM14	125474	126545	131079	133137	+	LbrM14_V2.0390	LbrM14_V2.0400	108	2	2
LbrM14	125474	126545	190058	190416	-	LbrM14_V2.0390	LbrM14_V2.0530	108	2	2
LbrM14	131079	133137	127480	130144	+	LbrM14_V2.0400	LbrM14_V2.0400	108	2	2
LbrM14	131079	133137	190058	190416	-	LbrM14_V2.0410	LbrM14_V2.0530	108	2	2
LbrM14	157475	158039	241223	241794	+	LbrM14_V2.0490	LbrM14_V2.0680	109	0	0
LbrM14	190058	190416	127480	130144	-	LbrM14_V2.0400	LbrM14_V2.0530	108	2	2
LbrM14	234949	235729	232072	232852	+	LbrM14_V2.0670	LbrM14_V2.0670	110	0	0
LbrM14	269597	269901	247161	247465	-	LbrM14_V2.0700	LbrM14_V2.0740	111	1	1
LbrM14	375095	375345	321473	321721	-	LbrM14_V2.0870	LbrM14_V2.0970	112	0	0
LbrM14	435628	436035	647560	647967	-	LbrM14_V2.1100	LbrM14_V2.1680	113	0	0
LbrM14	524388	525301	528137	529054	+	LbrM14_V2.1310	LbrM14_V2.1310	114	0	0
LbrM14	541346	541798	542380	543020	+	LbrM14_V2.1370	LbrM14_V2.1360	115	1	1
LbrM14	541346	541798	572997	573925	+	LbrM14_V2.1370	LbrM14_V2.1460	115	1	1
LbrM14	572997	573925	542380	543020	+	LbrM14_V2.1370	LbrM14_V2.1460	115	1	1
LbrM14	572997	573925	548830	549372	+	LbrM14_V2.1390	LbrM14_V2.1460	115	1	2
LbrM14	572997	573925	576158	576671	+	LbrM14_V2.1470	LbrM14_V2.1460	115	1	2
LbrM14	572997	573925	609952	610444	+	LbrM14_V2.1470	LbrM14_V2.1580	115	1	2
LbrM14	576158	576671	548830	549372	+	LbrM14_V2.1390	LbrM14_V2.1460	115	2	2
LbrM14	576158	576671	579267	579765	+	LbrM14_V2.1470	LbrM14_V2.1470	115	2	2
LbrM14	576158	576671	583276	583797	-	LbrM14_V2.1470	LbrM14_V2.1480	115	2	2
LbrM14	576158	576671	609952	610444	+	LbrM14_V2.1470	LbrM14_V2.1580	115	2	2
LbrM14	579267	579765	548830	549372	+	LbrM14_V2.1390	LbrM14_V2.1470	115	2	2
LbrM14	583276	583797	548830	549372	-	LbrM14_V2.1390	LbrM14_V2.1480	115	2	2
LbrM14	583276	583797	579267	579765	-	LbrM14_V2.1480	LbrM14_V2.1480	115	2	2
LbrM14	609952	610444	548830	549372	+	LbrM14_V2.1390	LbrM14_V2.1580	115	2	2
LbrM14	609952	610444	579267	579765	+	LbrM14_V2.1480	LbrM14_V2.1580	115	2	2
LbrM14	609952	610444	583276	583797	-	LbrM14_V2.1490	LbrM14_V2.1580	115	2	2
LbrM15	11446	11890	14543	14970	+	LbrM15_V2.0050	LbrM15_V2.0050	116	2	2
LbrM15	11446	11890	48634	49079	-	LbrM15_V2.0050	LbrM15_V2.0130	116	2	2
LbrM15	11446	11890	68088	68600	+	LbrM15_V2.0050	LbrM15_V2.0160	116	2	2
LbrM15	11446	11890	80253	80666	-	LbrM15_V2.0050	LbrM15_V2.0190	116	2	2
LbrM15	11446	11890	84497	84976	+	LbrM15_V2.0050	LbrM15_V2.0210	116	2	2
LbrM15	11446	11890	109545	109941	-	LbrM15_V2.0050	LbrM15_V2.0300	116	2	2
LbrM15	14543	14970	84497	84976	+	LbrM15_V2.0060	LbrM15_V2.0210	116	2	2
LbrM15	14543	14970	109545	109941	-	LbrM15_V2.0060	LbrM15_V2.0300	116	2	2
LbrM15	23434	23842	11446	11890	-	LbrM15_V2.0050	LbrM15_V2.0060	116	2	2
LbrM15	23434	23842	14543	14970	-	LbrM15_V2.0060	LbrM15_V2.0060	116	2	2
LbrM15	23434	23842	48634	49079	+	LbrM15_V2.0070	LbrM15_V2.0130	116	2	2
LbrM15	23434	23842	68088	68600	-	LbrM15_V2.0070	LbrM15_V2.0160	116	2	2
LbrM15	23434	23842	80253	80666	+	LbrM15_V2.0070	LbrM15_V2.0190	116	2	2
LbrM15	23434	23842	84497	84976	-	LbrM15_V2.0070	LbrM15_V2.0210	116	2	2
LbrM15	23434	23842	109545	109941	+	LbrM15_V2.0070	LbrM15_V2.0300	116	2	2
LbrM15	48634	49079	14543	14970	-	LbrM15_V2.0060	LbrM15_V2.0130	116	2	2
LbrM15	48634	49079	68088	68600	-	LbrM15_V2.0140	LbrM15_V2.0160	116	2	2
LbrM15	48634	49079	80253	80666	+	LbrM15_V2.0140	LbrM15_V2.0190	116	2	2
LbrM15	48634	49079	84497	84976	-	LbrM15_V2.0140	LbrM15_V2.0210	116	2	2
LbrM15	48634	49079	109545	109941	+	LbrM15_V2.0140	LbrM15_V2.0300	116	2	2
LbrM15	68088	68600	14543	14970	+	LbrM15_V2.0060	LbrM15_V2.0160	116	2	2
LbrM15	68088	68600	84497	84976	+	LbrM15_V2.0170	LbrM15_V2.0210	116	2	2
LbrM15	68088	68600	109545	109941	-	LbrM15_V2.0170	LbrM15_V2.0300	116	2	2
LbrM15	80253	80666	14543	14970	-	LbrM15_V2.0060	LbrM15_V2.0190	116	2	2
LbrM15	80253	80666	68088	68600	-	LbrM15_V2.0170	LbrM15_V2.0190	116	2	2
LbrM15	80253	80666	84497	84976	-	LbrM15_V2.0200	LbrM15_V2.0210	116	2	2
LbrM15	80253	80666	109545	109941	+	LbrM15_V2.0200	LbrM15_V2.0300	116	2	2
LbrM15	84497	84976	109545	109941	-	LbrM15_V2.0220	LbrM15_V2.0300	116	2	2
LbrM15	206011	207038	336297	336667	-	LbrM15_V2.0540	LbrM15_V2.0810	118	0	0
LbrM15	254263	254542	234661	234940	+	LbrM15_V2.0610	LbrM15_V2.0650	119	2	2
LbrM15	266787	267760	206011	207038	+	LbrM15_V2.0540	LbrM15_V2.0670	118	0	0
LbrM15	266787	267760	336297	336667	-	LbrM15_V2.0680	LbrM15_V2.0810	118	0	0
LbrM15	267845	268352	186490	186990	+	LbrM15_V2.0510	LbrM15_V2.0670	117	0	0
LbrM15	349281	349924	321191	321819	-	LbrM15_V2.0800	LbrM15_V2.0820	120	2	2
LbrM15	349281	349924	335457	335663	+	LbrM15_V2.0820	LbrM15_V2.0820	120	2	2
LbrM15	475800	476183	469425	469808	+	LbrM15_V2.1180	LbrM15_V2.1190	121	0	0
LbrM15	501901	502774	507864	508732	+	LbrM15_V2.1250	LbrM15_V2.1250	122	2	2
LbrM15	507251	507486	501901	502774	+	LbrM15_V2.1250	LbrM15_V2.1250	122	2	2
LbrM15	507251	507486	507864	508732	+	LbrM15_V2.1260	LbrM15_V2.1250	122	2	2
LbrM15	522465	523735	524191	525462	+	LbrM15_V2.1290	LbrM15_V2.1290	123	0	0
LbrM15	539387	539965	501901	502774	-	LbrM15_V2.1250	LbrM15_V2.1360	122	2	2
LbrM15	539387	539965	507251	507486	-	LbrM15_V2.1260	LbrM15_V2.1360	122	2	2
LbrM15	539387	539965	507864	508732	-	LbrM15_V2.1260	LbrM15_V2.1360	122	2	2
LbrM16	22488	23020	18473	19005	+	LbrM16_V2.0090	LbrM16_V2.0090	128	2	2
LbrM16	41706	42133	62137	62553	+	LbrM16_V2.0160	LbrM16_V2.0190	136	2	2
LbrM16	41706	42133	64860	65444	+	LbrM16_V2.0160	LbrM16_V2.0200	136	2	2
LbrM16	41706	42133	79499	80051	+	LbrM16_V2.0160	LbrM16_V2.0250	136	2	2
LbrM16	64860	65444	62137	62553	+	LbrM16_V2.0200	LbrM16_V2.0200	136	2	2
LbrM16	79499	80051	62137	62553	+	LbrM16_V2.0200	LbrM16_V2.0250	136	2	2
LbrM16	79499	80051	64860	65444	+	LbrM16_V2.0210	LbrM16_V2.0250	136	2	2
LbrM16	80786	81657	120799	121666	+	LbrM16_V2.0260	LbrM16_V2.0360	124	1	1
LbrM16	90212	91262	99621	100671	+	LbrM16_V2.0280	LbrM16_V2.0310	140	0	0
LbrM16	96734	97290	88460	89012	+	LbrM16_V2.0280	LbrM16_V2.0300	139	0	0
LbrM16	141816	142640	167062	167639	+	LbrM16_V2.0430	LbrM16_V2.0490	125	2	2
LbrM16	141816	142640	172232	173059	+	LbrM16_V2.0430	LbrM16_V2.0500	125	2	2
LbrM16	151815	152058	297647	297879	+	LbrM16_V2.0460	LbrM16_V2.0790	126	0	0
LbrM16	152145	152510	291178	291543	+	LbrM16_V2.0460	LbrM16_V2.0780	127	0	0
LbrM16	158073	158316	151815	152058	+	LbrM16_V2.0460	LbrM16_V2.0470	126	0	0
LbrM16	158073	158316	297647	297879	+	LbrM16_V2.0470	LbrM16_V2.0790	126	0	0
LbrM16	158073	158316	690843	691086	-	LbrM16_V2.0470	LbrM16_V2.1730	126	0	0
LbrM16	158403	158768	152145	152510	+	LbrM16_V2.0460	LbrM16_V2.0470	127	0	0
LbrM16	158403	158768	291178	291543	+	LbrM16_V2.0480	LbrM16_V2.0780	127	0	0
LbrM16	158403	158768	690391	690756	-	LbrM16_V2.0480	LbrM16_V2.1730	127	0	0
LbrM16	172232	173059	167062	167639	+	LbrM16_V2.0500	LbrM16_V2.0500	125	2	2
LbrM16	198753	199032	200552	200831	+	LbrM16_V2.0590	LbrM16_V2.0580	129	0	0
LbrM16	198753	199032	204233	204512	+	LbrM16_V2.0590	LbrM16_V2.0580	129	0	0
LbrM16	201646	201866	198753	199032	+	LbrM16_V2.0590	LbrM16_V2.0580	129	0	0
LbrM16	201646	201866	200552	200831	+	LbrM16_V2.0590	LbrM16_V2.0580	129	0	0
LbrM16	201646	201866	204233	204512	+	LbrM16_V2.0590	LbrM16_V2.0580	129	0	0
LbrM16	201646	201866	215522	215801	+	LbrM16_V2.0590	LbrM16_V2.0600	129	0	0
LbrM16	204233	204512	200552	200831	+	LbrM16_V2.0590	LbrM16_V2.0580	129	0	0
LbrM16	215522	215801	198753	199032	+	LbrM16_V2.0590	LbrM16_V2.0600	129	0	0
LbrM16	215522	215801	200552	200831	+	LbrM16_V2.0590	LbrM16_V2.0600	129	0	0
LbrM16	215522	215801	204233	204512	+	LbrM16_V2.0590	LbrM16_V2.0600	129	0	0
LbrM16	293968	294498	154347	154924	+	LbrM16_V2.0470	LbrM16_V2.0780	10	0	0
LbrM16	312427	312973	263149	263695	+	LbrM16_V2.0750	LbrM16_V2.0840	130	2	2
LbrM16	366911	368222	373939	375249	+	LbrM16_V2.1010	LbrM16_V2.1020	131	0	0
LbrM16	369670	369985	401248	401549	+	LbrM16_V2.1020	LbrM16_V2.1070	132	0	0
LbrM16	376597	376912	369670	369985	+	LbrM16_V2.1020	LbrM16_V2.1020	132	0	0
LbrM16	376597	376912	392410	392723	+	LbrM16_V2.1040	LbrM16_V2.1050	132	0	0
LbrM16	376597	376912	401248	401549	+	LbrM16_V2.1040	LbrM16_V2.1070	132	0	0
LbrM16	381219	381522	369670	369985	+	LbrM16_V2.1020	LbrM16_V2.1030	132	0	0
LbrM16	381219	381522	376597	376912	+	LbrM16_V2.1040	LbrM16_V2.1030	132	0	0
LbrM16	381219	381522	389761	390064	+	LbrM16_V2.1050	LbrM16_V2.1040	132	0	0
LbrM16	381219	381522	392410	392723	+	LbrM16_V2.1050	LbrM16_V2.1050	132	0	0
LbrM16	381219	381522	401248	401549	+	LbrM16_V2.1050	LbrM16_V2.1070	132	0	0
LbrM16	388264	388761	371672	372170	+	LbrM16_V2.1030	LbrM16_V2.1040	133	0	0
LbrM16	389761	390064	369670	369985	+	LbrM16_V2.1020	LbrM16_V2.1040	132	0	0
LbrM16	389761	390064	376597	376912	+	LbrM16_V2.1040	LbrM16_V2.1040	132	0	0
LbrM16	389761	390064	392410	392723	+	LbrM16_V2.1060	LbrM16_V2.1050	132	0	0
LbrM16	389761	390064	401248	401549	+	LbrM16_V2.1060	LbrM16_V2.1070	132	0	0
LbrM16	390074	390322	381532	381780	+	LbrM16_V2.1050	LbrM16_V2.1050	134	0	0
LbrM16	392410	392723	369670	369985	+	LbrM16_V2.1020	LbrM16_V2.1050	132	0	0
LbrM16	392410	392723	401248	401549	+	LbrM16_V2.1070	LbrM16_V2.1070	132	0	0
LbrM16	416273	416666	444366	444776	-	LbrM16_V2.1120	LbrM16_V2.1180	135	2	2
LbrM16	416273	416666	488117	488474	-	LbrM16_V2.1120	LbrM16_V2.1290	135	2	2
LbrM16	444366	444776	488117	488474	+	LbrM16_V2.1190	LbrM16_V2.1290	135	2	2
LbrM16	606050	606564	615716	616231	+	LbrM16_V2.1550	LbrM16_V2.1570	138	2	2
LbrM16	684205	684853	558488	559146	-	LbrM16_V2.1440	LbrM16_V2.1720	137	0	0
LbrM16	690391	690756	152145	152510	-	LbrM16_V2.0460	LbrM16_V2.1730	127	0	0
LbrM16	690391	690756	291178	291543	-	LbrM16_V2.0780	LbrM16_V2.1730	127	0	0
LbrM16	690843	691086	151815	152058	-	LbrM16_V2.0460	LbrM16_V2.1730	126	0	0
LbrM16	690843	691086	297647	297879	-	LbrM16_V2.0800	LbrM16_V2.1730	126	0	0
LbrM17	1	476	54081	55319	+	LbrM17_V2.0010	LbrM17_V2.0130	141	0	2
LbrM17	7846	8105	692209	692471	-	LbrM17_V2.0020	LbrM17_V2.1620	16	0	0
LbrM17	42134	43598	6928	7837	+	LbrM17_V2.0020	LbrM17_V2.0110	144	0	0
LbrM17	47035	48496	6928	7837	+	LbrM17_V2.0020	LbrM17_V2.0120	144	0	0
LbrM17	47035	48496	42134	43598	+	LbrM17_V2.0120	LbrM17_V2.0120	144	0	0
LbrM17	53100	54074	1	476	+	LbrM17_V2.0010	LbrM17_V2.0130	141	0	0
LbrM17	53100	54074	54081	55319	+	LbrM17_V2.0140	LbrM17_V2.0130	141	0	2
LbrM17	53100	54074	63057	63972	+	LbrM17_V2.0140	LbrM17_V2.0160	141	0	0
LbrM17	53100	54074	84044	84793	+	LbrM17_V2.0140	LbrM17_V2.0210	141	0	0
LbrM17	53100	54074	126391	127470	+	LbrM17_V2.0140	LbrM17_V2.0330	141	0	2
LbrM17	63057	63972	1	476	+	LbrM17_V2.0010	LbrM17_V2.0160	141	0	0
LbrM17	63057	63972	54081	55319	+	LbrM17_V2.0140	LbrM17_V2.0160	141	0	2
LbrM17	63057	63972	84044	84793	+	LbrM17_V2.0170	LbrM17_V2.0210	141	0	0
LbrM17	63057	63972	126391	127470	+	LbrM17_V2.0170	LbrM17_V2.0330	141	0	2
LbrM17	79979	80450	54081	55319	+	LbrM17_V2.0140	LbrM17_V2.0200	141	2	2
LbrM17	79979	80450	143708	144196	+	LbrM17_V2.0210	LbrM17_V2.0370	141	2	2
LbrM17	84044	84793	1	476	+	LbrM17_V2.0010	LbrM17_V2.0210	141	0	0
LbrM17	84044	84793	54081	55319	+	LbrM17_V2.0140	LbrM17_V2.0210	141	0	2
LbrM17	84044	84793	126391	127470	+	LbrM17_V2.0220	LbrM17_V2.0330	141	0	2
LbrM17	107029	107532	54081	55319	+	LbrM17_V2.0140	LbrM17_V2.0280	141	2	2
LbrM17	107029	107532	79979	80450	+	LbrM17_V2.0210	LbrM17_V2.0280	141	2	2
LbrM17	107029	107532	125711	126189	+	LbrM17_V2.0290	LbrM17_V2.0330	141	2	2
LbrM17	107029	107532	126391	127470	+	LbrM17_V2.0290	LbrM17_V2.0330	141	2	2
LbrM17	107029	107532	128793	129317	-	LbrM17_V2.0290	LbrM17_V2.0340	141	2	2
LbrM17	107029	107532	137186	137715	+	LbrM17_V2.0290	LbrM17_V2.0360	141	2	2
LbrM17	107029	107532	143708	144196	+	LbrM17_V2.0290	LbrM17_V2.0370	141	2	2
LbrM17	125711	126189	54081	55319	+	LbrM17_V2.0140	LbrM17_V2.0330	141	2	2
LbrM17	125711	126189	79979	80450	+	LbrM17_V2.0210	LbrM17_V2.0330	141	2	2
LbrM17	125711	126189	126391	127470	+	LbrM17_V2.0340	LbrM17_V2.0330	141	2	2
LbrM17	125711	126189	143708	144196	+	LbrM17_V2.0340	LbrM17_V2.0370	141	2	2
LbrM17	126391	127470	1	476	+	LbrM17_V2.0010	LbrM17_V2.0330	141	2	0
LbrM17	126391	127470	54081	55319	+	LbrM17_V2.0140	LbrM17_V2.0330	141	2	2
LbrM17	126391	127470	79979	80450	+	LbrM17_V2.0210	LbrM17_V2.0330	141	2	2
LbrM17	126391	127470	143708	144196	+	LbrM17_V2.0340	LbrM17_V2.0370	141	2	2
LbrM17	128793	129317	54081	55319	-	LbrM17_V2.0140	LbrM17_V2.0340	141	2	2
LbrM17	128793	129317	79979	80450	-	LbrM17_V2.0210	LbrM17_V2.0340	141	2	2
LbrM17	128793	129317	125711	126189	-	LbrM17_V2.0340	LbrM17_V2.0340	141	2	2
LbrM17	128793	129317	126391	127470	-	LbrM17_V2.0340	LbrM17_V2.0340	141	2	2
LbrM17	128793	129317	137186	137715	-	LbrM17_V2.0350	LbrM17_V2.0360	141	2	2
LbrM17	128793	129317	143708	144196	-	LbrM17_V2.0350	LbrM17_V2.0370	141	2	2
LbrM17	137186	137715	54081	55319	+	LbrM17_V2.0140	LbrM17_V2.0360	141	2	2
LbrM17	137186	137715	79979	80450	+	LbrM17_V2.0210	LbrM17_V2.0360	141	2	2
LbrM17	137186	137715	125711	126189	+	LbrM17_V2.0340	LbrM17_V2.0360	141	2	2
LbrM17	137186	137715	126391	127470	+	LbrM17_V2.0340	LbrM17_V2.0360	141	2	2
LbrM17	137186	137715	143708	144196	+	LbrM17_V2.0370	LbrM17_V2.0370	141	2	2
LbrM17	143708	144196	54081	55319	+	LbrM17_V2.0140	LbrM17_V2.0370	141	2	2
LbrM17	270616	271039	277008	277248	-	LbrM17_V2.0630	LbrM17_V2.0640	142	2	2
LbrM17	270616	271039	334109	334560	+	LbrM17_V2.0630	LbrM17_V2.0780	142	2	2
LbrM17	299794	300459	333182	333843	+	LbrM17_V2.0700	LbrM17_V2.0780	143	0	0
LbrM17	424809	426410	457324	458925	+	LbrM17_V2.0970	LbrM17_V2.1070	145	1	1
LbrM17	520894	521401	424809	426410	+	LbrM17_V2.0970	LbrM17_V2.1160	145	1	1
LbrM17	520894	521401	457324	458925	+	LbrM17_V2.1080	LbrM17_V2.1160	145	1	1
LbrM17	522343	523525	668774	669956	+	LbrM17_V2.1170	LbrM17_V2.1550	146	0	0
LbrM17	522343	523525	671864	673045	+	LbrM17_V2.1170	LbrM17_V2.1560	146	0	0
LbrM17	523526	523937	674083	674494	+	LbrM17_V2.1170	LbrM17_V2.1560	147	0	0
LbrM17	576542	577306	556008	556783	+	LbrM17_V2.1250	LbrM17_V2.1290	148	0	0
LbrM17	587146	589706	603276	604349	+	LbrM17_V2.1320	LbrM17_V2.1340	149	2	2
LbrM17	590559	591633	587146	589706	+	LbrM17_V2.1320	LbrM17_V2.1320	149	2	2
LbrM17	590559	591633	597948	598433	+	LbrM17_V2.1330	LbrM17_V2.1330	149	2	2
LbrM17	590559	591633	603276	604349	+	LbrM17_V2.1330	LbrM17_V2.1340	149	2	2
LbrM17	590559	591633	643014	643547	+	LbrM17_V2.1330	LbrM17_V2.1480	149	2	2
LbrM17	597948	598433	587146	589706	+	LbrM17_V2.1320	LbrM17_V2.1330	149	2	2
LbrM17	597948	598433	603276	604349	+	LbrM17_V2.1340	LbrM17_V2.1340	149	2	2
LbrM17	597948	598433	643014	643547	+	LbrM17_V2.1340	LbrM17_V2.1480	149	2	2
LbrM17	612500	612928	618024	618458	+	LbrM17_V2.1370	LbrM17_V2.1390	150	0	0
LbrM17	634853	636372	587146	589706	+	LbrM17_V2.1320	LbrM17_V2.1450	149	0	2
LbrM17	636492	637562	587146	589706	+	LbrM17_V2.1320	LbrM17_V2.1450	149	2	2
LbrM17	636492	637562	590559	591633	+	LbrM17_V2.1330	LbrM17_V2.1450	149	2	2
LbrM17	636492	637562	597948	598433	+	LbrM17_V2.1340	LbrM17_V2.1450	149	2	2
LbrM17	636492	637562	603276	604349	+	LbrM17_V2.1350	LbrM17_V2.1450	149	2	2
LbrM17	636492	637562	643014	643547	+	LbrM17_V2.1460	LbrM17_V2.1480	149	2	2
LbrM17	643014	643547	587146	589706	+	LbrM17_V2.1320	LbrM17_V2.1480	149	2	2
LbrM17	643014	643547	603276	604349	+	LbrM17_V2.1350	LbrM17_V2.1480	149	2	2
LbrM17	660379	660726	678065	678409	+	LbrM17_V2.1540	LbrM17_V2.1570	151	1	1
LbrM17	671864	673045	668774	669956	+	LbrM17_V2.1560	LbrM17_V2.1560	146	0	0
LbrM18	47561	48072	72980	73487	-	LbrM18_V2.0160	LbrM18_V2.0190	161	1	1
LbrM18	48838	49445	25384	26606	-	LbrM18_V2.0090	LbrM18_V2.0150	154	1	1
LbrM18	48838	49445	86964	88119	-	LbrM18_V2.0160	LbrM18_V2.0200	154	1	1
LbrM18	48838	49445	299378	299998	+	LbrM18_V2.0160	LbrM18_V2.0770	154	1	1
LbrM18	64490	65412	77404	77657	+	LbrM18_V2.0190	LbrM18_V2.0190	152	2	2
LbrM18	64490	65412	119655	120275	-	LbrM18_V2.0190	LbrM18_V2.0280	152	2	2
LbrM18	77831	78757	64490	65412	+	LbrM18_V2.0190	LbrM18_V2.0190	152	2	2
LbrM18	77831	78757	77404	77657	+	LbrM18_V2.0200	LbrM18_V2.0190	152	2	2
LbrM18	77831	78757	119655	120275	-	LbrM18_V2.0200	LbrM18_V2.0280	152	2	2
LbrM18	86964	88119	25384	26606	+	LbrM18_V2.0090	LbrM18_V2.0200	154	1	1
LbrM18	101054	101675	64490	65412	+	LbrM18_V2.0190	LbrM18_V2.0210	152	2	2
LbrM18	101054	101675	77404	77657	+	LbrM18_V2.0200	LbrM18_V2.0210	152	2	2
LbrM18	101054	101675	77831	78757	+	LbrM18_V2.0200	LbrM18_V2.0210	152	2	2
LbrM18	101054	101675	119655	120275	-	LbrM18_V2.0220	LbrM18_V2.0280	152	2	2
LbrM18	119655	120275	77404	77657	-	LbrM18_V2.0200	LbrM18_V2.0280	152	2	2
LbrM18	157058	157496	86964	88119	+	LbrM18_V2.0210	LbrM18_V2.0400	154	1	1
LbrM18	163820	164353	148508	149065	-	LbrM18_V2.0390	LbrM18_V2.0410	153	2	2
LbrM18	164363	165355	25384	26606	+	LbrM18_V2.0090	LbrM18_V2.0410	154	1	1
LbrM18	164363	165355	86964	88119	+	LbrM18_V2.0210	LbrM18_V2.0410	154	1	1
LbrM18	164363	165355	157058	157496	+	LbrM18_V2.0410	LbrM18_V2.0410	154	1	1
LbrM18	164363	165355	246287	246829	+	LbrM18_V2.0420	LbrM18_V2.0650	154	1	1
LbrM18	164363	165355	299378	299998	-	LbrM18_V2.0420	LbrM18_V2.0770	154	1	1
LbrM18	168736	170204	148508	149065	+	LbrM18_V2.0390	LbrM18_V2.0420	153	2	2
LbrM18	168736	170204	163820	164353	-	LbrM18_V2.0420	LbrM18_V2.0420	153	2	2
LbrM18	168736	170204	170212	171678	+	LbrM18_V2.0430	LbrM18_V2.0420	153	2	2
LbrM18	168736	170204	173928	178095	+	LbrM18_V2.0430	LbrM18_V2.0440	153	2	2
LbrM18	170212	171678	148508	149065	+	LbrM18_V2.0390	LbrM18_V2.0420	153	2	2
LbrM18	170212	171678	163820	164353	-	LbrM18_V2.0420	LbrM18_V2.0420	153	2	2
LbrM18	170212	171678	173928	178095	+	LbrM18_V2.0430	LbrM18_V2.0440	153	2	2
LbrM18	173928	178095	148508	149065	+	LbrM18_V2.0390	LbrM18_V2.0440	153	2	2
LbrM18	173928	178095	163820	164353	-	LbrM18_V2.0420	LbrM18_V2.0440	153	2	2
LbrM18	173928	178095	191629	193509	+	LbrM18_V2.0450	LbrM18_V2.0480	153	2	0
LbrM18	173928	178095	195023	196351	+	LbrM18_V2.0450	LbrM18_V2.0500	153	2	0
LbrM18	173928	178095	308599	309275	-	LbrM18_V2.0450	LbrM18_V2.0780	153	2	0
LbrM18	173928	178095	314281	315466	-	LbrM18_V2.0450	LbrM18_V2.0800	153	2	0
LbrM18	178577	178890	191053	191366	+	LbrM18_V2.0450	LbrM18_V2.0480	155	0	0
LbrM18	178577	178890	309278	309591	-	LbrM18_V2.0450	LbrM18_V2.0780	155	0	0
LbrM18	179153	182888	173928	178095	+	LbrM18_V2.0450	LbrM18_V2.0450	153	0	2
LbrM18	179153	182888	188112	190571	+	LbrM18_V2.0450	LbrM18_V2.0470	153	0	0
LbrM18	179153	182888	191629	193509	+	LbrM18_V2.0450	LbrM18_V2.0480	153	0	0
LbrM18	179153	182888	195023	196351	+	LbrM18_V2.0450	LbrM18_V2.0500	153	0	0
LbrM18	185413	187194	179153	182888	+	LbrM18_V2.0460	LbrM18_V2.0460	153	0	0
LbrM18	185413	187194	188112	190571	+	LbrM18_V2.0470	LbrM18_V2.0470	153	0	0
LbrM18	188112	190571	173928	178095	+	LbrM18_V2.0450	LbrM18_V2.0470	153	0	2
LbrM18	188112	190571	191629	193509	+	LbrM18_V2.0480	LbrM18_V2.0480	153	0	0
LbrM18	188112	190571	195023	196351	+	LbrM18_V2.0480	LbrM18_V2.0500	153	0	0
LbrM18	191629	193509	195023	196351	+	LbrM18_V2.0480	LbrM18_V2.0500	153	0	0
LbrM18	246287	246829	48838	49445	-	LbrM18_V2.0160	LbrM18_V2.0650	154	1	1
LbrM18	246287	246829	86964	88119	+	LbrM18_V2.0210	LbrM18_V2.0650	154	1	1
LbrM18	246287	246829	157058	157496	+	LbrM18_V2.0410	LbrM18_V2.0650	154	1	1
LbrM18	246287	246829	299378	299998	-	LbrM18_V2.0660	LbrM18_V2.0770	154	1	1
LbrM18	248811	249215	280355	280759	-	LbrM18_V2.0660	LbrM18_V2.0730	156	1	1
LbrM18	299378	299998	86964	88119	-	LbrM18_V2.0210	LbrM18_V2.0770	154	1	1
LbrM18	299378	299998	157058	157496	-	LbrM18_V2.0410	LbrM18_V2.0770	154	1	1
LbrM18	308599	309275	314281	315466	+	LbrM18_V2.0790	LbrM18_V2.0800	153	0	0
LbrM18	309278	309591	191053	191366	-	LbrM18_V2.0480	LbrM18_V2.0780	155	0	0
LbrM18	310073	310461	173928	178095	-	LbrM18_V2.0450	LbrM18_V2.0790	153	0	2
LbrM18	310073	310461	188112	190571	-	LbrM18_V2.0480	LbrM18_V2.0790	153	0	0
LbrM18	310073	310461	191629	193509	-	LbrM18_V2.0490	LbrM18_V2.0790	153	0	0
LbrM18	379689	380349	383927	384587	+	LbrM18_V2.1000	LbrM18_V2.1010	157	2	2
LbrM18	379689	380349	417839	418369	+	LbrM18_V2.1000	LbrM18_V2.1100	157	2	2
LbrM18	379689	380349	476505	477031	+	LbrM18_V2.1000	LbrM18_V2.1230	157	2	2
LbrM18	380930	381690	390568	391317	+	LbrM18_V2.1010	LbrM18_V2.1020	158	0	0
LbrM18	383927	384587	417839	418369	+	LbrM18_V2.1020	LbrM18_V2.1100	157	2	2
LbrM18	383927	384587	476505	477031	+	LbrM18_V2.1020	LbrM18_V2.1230	157	2	2
LbrM18	433196	433686	439031	439520	+	LbrM18_V2.1130	LbrM18_V2.1130	159	2	2
LbrM18	449435	450105	444680	445653	+	LbrM18_V2.1150	LbrM18_V2.1150	160	1	1
LbrM18	476505	477031	417839	418369	+	LbrM18_V2.1110	LbrM18_V2.1230	157	2	2
LbrM18	477123	477907	444680	445653	-	LbrM18_V2.1150	LbrM18_V2.1230	160	1	1
LbrM18	477123	477907	570732	571488	+	LbrM18_V2.1240	LbrM18_V2.1450	160	1	1
LbrM18	487682	488340	444680	445653	-	LbrM18_V2.1150	LbrM18_V2.1250	160	1	1
LbrM18	487682	488340	449435	450105	-	LbrM18_V2.1160	LbrM18_V2.1250	160	1	1
LbrM18	487682	488340	477123	477907	+	LbrM18_V2.1240	LbrM18_V2.1250	160	1	1
LbrM18	487682	488340	570732	571488	+	LbrM18_V2.1260	LbrM18_V2.1450	160	1	1
LbrM18	521041	522303	523928	525193	+	LbrM18_V2.1350	LbrM18_V2.1350	162	0	0
LbrM18	529708	530138	433196	433686	-	LbrM18_V2.1130	LbrM18_V2.1360	159	2	2
LbrM18	529708	530138	439031	439520	-	LbrM18_V2.1140	LbrM18_V2.1360	159	2	2
LbrM18	570732	571488	444680	445653	-	LbrM18_V2.1150	LbrM18_V2.1450	160	1	1
LbrM18	581138	581596	597194	597603	-	LbrM18_V2.1470	LbrM18_V2.1480	163	1	1
LbrM18	581138	581596	656252	656553	+	LbrM18_V2.1470	LbrM18_V2.1660	163	1	1
LbrM18	581138	581596	665627	666000	+	LbrM18_V2.1470	LbrM18_V2.1700	163	1	1
LbrM18	597194	597603	665627	666000	-	LbrM18_V2.1490	LbrM18_V2.1700	163	1	1
LbrM18	604848	605358	624051	624682	-	LbrM18_V2.1510	LbrM18_V2.1550	164	2	2
LbrM18	604848	605358	635784	636382	-	LbrM18_V2.1510	LbrM18_V2.1590	164	2	2
LbrM18	604848	605358	638342	638881	-	LbrM18_V2.1510	LbrM18_V2.1600	164	2	2
LbrM18	606594	607200	604848	605358	+	LbrM18_V2.1510	LbrM18_V2.1510	164	2	2
LbrM18	606594	607200	624051	624682	-	LbrM18_V2.1520	LbrM18_V2.1550	164	2	2
LbrM18	606594	607200	635784	636382	-	LbrM18_V2.1520	LbrM18_V2.1590	164	2	2
LbrM18	606594	607200	638342	638881	-	LbrM18_V2.1520	LbrM18_V2.1600	164	2	2
LbrM18	609855	610816	667150	668110	+	LbrM18_V2.1530	LbrM18_V2.1700	165	1	1
LbrM18	624051	624682	635784	636382	+	LbrM18_V2.1560	LbrM18_V2.1590	164	2	2
LbrM18	638342	638881	624051	624682	+	LbrM18_V2.1560	LbrM18_V2.1600	164	2	2
LbrM18	638342	638881	635784	636382	+	LbrM18_V2.1600	LbrM18_V2.1600	164	2	2
LbrM18	641406	641706	581138	581596	-	LbrM18_V2.1470	LbrM18_V2.1610	163	0	1
LbrM18	641406	641706	656252	656553	-	LbrM18_V2.1620	LbrM18_V2.1660	163	0	1
LbrM19	50265	50725	33478	33937	+	LbrM19_V2.0110	LbrM19_V2.0160	169	2	2
LbrM19	69979	70378	33478	33937	+	LbrM19_V2.0110	LbrM19_V2.0240	169	2	2
LbrM19	69979	70378	50265	50725	+	LbrM19_V2.0170	LbrM19_V2.0240	169	2	2
LbrM19	74145	74548	33478	33937	+	LbrM19_V2.0110	LbrM19_V2.0250	169	2	2
LbrM19	74145	74548	50265	50725	+	LbrM19_V2.0170	LbrM19_V2.0250	169	2	2
LbrM19	74145	74548	69979	70378	+	LbrM19_V2.0250	LbrM19_V2.0250	169	2	2
LbrM19	98437	98708	97618	97889	+	LbrM19_V2.0350	LbrM19_V2.0350	179	0	0
LbrM19	143851	144099	133653	133929	+	LbrM19_V2.0490	LbrM19_V2.0510	166	2	2
LbrM19	143851	144099	230649	231170	-	LbrM19_V2.0520	LbrM19_V2.0680	166	2	2
LbrM19	152366	152638	133653	133929	+	LbrM19_V2.0490	LbrM19_V2.0520	166	2	2
LbrM19	152366	152638	143851	144099	+	LbrM19_V2.0520	LbrM19_V2.0520	166	2	2
LbrM19	152366	152638	173156	173708	-	LbrM19_V2.0530	LbrM19_V2.0560	166	2	2
LbrM19	152366	152638	230649	231170	-	LbrM19_V2.0530	LbrM19_V2.0680	166	2	2
LbrM19	173823	175309	200302	200607	+	LbrM19_V2.0570	LbrM19_V2.0610	167	1	0
LbrM19	198807	200288	173823	175309	+	LbrM19_V2.0570	LbrM19_V2.0610	167	1	1
LbrM19	198807	200288	200302	200607	+	LbrM19_V2.0620	LbrM19_V2.0610	167	1	0
LbrM19	204120	204767	173823	175309	+	LbrM19_V2.0570	LbrM19_V2.0620	167	1	1
LbrM19	204120	204767	198807	200288	+	LbrM19_V2.0620	LbrM19_V2.0620	167	1	1
LbrM19	204120	204767	200302	200607	+	LbrM19_V2.0620	LbrM19_V2.0620	167	1	0
LbrM19	208801	209325	133653	133929	-	LbrM19_V2.0490	LbrM19_V2.0630	166	2	2
LbrM19	208801	209325	143851	144099	-	LbrM19_V2.0520	LbrM19_V2.0630	166	2	2
LbrM19	208801	209325	152366	152638	-	LbrM19_V2.0530	LbrM19_V2.0630	166	2	2
LbrM19	208801	209325	173156	173708	+	LbrM19_V2.0570	LbrM19_V2.0630	166	2	2
LbrM19	208801	209325	230649	231170	+	LbrM19_V2.0640	LbrM19_V2.0680	166	2	2
LbrM19	230649	231170	133653	133929	-	LbrM19_V2.0490	LbrM19_V2.0680	166	2	2
LbrM19	230649	231170	173156	173708	+	LbrM19_V2.0570	LbrM19_V2.0680	166	2	2
LbrM19	297821	299829	267809	269544	-	LbrM19_V2.0780	LbrM19_V2.0860	168	1	1
LbrM19	297821	299829	325494	327332	+	LbrM19_V2.0870	LbrM19_V2.0880	168	1	1
LbrM19	297821	299829	336390	337978	+	LbrM19_V2.0870	LbrM19_V2.0900	168	1	1
LbrM19	297821	299829	435000	435712	+	LbrM19_V2.0870	LbrM19_V2.1150	168	1	0
LbrM19	325494	327332	267809	269544	-	LbrM19_V2.0780	LbrM19_V2.0880	168	1	1
LbrM19	336390	337978	267809	269544	-	LbrM19_V2.0780	LbrM19_V2.0900	168	1	1
LbrM19	336390	337978	325494	327332	+	LbrM19_V2.0890	LbrM19_V2.0900	168	1	1
LbrM19	382971	383720	267809	269544	-	LbrM19_V2.0780	LbrM19_V2.1000	168	0	1
LbrM19	382971	383720	297821	299829	+	LbrM19_V2.0870	LbrM19_V2.1000	168	0	1
LbrM19	382971	383720	325494	327332	+	LbrM19_V2.0890	LbrM19_V2.1000	168	0	1
LbrM19	382971	383720	336390	337978	+	LbrM19_V2.0910	LbrM19_V2.1000	168	0	1
LbrM19	382971	383720	435000	435712	+	LbrM19_V2.1010	LbrM19_V2.1150	168	0	0
LbrM19	435000	435712	267809	269544	-	LbrM19_V2.0780	LbrM19_V2.1150	168	0	1
LbrM19	435000	435712	325494	327332	+	LbrM19_V2.0890	LbrM19_V2.1150	168	0	1
LbrM19	435000	435712	336390	337978	+	LbrM19_V2.0910	LbrM19_V2.1150	168	0	1
LbrM19	438939	439961	425615	425876	+	LbrM19_V2.1130	LbrM19_V2.1160	171	0	0
LbrM19	438939	439961	442739	443840	+	LbrM19_V2.1170	LbrM19_V2.1170	171	0	0
LbrM19	438939	439961	446617	447161	+	LbrM19_V2.1170	LbrM19_V2.1180	171	0	0
LbrM19	441811	442270	392710	393184	+	LbrM19_V2.1020	LbrM19_V2.1170	170	2	2
LbrM19	441811	442270	448427	448769	-	LbrM19_V2.1180	LbrM19_V2.1180	170	2	2
LbrM19	442739	443840	425615	425876	+	LbrM19_V2.1130	LbrM19_V2.1170	171	0	0
LbrM19	442739	443840	446617	447161	+	LbrM19_V2.1180	LbrM19_V2.1180	171	0	0
LbrM19	445689	446148	392710	393184	+	LbrM19_V2.1020	LbrM19_V2.1180	170	2	2
LbrM19	445689	446148	441811	442270	+	LbrM19_V2.1180	LbrM19_V2.1180	170	2	2
LbrM19	445689	446148	448427	448769	-	LbrM19_V2.1190	LbrM19_V2.1180	170	2	2
LbrM19	448427	448769	392710	393184	-	LbrM19_V2.1020	LbrM19_V2.1180	170	2	2
LbrM19	492920	493251	500502	500762	+	LbrM19_V2.1280	LbrM19_V2.1280	172	0	0
LbrM19	492920	493251	526591	527759	+	LbrM19_V2.1280	LbrM19_V2.1340	172	0	0
LbrM19	492920	493251	564648	565850	-	LbrM19_V2.1280	LbrM19_V2.1440	172	0	1
LbrM19	531062	531565	533955	534486	+	LbrM19_V2.1370	LbrM19_V2.1370	173	2	2
LbrM19	531062	531565	625193	626648	-	LbrM19_V2.1370	LbrM19_V2.1570	173	2	2
LbrM19	533955	534486	625193	626648	-	LbrM19_V2.1380	LbrM19_V2.1570	173	2	2
LbrM19	564648	565850	526591	527759	-	LbrM19_V2.1350	LbrM19_V2.1440	172	1	0
LbrM19	570080	571567	551468	552965	-	LbrM19_V2.1420	LbrM19_V2.1450	174	1	1
LbrM19	570080	571567	692759	693152	-	LbrM19_V2.1460	LbrM19_V2.1770	174	1	0
LbrM19	590046	591356	586802	587872	+	LbrM19_V2.1510	LbrM19_V2.1510	175	0	0
LbrM19	590046	591356	616172	617478	+	LbrM19_V2.1520	LbrM19_V2.1550	175	0	0
LbrM19	593254	595066	531062	531565	-	LbrM19_V2.1370	LbrM19_V2.1520	173	2	2
LbrM19	593254	595066	533955	534486	-	LbrM19_V2.1380	LbrM19_V2.1520	173	2	2
LbrM19	593254	595066	596829	597294	-	LbrM19_V2.1530	LbrM19_V2.1530	173	2	2
LbrM19	593254	595066	625193	626648	+	LbrM19_V2.1530	LbrM19_V2.1570	173	2	2
LbrM19	593254	595066	628615	630428	+	LbrM19_V2.1530	LbrM19_V2.1580	173	2	2
LbrM19	596829	597294	531062	531565	+	LbrM19_V2.1370	LbrM19_V2.1530	173	2	2
LbrM19	596829	597294	533955	534486	+	LbrM19_V2.1380	LbrM19_V2.1530	173	2	2
LbrM19	596829	597294	625193	626648	-	LbrM19_V2.1540	LbrM19_V2.1570	173	2	2
LbrM19	616172	617478	586802	587872	+	LbrM19_V2.1510	LbrM19_V2.1550	175	0	0
LbrM19	628615	630428	531062	531565	-	LbrM19_V2.1370	LbrM19_V2.1580	173	2	2
LbrM19	628615	630428	533955	534486	-	LbrM19_V2.1380	LbrM19_V2.1580	173	2	2
LbrM19	628615	630428	596829	597294	-	LbrM19_V2.1540	LbrM19_V2.1580	173	2	2
LbrM19	628615	630428	625193	626648	+	LbrM19_V2.1580	LbrM19_V2.1580	173	2	2
LbrM19	632674	633985	586802	587872	+	LbrM19_V2.1510	LbrM19_V2.1590	175	0	0
LbrM19	632674	633985	590046	591356	+	LbrM19_V2.1520	LbrM19_V2.1590	175	0	0
LbrM19	632674	633985	616172	617478	+	LbrM19_V2.1560	LbrM19_V2.1590	175	0	0
LbrM19	639045	639403	492920	493251	-	LbrM19_V2.1280	LbrM19_V2.1600	172	1	0
LbrM19	639045	639403	500502	500762	-	LbrM19_V2.1290	LbrM19_V2.1600	172	1	0
LbrM19	639045	639403	526591	527759	-	LbrM19_V2.1350	LbrM19_V2.1600	172	1	0
LbrM19	639045	639403	564648	565850	+	LbrM19_V2.1450	LbrM19_V2.1600	172	1	1
LbrM19	643211	643830	665522	666141	+	LbrM19_V2.1630	LbrM19_V2.1690	177	0	0
LbrM19	644570	645050	624469	625115	+	LbrM19_V2.1580	LbrM19_V2.1630	176	2	2
LbrM19	644570	645050	649740	650284	-	LbrM19_V2.1640	LbrM19_V2.1640	176	2	2
LbrM19	644570	645050	658385	658866	-	LbrM19_V2.1640	LbrM19_V2.1670	176	2	2
LbrM19	649740	650284	624469	625115	-	LbrM19_V2.1580	LbrM19_V2.1640	176	2	2
LbrM19	649740	650284	658385	658866	+	LbrM19_V2.1650	LbrM19_V2.1670	176	2	2
LbrM19	658385	658866	624469	625115	-	LbrM19_V2.1580	LbrM19_V2.1670	176	2	2
LbrM19	675942	676302	686159	686599	+	LbrM19_V2.1700	LbrM19_V2.1740	178	2	2
LbrM19	691623	692062	675942	676302	+	LbrM19_V2.1700	LbrM19_V2.1770	178	2	2
LbrM19	691623	692062	686159	686599	+	LbrM19_V2.1750	LbrM19_V2.1770	178	2	2
LbrM19	692759	693152	551468	552965	+	LbrM19_V2.1420	LbrM19_V2.1770	174	0	1
LbrM19	693197	693578	624469	625115	-	LbrM19_V2.1580	LbrM19_V2.1770	176	0	2
LbrM19	693197	693578	649740	650284	+	LbrM19_V2.1650	LbrM19_V2.1770	176	0	2
LbrM20	27740	28180	4385	4826	+	LbrM20_V2.0020	LbrM20_V2.0080	203	0	0
LbrM20	37024	37537	17179	17753	+	LbrM20_V2.0060	LbrM20_V2.0110	200	2	2
LbrM20	37024	37537	50249	50822	-	LbrM20_V2.0120	LbrM20_V2.0150	200	2	2
LbrM20	50249	50822	17179	17753	-	LbrM20_V2.0060	LbrM20_V2.0150	200	2	2
LbrM20	141246	142852	149690	151264	+	LbrM20_V2.0430	LbrM20_V2.0420	194	0	0
LbrM20	181376	181698	3868	4198	+	LbrM20_V2.0020	LbrM20_V2.0480	201	0	0
LbrM20	236195	236657	296555	297149	+	LbrM20_V2.0580	LbrM20_V2.0710	202	2	2
LbrM20	236195	236657	307096	307672	+	LbrM20_V2.0580	LbrM20_V2.0730	202	2	2
LbrM20	259290	260531	262995	263641	+	LbrM20_V2.0620	LbrM20_V2.0620	198	0	0
LbrM20	259290	260531	265894	266834	+	LbrM20_V2.0620	LbrM20_V2.0620	198	0	0
LbrM20	259290	260531	267406	267685	+	LbrM20_V2.0620	LbrM20_V2.0620	198	0	0
LbrM20	259290	260531	1637005	1637994	+	LbrM20_V2.0620	LbrM20_V2.4270	198	0	0
LbrM20	262995	263641	265894	266834	+	LbrM20_V2.0620	LbrM20_V2.0620	198	0	0
LbrM20	262995	263641	267406	267685	+	LbrM20_V2.0620	LbrM20_V2.0620	198	0	0
LbrM20	262995	263641	1637005	1637994	+	LbrM20_V2.0620	LbrM20_V2.4270	198	0	0
LbrM20	267406	267685	265894	266834	+	LbrM20_V2.0620	LbrM20_V2.0620	198	0	0
LbrM20	267406	267685	1637005	1637994	+	LbrM20_V2.0620	LbrM20_V2.4270	198	0	0
LbrM20	288102	288657	236195	236657	+	LbrM20_V2.0580	LbrM20_V2.0680	202	2	2
LbrM20	288102	288657	296555	297149	+	LbrM20_V2.0690	LbrM20_V2.0710	202	2	2
LbrM20	288102	288657	301571	302012	+	LbrM20_V2.0690	LbrM20_V2.0720	202	2	2
LbrM20	288102	288657	307096	307672	+	LbrM20_V2.0690	LbrM20_V2.0730	202	2	2
LbrM20	288102	288657	342679	343253	+	LbrM20_V2.0690	LbrM20_V2.0850	202	2	2
LbrM20	288102	288657	347999	348591	+	LbrM20_V2.0690	LbrM20_V2.0860	202	2	2
LbrM20	301571	302012	236195	236657	+	LbrM20_V2.0580	LbrM20_V2.0720	202	2	2
LbrM20	301571	302012	296555	297149	+	LbrM20_V2.0720	LbrM20_V2.0720	202	2	2
LbrM20	301571	302012	307096	307672	+	LbrM20_V2.0730	LbrM20_V2.0730	202	2	2
LbrM20	301571	302012	342679	343253	+	LbrM20_V2.0730	LbrM20_V2.0850	202	2	2
LbrM20	307096	307672	296555	297149	+	LbrM20_V2.0720	LbrM20_V2.0730	202	2	2
LbrM20	311540	311891	318009	318360	+	LbrM20_V2.0750	LbrM20_V2.0760	204	0	0
LbrM20	320645	321312	324148	325989	+	LbrM20_V2.0780	LbrM20_V2.0790	58	0	0
LbrM20	320645	321312	1642109	1642630	+	LbrM20_V2.0780	LbrM20_V2.4270	58	0	0
LbrM20	322197	322661	324148	325989	+	LbrM20_V2.0790	LbrM20_V2.0790	58	0	0
LbrM20	322845	323325	320645	321312	+	LbrM20_V2.0780	LbrM20_V2.0780	58	0	0
LbrM20	322845	323325	324148	325989	+	LbrM20_V2.0790	LbrM20_V2.0790	58	0	0
LbrM20	322845	323325	1642109	1642630	+	LbrM20_V2.0790	LbrM20_V2.4270	58	0	0
LbrM20	324148	325989	326798	328201	+	LbrM20_V2.0800	LbrM20_V2.0800	58	0	0
LbrM20	324148	325989	1642109	1642630	+	LbrM20_V2.0800	LbrM20_V2.4270	58	0	0
LbrM20	342679	343253	236195	236657	+	LbrM20_V2.0580	LbrM20_V2.0850	202	2	2
LbrM20	342679	343253	296555	297149	+	LbrM20_V2.0720	LbrM20_V2.0850	202	2	2
LbrM20	342679	343253	307096	307672	+	LbrM20_V2.0740	LbrM20_V2.0850	202	2	2
LbrM20	347999	348591	236195	236657	+	LbrM20_V2.0580	LbrM20_V2.0860	202	2	2
LbrM20	347999	348591	296555	297149	+	LbrM20_V2.0720	LbrM20_V2.0860	202	2	2
LbrM20	347999	348591	301571	302012	+	LbrM20_V2.0730	LbrM20_V2.0860	202	2	2
LbrM20	347999	348591	307096	307672	+	LbrM20_V2.0740	LbrM20_V2.0860	202	2	2
LbrM20	347999	348591	342679	343253	+	LbrM20_V2.0860	LbrM20_V2.0860	202	2	2
LbrM20	348685	349001	355874	356190	+	LbrM20_V2.0870	LbrM20_V2.0890	205	0	0
LbrM20	351176	352088	358353	359271	+	LbrM20_V2.0890	LbrM20_V2.0910	207	0	0
LbrM20	353050	353537	369429	371631	+	LbrM20_V2.0890	LbrM20_V2.0940	188	2	2
LbrM20	353726	354057	348685	349001	+	LbrM20_V2.0870	LbrM20_V2.0880	205	0	0
LbrM20	353726	354057	355874	356190	+	LbrM20_V2.0890	LbrM20_V2.0890	205	0	0
LbrM20	354929	355873	349873	350819	+	LbrM20_V2.0880	LbrM20_V2.0890	206	0	0
LbrM20	354929	355873	357064	357996	+	LbrM20_V2.0900	LbrM20_V2.0900	206	0	0
LbrM20	357064	357996	349873	350819	+	LbrM20_V2.0880	LbrM20_V2.0900	206	0	0
LbrM20	381365	381743	400917	401418	+	LbrM20_V2.0970	LbrM20_V2.0990	208	2	2
LbrM20	381365	381743	415536	416019	-	LbrM20_V2.0970	LbrM20_V2.1020	208	2	2
LbrM20	400917	401418	415536	416019	-	LbrM20_V2.1000	LbrM20_V2.1020	208	2	2
LbrM20	425399	427167	451275	453045	+	LbrM20_V2.1050	LbrM20_V2.1110	209	0	0
LbrM20	429630	432017	435393	436485	+	LbrM20_V2.1060	LbrM20_V2.1060	57	0	0
LbrM20	429630	432017	437226	438584	+	LbrM20_V2.1060	LbrM20_V2.1070	57	0	0
LbrM20	429630	432017	441975	443093	+	LbrM20_V2.1060	LbrM20_V2.1080	57	0	0
LbrM20	429630	432017	610696	612759	+	LbrM20_V2.1050	LbrM20_V2.1470	57	0	0
LbrM20	429630	432017	1004586	1006958	-	LbrM20_V2.1050	LbrM20_V2.2410	57	0	0
LbrM20	429630	432017	1626311	1626537	-	LbrM20_V2.1060	LbrM20_V2.4240	57	0	0
LbrM20	429630	432017	1653038	1653247	-	LbrM20_V2.1060	LbrM20_V2.4310	57	0	0
LbrM20	429630	432017	1660582	1662848	-	LbrM20_V2.1050	LbrM20_V2.4330	57	0	0
LbrM20	432595	434148	598563	598848	+	LbrM20_V2.1070	LbrM20_V2.1430	57	0	0
LbrM20	432595	434148	1623901	1625468	-	LbrM20_V2.1070	LbrM20_V2.4240	57	0	0
LbrM20	434232	435287	440806	441864	+	LbrM20_V2.1070	LbrM20_V2.1080	57	0	0
LbrM20	434232	435287	999804	1001598	-	LbrM20_V2.1070	LbrM20_V2.2390	57	0	0
LbrM20	434232	435287	1622930	1623817	-	LbrM20_V2.1070	LbrM20_V2.4240	57	0	0
LbrM20	435393	436485	1660582	1662848	-	LbrM20_V2.1070	LbrM20_V2.4330	57	0	0
LbrM20	437226	438584	435393	436485	+	LbrM20_V2.1070	LbrM20_V2.1070	57	0	0
LbrM20	437226	438584	441975	443093	+	LbrM20_V2.1080	LbrM20_V2.1080	57	0	0
LbrM20	437226	438584	610696	612759	+	LbrM20_V2.1080	LbrM20_V2.1470	57	0	0
LbrM20	437226	438584	1653038	1653247	-	LbrM20_V2.1080	LbrM20_V2.4310	57	0	0
LbrM20	437226	438584	1660582	1662848	-	LbrM20_V2.1080	LbrM20_V2.4330	57	0	0
LbrM20	439162	440722	432595	434148	+	LbrM20_V2.1070	LbrM20_V2.1080	57	0	0
LbrM20	439162	440722	443757	444035	+	LbrM20_V2.1090	LbrM20_V2.1090	57	0	0
LbrM20	439162	440722	598563	598848	+	LbrM20_V2.1090	LbrM20_V2.1430	57	0	0
LbrM20	439162	440722	1623901	1625468	-	LbrM20_V2.1090	LbrM20_V2.4240	57	0	0
LbrM20	440806	441864	999804	1001598	-	LbrM20_V2.1090	LbrM20_V2.2390	57	0	0
LbrM20	440806	441864	1622930	1623817	-	LbrM20_V2.1090	LbrM20_V2.4240	57	0	0
LbrM20	441975	443093	435393	436485	+	LbrM20_V2.1070	LbrM20_V2.1080	57	0	0
LbrM20	441975	443093	1653038	1653247	-	LbrM20_V2.1090	LbrM20_V2.4310	57	0	0
LbrM20	441975	443093	1660582	1662848	-	LbrM20_V2.1090	LbrM20_V2.4330	57	0	0
LbrM20	443757	444035	432595	434148	+	LbrM20_V2.1070	LbrM20_V2.1090	57	0	0
LbrM20	443757	444035	1623901	1625468	-	LbrM20_V2.1090	LbrM20_V2.4240	57	0	0
LbrM20	445868	446550	600679	601362	+	LbrM20_V2.1090	LbrM20_V2.1440	210	0	0
LbrM20	489587	490023	495616	496052	+	LbrM20_V2.1210	LbrM20_V2.1210	212	2	2
LbrM20	603684	603960	448877	449153	+	LbrM20_V2.1110	LbrM20_V2.1450	211	0	0
LbrM20	610696	612759	1004586	1006958	-	LbrM20_V2.1480	LbrM20_V2.2410	57	0	0
LbrM20	610696	612759	1660582	1662848	-	LbrM20_V2.1480	LbrM20_V2.4330	57	0	0
LbrM20	613802	614487	1003254	1003994	-	LbrM20_V2.1490	LbrM20_V2.2400	180	0	0
LbrM20	635674	636333	1633044	1633696	+	LbrM20_V2.1540	LbrM20_V2.4250	197	0	0
LbrM20	679586	680247	704877	705538	+	LbrM20_V2.1650	LbrM20_V2.1680	213	1	1
LbrM20	679586	680247	811889	812347	+	LbrM20_V2.1650	LbrM20_V2.1950	213	1	1
LbrM20	702268	702618	713016	713364	+	LbrM20_V2.1690	LbrM20_V2.1690	214	2	2
LbrM20	704877	705538	811889	812347	+	LbrM20_V2.1690	LbrM20_V2.1950	213	1	1
LbrM20	769136	769441	789990	790295	+	LbrM20_V2.1860	LbrM20_V2.1900	215	2	2
LbrM20	779608	780136	785141	785670	+	LbrM20_V2.1880	LbrM20_V2.1880	216	0	0
LbrM20	824194	824768	810143	810717	-	LbrM20_V2.1960	LbrM20_V2.1990	217	2	2
LbrM20	872520	872735	879636	879851	+	LbrM20_V2.2090	LbrM20_V2.2100	218	0	0
LbrM20	914239	914460	976273	976627	+	LbrM20_V2.2170	LbrM20_V2.2320	219	0	1
LbrM20	973860	974418	965804	966978	+	LbrM20_V2.2300	LbrM20_V2.2310	220	2	2
LbrM20	973860	974418	977151	978326	+	LbrM20_V2.2320	LbrM20_V2.2320	220	2	2
LbrM20	976273	976627	936398	936724	+	LbrM20_V2.2230	LbrM20_V2.2320	219	1	1
LbrM20	977151	978326	965804	966978	+	LbrM20_V2.2300	LbrM20_V2.2320	220	2	2
LbrM20	991004	991241	432595	434148	-	LbrM20_V2.1070	LbrM20_V2.2360	57	0	0
LbrM20	991004	991241	439162	440722	-	LbrM20_V2.1090	LbrM20_V2.2360	57	0	0
LbrM20	991849	994152	1004586	1006958	+	LbrM20_V2.2380	LbrM20_V2.2410	57	0	0
LbrM20	991849	994152	1660582	1662848	+	LbrM20_V2.2380	LbrM20_V2.4330	57	0	0
LbrM20	994223	995462	988385	988862	+	LbrM20_V2.2360	LbrM20_V2.2370	57	0	0
LbrM20	994223	995462	999804	1001598	+	LbrM20_V2.2380	LbrM20_V2.2390	57	0	0
LbrM20	997117	997855	613802	614487	-	LbrM20_V2.1490	LbrM20_V2.2380	180	0	0
LbrM20	997117	997855	1003254	1003994	+	LbrM20_V2.2390	LbrM20_V2.2400	180	0	0
LbrM20	998445	999654	1004586	1006958	+	LbrM20_V2.2400	LbrM20_V2.2410	57	0	0
LbrM20	998445	999654	1626311	1626537	+	LbrM20_V2.2400	LbrM20_V2.4240	57	0	0
LbrM20	999804	1001598	988385	988862	+	LbrM20_V2.2360	LbrM20_V2.2390	57	0	0
LbrM20	999804	1001598	1622930	1623817	+	LbrM20_V2.2400	LbrM20_V2.4240	57	0	0
LbrM20	1004586	1006958	1660582	1662848	+	LbrM20_V2.2420	LbrM20_V2.4330	57	0	0
LbrM20	1036445	1039761	1019679	1020997	+	LbrM20_V2.2450	LbrM20_V2.2490	181	2	2
LbrM20	1043728	1044122	1032140	1032534	+	LbrM20_V2.2500	LbrM20_V2.2510	182	2	2
LbrM20	1079976	1080677	1125553	1126254	+	LbrM20_V2.2650	LbrM20_V2.2770	183	1	1
LbrM20	1100142	1100603	1151392	1152654	+	LbrM20_V2.2710	LbrM20_V2.2820	185	1	1
LbrM20	1102346	1103605	1100142	1100603	+	LbrM20_V2.2710	LbrM20_V2.2700	185	1	1
LbrM20	1102346	1103605	1151392	1152654	+	LbrM20_V2.2710	LbrM20_V2.2820	185	1	1
LbrM20	1104970	1105763	1085193	1085988	+	LbrM20_V2.2660	LbrM20_V2.2700	184	0	0
LbrM20	1111657	1112193	1114436	1114745	+	LbrM20_V2.2740	LbrM20_V2.2740	186	2	2
LbrM20	1111657	1112193	1120369	1120844	+	LbrM20_V2.2740	LbrM20_V2.2760	186	2	2
LbrM20	1111657	1112193	1138155	1139474	+	LbrM20_V2.2740	LbrM20_V2.2800	186	2	2
LbrM20	1114436	1114745	1120369	1120844	+	LbrM20_V2.2750	LbrM20_V2.2760	186	2	2
LbrM20	1114436	1114745	1138155	1139474	+	LbrM20_V2.2750	LbrM20_V2.2800	186	2	2
LbrM20	1120369	1120844	1138155	1139474	+	LbrM20_V2.2770	LbrM20_V2.2800	186	2	2
LbrM20	1127600	1128902	1111657	1112193	+	LbrM20_V2.2740	LbrM20_V2.2770	186	2	2
LbrM20	1127600	1128902	1114436	1114745	+	LbrM20_V2.2750	LbrM20_V2.2770	186	2	2
LbrM20	1127600	1128902	1120369	1120844	+	LbrM20_V2.2770	LbrM20_V2.2770	186	2	2
LbrM20	1127600	1128902	1138155	1139474	+	LbrM20_V2.2780	LbrM20_V2.2800	186	2	2
LbrM20	1168808	1171307	353050	353537	-	LbrM20_V2.0890	LbrM20_V2.2860	188	2	2
LbrM20	1168808	1171307	369429	371631	+	LbrM20_V2.0950	LbrM20_V2.2860	188	2	2
LbrM20	1168808	1171307	1459057	1460243	+	LbrM20_V2.2870	LbrM20_V2.3730	188	2	0
LbrM20	1171335	1172152	1173438	1174257	+	LbrM20_V2.2870	LbrM20_V2.2870	189	0	0
LbrM20	1172188	1172492	1639998	1640305	-	LbrM20_V2.2870	LbrM20_V2.4270	190	0	0
LbrM20	1185106	1185754	1156751	1157398	+	LbrM20_V2.2840	LbrM20_V2.2920	187	0	0
LbrM20	1197941	1198664	1220442	1221164	+	LbrM20_V2.2980	LbrM20_V2.3010	191	2	2
LbrM20	1321067	1321524	1302071	1302528	-	LbrM20_V2.3260	LbrM20_V2.3310	192	2	2
LbrM20	1393932	1394460	1382480	1382994	+	LbrM20_V2.3510	LbrM20_V2.3540	193	2	2
LbrM20	1393932	1394460	1416398	1416883	-	LbrM20_V2.3550	LbrM20_V2.3570	193	2	2
LbrM20	1413321	1413813	1382480	1382994	+	LbrM20_V2.3510	LbrM20_V2.3560	193	2	2
LbrM20	1413321	1413813	1393932	1394460	+	LbrM20_V2.3550	LbrM20_V2.3560	193	2	2
LbrM20	1413321	1413813	1416398	1416883	-	LbrM20_V2.3570	LbrM20_V2.3570	193	2	2
LbrM20	1416398	1416883	1382480	1382994	-	LbrM20_V2.3510	LbrM20_V2.3570	193	2	2
LbrM20	1456605	1457546	1517339	1517919	-	LbrM20_V2.3730	LbrM20_V2.3900	195	2	2
LbrM20	1456605	1457546	1518253	1519190	-	LbrM20_V2.3730	LbrM20_V2.3900	195	2	2
LbrM20	1459057	1460243	369429	371631	+	LbrM20_V2.0950	LbrM20_V2.3730	188	0	2
LbrM20	1518253	1519190	1517339	1517919	+	LbrM20_V2.3910	LbrM20_V2.3900	195	2	2
LbrM20	1573529	1574053	1599154	1599746	+	LbrM20_V2.4110	LbrM20_V2.4180	196	2	2
LbrM20	1599154	1599746	1618264	1618498	+	LbrM20_V2.4190	LbrM20_V2.4220	196	2	2
LbrM20	1626311	1626537	435393	436485	-	LbrM20_V2.1070	LbrM20_V2.4240	57	0	0
LbrM20	1626311	1626537	437226	438584	-	LbrM20_V2.1080	LbrM20_V2.4240	57	0	0
LbrM20	1626311	1626537	441975	443093	-	LbrM20_V2.1090	LbrM20_V2.4240	57	0	0
LbrM20	1626311	1626537	991849	994152	+	LbrM20_V2.2380	LbrM20_V2.4240	57	0	0
LbrM20	1626311	1626537	1004586	1006958	+	LbrM20_V2.2420	LbrM20_V2.4240	57	0	0
LbrM20	1626311	1626537	1653038	1653247	+	LbrM20_V2.4250	LbrM20_V2.4310	57	0	0
LbrM20	1637005	1637994	265894	266834	+	LbrM20_V2.0620	LbrM20_V2.4270	198	0	0
LbrM20	1644768	1645049	1642696	1642977	+	LbrM20_V2.4280	LbrM20_V2.4280	199	0	0
LbrM20	1645627	1647805	429630	432017	+	LbrM20_V2.1060	LbrM20_V2.4290	57	0	0
LbrM20	1645627	1647805	435393	436485	+	LbrM20_V2.1070	LbrM20_V2.4290	57	0	0
LbrM20	1645627	1647805	437226	438584	+	LbrM20_V2.1080	LbrM20_V2.4290	57	0	0
LbrM20	1645627	1647805	610696	612759	+	LbrM20_V2.1480	LbrM20_V2.4290	57	0	0
LbrM20	1645627	1647805	1004586	1006958	-	LbrM20_V2.2420	LbrM20_V2.4290	57	0	0
LbrM20	1645627	1647805	1643555	1644025	+	LbrM20_V2.4280	LbrM20_V2.4290	57	0	0
LbrM20	1645627	1647805	1660582	1662848	-	LbrM20_V2.4300	LbrM20_V2.4330	57	0	0
LbrM20	1648383	1649919	432595	434148	+	LbrM20_V2.1070	LbrM20_V2.4300	57	0	0
LbrM20	1648383	1649919	439162	440722	+	LbrM20_V2.1090	LbrM20_V2.4300	57	0	0
LbrM20	1648383	1649919	443757	444035	+	LbrM20_V2.1090	LbrM20_V2.4300	57	0	0
LbrM20	1648383	1649919	598563	598848	+	LbrM20_V2.1440	LbrM20_V2.4300	57	0	0
LbrM20	1648383	1649919	1623901	1625468	-	LbrM20_V2.4250	LbrM20_V2.4300	57	0	0
LbrM20	1648383	1649919	1658956	1660004	-	LbrM20_V2.4310	LbrM20_V2.4320	57	0	0
LbrM20	1650283	1651336	434232	435287	+	LbrM20_V2.1070	LbrM20_V2.4300	57	0	0
LbrM20	1650283	1651336	440806	441864	+	LbrM20_V2.1090	LbrM20_V2.4300	57	0	0
LbrM20	1650283	1651336	999804	1001598	-	LbrM20_V2.2400	LbrM20_V2.4300	57	0	0
LbrM20	1650283	1651336	1622930	1623817	-	LbrM20_V2.4250	LbrM20_V2.4300	57	0	0
LbrM20	1651461	1651876	326798	328201	-	LbrM20_V2.0810	LbrM20_V2.4300	58	0	0
LbrM20	1658956	1660004	432595	434148	-	LbrM20_V2.1070	LbrM20_V2.4320	57	0	0
LbrM20	1658956	1660004	439162	440722	-	LbrM20_V2.1090	LbrM20_V2.4320	57	0	0
LbrM20	1658956	1660004	443757	444035	-	LbrM20_V2.1090	LbrM20_V2.4320	57	0	0
LbrM20	1658956	1660004	598563	598848	-	LbrM20_V2.1440	LbrM20_V2.4320	57	0	0
LbrM20	1658956	1660004	1623901	1625468	+	LbrM20_V2.4250	LbrM20_V2.4320	57	0	0
LbrM21	12376	12898	48951	49473	+	LbrM21_V2.0070	LbrM21_V2.0190	221	2	2
LbrM21	71364	71818	70908	71349	+	LbrM21_V2.0260	LbrM21_V2.0250	235	0	0
LbrM21	189673	190172	212279	212731	+	LbrM21_V2.0700	LbrM21_V2.0770	223	2	2
LbrM21	195356	195886	189673	190172	+	LbrM21_V2.0700	LbrM21_V2.0710	223	2	2
LbrM21	195356	195886	212279	212731	+	LbrM21_V2.0720	LbrM21_V2.0770	223	2	2
LbrM21	240786	242153	239452	240766	+	LbrM21_V2.0870	LbrM21_V2.0860	224	2	2
LbrM21	240786	242153	258647	259176	-	LbrM21_V2.0870	LbrM21_V2.0900	224	2	2
LbrM21	240786	242153	269112	269653	-	LbrM21_V2.0870	LbrM21_V2.0910	224	2	2
LbrM21	240786	242153	286331	288503	-	LbrM21_V2.0870	LbrM21_V2.0930	224	2	2
LbrM21	240786	242153	293517	295656	-	LbrM21_V2.0870	LbrM21_V2.0950	224	2	2
LbrM21	258647	259176	239452	240766	-	LbrM21_V2.0870	LbrM21_V2.0900	224	2	2
LbrM21	269112	269653	239452	240766	-	LbrM21_V2.0870	LbrM21_V2.0910	224	2	2
LbrM21	269112	269653	258647	259176	+	LbrM21_V2.0910	LbrM21_V2.0910	224	2	2
LbrM21	286331	288503	239452	240766	-	LbrM21_V2.0870	LbrM21_V2.0930	224	2	2
LbrM21	286331	288503	258647	259176	+	LbrM21_V2.0910	LbrM21_V2.0930	224	2	2
LbrM21	286331	288503	269112	269653	+	LbrM21_V2.0920	LbrM21_V2.0930	224	2	2
LbrM21	293517	295656	239452	240766	-	LbrM21_V2.0870	LbrM21_V2.0950	224	2	2
LbrM21	293517	295656	258647	259176	+	LbrM21_V2.0910	LbrM21_V2.0950	224	2	2
LbrM21	293517	295656	269112	269653	+	LbrM21_V2.0920	LbrM21_V2.0950	224	2	2
LbrM21	293517	295656	286331	288503	+	LbrM21_V2.0940	LbrM21_V2.0950	224	2	2
LbrM21	326906	327536	125577	125828	+	LbrM21_V2.0470	LbrM21_V2.1040	222	0	0
LbrM21	326906	327536	367593	368223	+	LbrM21_V2.1050	LbrM21_V2.1160	222	0	0
LbrM21	326906	327536	711732	712138	+	LbrM21_V2.1050	LbrM21_V2.2150	222	0	0
LbrM21	333213	334393	334595	335780	+	LbrM21_V2.1060	LbrM21_V2.1050	226	0	0
LbrM21	364201	364777	365175	365751	+	LbrM21_V2.1150	LbrM21_V2.1150	227	0	0
LbrM21	367593	368223	125577	125828	+	LbrM21_V2.0470	LbrM21_V2.1160	222	0	0
LbrM21	367593	368223	711732	712138	+	LbrM21_V2.1170	LbrM21_V2.2150	222	0	0
LbrM21	415638	416487	413837	414699	+	LbrM21_V2.1280	LbrM21_V2.1270	228	0	0
LbrM21	451537	451927	297759	298146	-	LbrM21_V2.0980	LbrM21_V2.1370	225	0	0
LbrM21	501811	502206	505279	505680	+	LbrM21_V2.1510	LbrM21_V2.1510	229	2	2
LbrM21	512967	513595	517495	518086	+	LbrM21_V2.1550	LbrM21_V2.1560	230	2	2
LbrM21	512967	513595	620115	620641	-	LbrM21_V2.1550	LbrM21_V2.1800	230	2	2
LbrM21	517495	518086	620115	620641	-	LbrM21_V2.1570	LbrM21_V2.1800	230	2	2
LbrM21	538092	538485	512967	513595	-	LbrM21_V2.1550	LbrM21_V2.1600	230	2	2
LbrM21	538092	538485	517495	518086	-	LbrM21_V2.1570	LbrM21_V2.1600	230	2	2
LbrM21	538092	538485	620115	620641	+	LbrM21_V2.1610	LbrM21_V2.1800	230	2	2
LbrM21	590135	590399	668491	669183	-	LbrM21_V2.1730	LbrM21_V2.1980	232	2	2
LbrM21	617262	618281	513610	514629	-	LbrM21_V2.1550	LbrM21_V2.1800	231	1	1
LbrM21	635377	635842	618347	618812	+	LbrM21_V2.1810	LbrM21_V2.1850	233	0	0
LbrM21	643672	644037	590135	590399	-	LbrM21_V2.1730	LbrM21_V2.1870	232	2	2
LbrM21	643672	644037	668491	669183	+	LbrM21_V2.1880	LbrM21_V2.1980	232	2	2
LbrM21	681474	682156	590135	590399	+	LbrM21_V2.1730	LbrM21_V2.2060	232	2	2
LbrM21	681474	682156	643672	644037	-	LbrM21_V2.1880	LbrM21_V2.2060	232	2	2
LbrM21	681474	682156	668491	669183	-	LbrM21_V2.1990	LbrM21_V2.2060	232	2	2
LbrM21	689689	689993	684560	684859	+	LbrM21_V2.2080	LbrM21_V2.2080	54	2	2
LbrM21	700947	701261	684560	684859	+	LbrM21_V2.2080	LbrM21_V2.2130	54	2	2
LbrM21	700947	701261	689689	689993	+	LbrM21_V2.2090	LbrM21_V2.2130	54	2	2
LbrM21	708740	709641	705779	706680	+	LbrM21_V2.2150	LbrM21_V2.2150	234	0	0
LbrM21	711732	712138	125577	125828	+	LbrM21_V2.0470	LbrM21_V2.2150	222	0	0
LbrM21	723811	724366	512967	513595	+	LbrM21_V2.1550	LbrM21_V2.2180	230	2	2
LbrM21	723811	724366	517495	518086	+	LbrM21_V2.1570	LbrM21_V2.2180	230	2	2
LbrM21	723811	724366	538092	538485	-	LbrM21_V2.1610	LbrM21_V2.2180	230	2	2
LbrM21	723811	724366	620115	620641	-	LbrM21_V2.1810	LbrM21_V2.2180	230	2	2
LbrM22	72376	73191	67940	69411	+	LbrM22_V2.0160	LbrM22_V2.0160	239	1	2
LbrM22	97620	97948	67940	69411	+	LbrM22_V2.0160	LbrM22_V2.0210	239	2	2
LbrM22	97620	97948	72376	73191	+	LbrM22_V2.0170	LbrM22_V2.0210	239	2	1
LbrM22	156442	157902	167753	168384	+	LbrM22_V2.0390	LbrM22_V2.0400	236	2	2
LbrM22	156442	157902	168390	168860	+	LbrM22_V2.0390	LbrM22_V2.0400	236	2	2
LbrM22	156442	157902	175459	176975	+	LbrM22_V2.0390	LbrM22_V2.0410	236	2	2
LbrM22	167753	168384	168390	168860	+	LbrM22_V2.0410	LbrM22_V2.0400	236	2	2
LbrM22	175459	176975	167753	168384	+	LbrM22_V2.0410	LbrM22_V2.0410	236	2	2
LbrM22	175459	176975	168390	168860	+	LbrM22_V2.0410	LbrM22_V2.0410	236	2	2
LbrM22	182390	182968	156442	157902	+	LbrM22_V2.0390	LbrM22_V2.0430	236	2	2
LbrM22	182390	182968	167753	168384	+	LbrM22_V2.0410	LbrM22_V2.0430	236	2	2
LbrM22	182390	182968	168390	168860	+	LbrM22_V2.0410	LbrM22_V2.0430	236	2	2
LbrM22	182390	182968	175459	176975	+	LbrM22_V2.0420	LbrM22_V2.0430	236	2	2
LbrM22	216693	217052	304481	304794	-	LbrM22_V2.0550	LbrM22_V2.0750	237	1	1
LbrM22	243033	243509	326439	326916	-	LbrM22_V2.0620	LbrM22_V2.0800	238	2	2
LbrM22	245880	246197	216693	217052	+	LbrM22_V2.0550	LbrM22_V2.0620	237	1	1
LbrM22	245880	246197	304481	304794	-	LbrM22_V2.0630	LbrM22_V2.0750	237	1	1
LbrM22	246317	246885	264121	265670	+	LbrM22_V2.0630	LbrM22_V2.0660	239	1	1
LbrM22	246317	246885	271039	271600	+	LbrM22_V2.0630	LbrM22_V2.0670	239	1	1
LbrM22	246317	246885	305943	308433	-	LbrM22_V2.0630	LbrM22_V2.0750	239	1	1
LbrM22	246317	246885	352771	354284	-	LbrM22_V2.0630	LbrM22_V2.0860	239	1	1
LbrM22	264121	265670	266446	267437	+	LbrM22_V2.0670	LbrM22_V2.0670	239	1	1
LbrM22	264121	265670	271039	271600	+	LbrM22_V2.0670	LbrM22_V2.0670	239	1	1
LbrM22	264121	265670	352771	354284	-	LbrM22_V2.0670	LbrM22_V2.0860	239	1	1
LbrM22	266446	267437	67940	69411	+	LbrM22_V2.0160	LbrM22_V2.0670	239	1	2
LbrM22	266446	267437	352771	354284	-	LbrM22_V2.0670	LbrM22_V2.0860	239	1	1
LbrM22	268773	269310	277139	277690	+	LbrM22_V2.0680	LbrM22_V2.0680	241	2	2
LbrM22	268773	269310	291939	292451	+	LbrM22_V2.0680	LbrM22_V2.0700	241	2	2
LbrM22	268773	269310	299905	300153	-	LbrM22_V2.0680	LbrM22_V2.0730	241	2	2
LbrM22	271039	271600	352771	354284	-	LbrM22_V2.0680	LbrM22_V2.0860	239	1	1
LbrM22	291939	292451	277139	277690	+	LbrM22_V2.0690	LbrM22_V2.0700	241	2	2
LbrM22	299905	300153	277139	277690	-	LbrM22_V2.0690	LbrM22_V2.0730	241	2	2
LbrM22	299905	300153	291939	292451	-	LbrM22_V2.0710	LbrM22_V2.0730	241	2	2
LbrM22	305943	308433	259997	260259	-	LbrM22_V2.0660	LbrM22_V2.0750	239	1	0
LbrM22	305943	308433	264121	265670	-	LbrM22_V2.0670	LbrM22_V2.0750	239	1	1
LbrM22	305943	308433	266446	267437	-	LbrM22_V2.0680	LbrM22_V2.0750	239	1	1
LbrM22	305943	308433	271039	271600	-	LbrM22_V2.0680	LbrM22_V2.0750	239	1	1
LbrM22	305943	308433	352771	354284	+	LbrM22_V2.0760	LbrM22_V2.0860	239	1	1
LbrM22	339708	340368	647190	647840	-	LbrM22_V2.0850	LbrM22_V2.1610	242	0	0
LbrM22	343880	344945	246317	246885	-	LbrM22_V2.0630	LbrM22_V2.0850	239	1	1
LbrM22	343880	344945	264121	265670	-	LbrM22_V2.0670	LbrM22_V2.0850	239	1	1
LbrM22	343880	344945	266446	267437	-	LbrM22_V2.0680	LbrM22_V2.0850	239	1	1
LbrM22	343880	344945	271039	271600	-	LbrM22_V2.0680	LbrM22_V2.0850	239	1	1
LbrM22	343880	344945	305943	308433	+	LbrM22_V2.0760	LbrM22_V2.0850	239	1	1
LbrM22	343880	344945	352771	354284	+	LbrM22_V2.0860	LbrM22_V2.0860	239	1	1
LbrM22	478090	478600	465656	466166	+	LbrM22_V2.1130	LbrM22_V2.1160	243	2	2
LbrM22	578521	578739	568401	568615	+	LbrM22_V2.1420	LbrM22_V2.1450	245	0	0
LbrM22	609435	609905	541123	541593	-	LbrM22_V2.1320	LbrM22_V2.1520	244	1	1
LbrM22	638906	640050	252	1400	-	LbrM22_V2.0010	LbrM22_V2.1590	240	0	0
LbrM23	18	545	720048	720579	-	LbrM23_V2.0010	LbrM23_V2.1820	16	0	0
LbrM23	61540	63732	259585	261774	+	LbrM23_V2.0230	LbrM23_V2.0720	251	0	0
LbrM23	76820	77291	55998	56445	+	LbrM23_V2.0210	LbrM23_V2.0270	246	2	2
LbrM23	76820	77291	87181	87604	+	LbrM23_V2.0280	LbrM23_V2.0290	246	2	2
LbrM23	76820	77291	103899	104352	-	LbrM23_V2.0280	LbrM23_V2.0340	246	2	2
LbrM23	86157	87158	72630	73631	+	LbrM23_V2.0260	LbrM23_V2.0290	263	1	1
LbrM23	87181	87604	55998	56445	+	LbrM23_V2.0210	LbrM23_V2.0290	246	2	2
LbrM23	103899	104352	55998	56445	-	LbrM23_V2.0210	LbrM23_V2.0340	246	2	2
LbrM23	103899	104352	87181	87604	-	LbrM23_V2.0300	LbrM23_V2.0340	246	2	2
LbrM23	110284	110729	55998	56445	+	LbrM23_V2.0210	LbrM23_V2.0370	246	2	2
LbrM23	110284	110729	76820	77291	+	LbrM23_V2.0280	LbrM23_V2.0370	246	2	2
LbrM23	110284	110729	87181	87604	+	LbrM23_V2.0300	LbrM23_V2.0370	246	2	2
LbrM23	110284	110729	103899	104352	-	LbrM23_V2.0350	LbrM23_V2.0370	246	2	2
LbrM23	155528	156107	163964	164544	+	LbrM23_V2.0470	LbrM23_V2.0480	247	2	2
LbrM23	185615	185924	291754	292063	+	LbrM23_V2.0570	LbrM23_V2.0780	248	1	1
LbrM23	240036	240324	284034	285077	+	LbrM23_V2.0690	LbrM23_V2.0770	250	0	1
LbrM23	240036	240324	318315	319358	+	LbrM23_V2.0690	LbrM23_V2.0820	250	0	1
LbrM23	246157	246527	230097	230467	+	LbrM23_V2.0660	LbrM23_V2.0690	249	2	2
LbrM23	268029	268613	61540	63732	+	LbrM23_V2.0230	LbrM23_V2.0730	251	0	0
LbrM23	268029	268613	259585	261774	+	LbrM23_V2.0730	LbrM23_V2.0730	251	0	0
LbrM23	284034	285077	318315	319358	+	LbrM23_V2.0780	LbrM23_V2.0820	250	1	1
LbrM23	314444	314863	295567	295981	+	LbrM23_V2.0800	LbrM23_V2.0810	252	2	2
LbrM23	334926	335546	419462	420082	+	LbrM23_V2.0860	LbrM23_V2.1040	253	0	0
LbrM23	369777	370085	348369	348707	+	LbrM23_V2.0890	LbrM23_V2.0920	254	2	2
LbrM23	369777	370085	386775	387638	+	LbrM23_V2.0930	LbrM23_V2.0960	254	2	2
LbrM23	369777	370085	391645	392419	+	LbrM23_V2.0930	LbrM23_V2.0970	254	2	2
LbrM23	369777	370085	394532	394964	+	LbrM23_V2.0930	LbrM23_V2.0980	254	2	2
LbrM23	386775	387638	348369	348707	+	LbrM23_V2.0890	LbrM23_V2.0960	254	2	2
LbrM23	386775	387638	391645	392419	+	LbrM23_V2.0970	LbrM23_V2.0970	254	2	2
LbrM23	391645	392419	348369	348707	+	LbrM23_V2.0890	LbrM23_V2.0970	254	2	2
LbrM23	394532	394964	348369	348707	+	LbrM23_V2.0890	LbrM23_V2.0980	254	2	2
LbrM23	394532	394964	386775	387638	+	LbrM23_V2.0970	LbrM23_V2.0980	254	2	2
LbrM23	394532	394964	391645	392419	+	LbrM23_V2.0980	LbrM23_V2.0980	254	2	2
LbrM23	423902	424518	498817	499241	-	LbrM23_V2.1060	LbrM23_V2.1230	255	2	2
LbrM23	440971	441631	423902	424518	+	LbrM23_V2.1060	LbrM23_V2.1080	255	2	2
LbrM23	440971	441631	481442	481997	-	LbrM23_V2.1090	LbrM23_V2.1200	255	2	2
LbrM23	440971	441631	486303	486868	+	LbrM23_V2.1090	LbrM23_V2.1210	255	2	2
LbrM23	440971	441631	498817	499241	-	LbrM23_V2.1090	LbrM23_V2.1230	255	2	2
LbrM23	440971	441631	502407	502982	-	LbrM23_V2.1090	LbrM23_V2.1250	255	2	2
LbrM23	440971	441631	512106	512625	-	LbrM23_V2.1090	LbrM23_V2.1300	255	2	2
LbrM23	448290	448765	446342	446819	+	LbrM23_V2.1100	LbrM23_V2.1100	257	0	0
LbrM23	449274	449569	447004	447300	+	LbrM23_V2.1100	LbrM23_V2.1110	258	0	0
LbrM23	481442	481997	423902	424518	-	LbrM23_V2.1060	LbrM23_V2.1200	255	2	2
LbrM23	481442	481997	498817	499241	+	LbrM23_V2.1210	LbrM23_V2.1230	255	2	2
LbrM23	486303	486868	423902	424518	+	LbrM23_V2.1060	LbrM23_V2.1210	255	2	2
LbrM23	486303	486868	481442	481997	-	LbrM23_V2.1210	LbrM23_V2.1210	255	2	2
LbrM23	486303	486868	502407	502982	-	LbrM23_V2.1220	LbrM23_V2.1250	255	2	2
LbrM23	486303	486868	512106	512625	-	LbrM23_V2.1220	LbrM23_V2.1300	255	2	2
LbrM23	502407	502982	423902	424518	-	LbrM23_V2.1060	LbrM23_V2.1250	255	2	2
LbrM23	502407	502982	481442	481997	+	LbrM23_V2.1210	LbrM23_V2.1250	255	2	2
LbrM23	512106	512625	423902	424518	-	LbrM23_V2.1060	LbrM23_V2.1300	255	2	2
LbrM23	512106	512625	481442	481997	+	LbrM23_V2.1210	LbrM23_V2.1300	255	2	2
LbrM23	512106	512625	498817	499241	+	LbrM23_V2.1240	LbrM23_V2.1300	255	2	2
LbrM23	542850	543461	546788	547399	+	LbrM23_V2.1390	LbrM23_V2.1380	259	0	0
LbrM23	563098	564013	429268	430466	+	LbrM23_V2.1070	LbrM23_V2.1400	256	1	1
LbrM23	604381	604630	607735	607983	+	LbrM23_V2.1480	LbrM23_V2.1480	260	2	2
LbrM23	608207	608440	429268	430466	-	LbrM23_V2.1070	LbrM23_V2.1480	256	0	1
LbrM23	624598	624928	679843	680144	-	LbrM23_V2.1530	LbrM23_V2.1710	262	2	2
LbrM23	630705	631890	429268	430466	-	LbrM23_V2.1070	LbrM23_V2.1540	256	1	1
LbrM23	630705	631890	563098	564013	-	LbrM23_V2.1410	LbrM23_V2.1540	256	1	1
LbrM23	630705	631890	608207	608440	+	LbrM23_V2.1490	LbrM23_V2.1540	256	1	0
LbrM23	632214	632430	429268	430466	-	LbrM23_V2.1070	LbrM23_V2.1540	256	0	1
LbrM23	632214	632430	608207	608440	+	LbrM23_V2.1490	LbrM23_V2.1540	256	0	0
LbrM23	632214	632430	630705	631890	+	LbrM23_V2.1550	LbrM23_V2.1540	256	0	1
LbrM23	665823	666149	624598	624928	-	LbrM23_V2.1530	LbrM23_V2.1670	262	2	2
LbrM23	665823	666149	679843	680144	+	LbrM23_V2.1680	LbrM23_V2.1710	262	2	2
LbrM23	681918	682480	605090	605652	+	LbrM23_V2.1480	LbrM23_V2.1720	261	0	0
LbrM24	29553	30082	25177	25706	+	LbrM24_V2.0130	LbrM24_V2.0140	269	2	2
LbrM24	92781	93093	91386	91912	-	LbrM24_V2.0320	LbrM24_V2.0310	264	2	2
LbrM24	92781	93093	107386	107913	-	LbrM24_V2.0320	LbrM24_V2.0340	264	2	2
LbrM24	107386	107913	91386	91912	+	LbrM24_V2.0320	LbrM24_V2.0340	264	2	2
LbrM24	111025	112969	146130	147153	+	LbrM24_V2.0360	LbrM24_V2.0430	265	1	0
LbrM24	111025	112969	149359	150883	+	LbrM24_V2.0360	LbrM24_V2.0440	265	1	1
LbrM24	126285	126799	114448	115001	+	LbrM24_V2.0370	LbrM24_V2.0380	266	2	2
LbrM24	133272	133823	114448	115001	+	LbrM24_V2.0370	LbrM24_V2.0400	266	2	2
LbrM24	133272	133823	126285	126799	+	LbrM24_V2.0390	LbrM24_V2.0400	266	2	2
LbrM24	146130	147153	149359	150883	+	LbrM24_V2.0440	LbrM24_V2.0440	265	0	1
LbrM24	165307	165646	833235	833573	-	LbrM24_V2.0490	LbrM24_V2.2430	268	0	0
LbrM24	166615	167065	151026	151476	+	LbrM24_V2.0450	LbrM24_V2.0480	267	2	2
LbrM24	206286	206809	146130	147153	+	LbrM24_V2.0440	LbrM24_V2.0600	265	0	0
LbrM24	272476	272862	269576	269964	+	LbrM24_V2.0780	LbrM24_V2.0780	270	2	2
LbrM24	371036	371606	373648	374218	+	LbrM24_V2.1090	LbrM24_V2.1090	272	2	2
LbrM24	441075	443072	355002	355554	+	LbrM24_V2.1060	LbrM24_V2.1290	271	2	0
LbrM24	441075	443072	411719	412032	-	LbrM24_V2.1190	LbrM24_V2.1290	271	2	2
LbrM24	536863	537178	527146	527449	+	LbrM24_V2.1480	LbrM24_V2.1500	274	2	2
LbrM24	536863	537178	542203	542588	+	LbrM24_V2.1510	LbrM24_V2.1510	274	2	2
LbrM24	542203	542588	527146	527449	+	LbrM24_V2.1480	LbrM24_V2.1510	274	2	2
LbrM24	553801	556084	438274	440551	+	LbrM24_V2.1290	LbrM24_V2.1570	273	0	0
LbrM24	553801	556084	556304	558568	+	LbrM24_V2.1580	LbrM24_V2.1570	273	0	0
LbrM24	556304	558568	438274	440551	+	LbrM24_V2.1290	LbrM24_V2.1570	273	0	0
LbrM24	559092	561159	355002	355554	+	LbrM24_V2.1060	LbrM24_V2.1590	271	2	0
LbrM24	559092	561159	411719	412032	+	LbrM24_V2.1190	LbrM24_V2.1590	271	2	2
LbrM24	559092	561159	441075	443072	+	LbrM24_V2.1300	LbrM24_V2.1590	271	2	2
LbrM24	575247	577201	355002	355554	-	LbrM24_V2.1070	LbrM24_V2.1620	271	2	0
LbrM24	575247	577201	411719	412032	-	LbrM24_V2.1190	LbrM24_V2.1620	271	2	2
LbrM24	575247	577201	441075	443072	-	LbrM24_V2.1300	LbrM24_V2.1620	271	2	2
LbrM24	575247	577201	559092	561159	-	LbrM24_V2.1600	LbrM24_V2.1620	271	2	2
LbrM24	581580	582133	597484	598035	-	LbrM24_V2.1650	LbrM24_V2.1690	275	2	2
LbrM24	581580	582133	614966	615511	-	LbrM24_V2.1650	LbrM24_V2.1760	275	2	2
LbrM24	581580	582133	637094	637593	-	LbrM24_V2.1650	LbrM24_V2.1830	275	2	2
LbrM24	614966	615511	597484	598035	+	LbrM24_V2.1700	LbrM24_V2.1760	275	2	2
LbrM24	633117	633859	634228	634974	+	LbrM24_V2.1820	LbrM24_V2.1820	276	0	0
LbrM24	637094	637593	597484	598035	+	LbrM24_V2.1700	LbrM24_V2.1830	275	2	2
LbrM24	637094	637593	614966	615511	+	LbrM24_V2.1770	LbrM24_V2.1830	275	2	2
LbrM24	658132	658657	726195	726716	-	LbrM24_V2.1920	LbrM24_V2.2090	277	2	2
LbrM24	658132	658657	730584	730877	-	LbrM24_V2.1920	LbrM24_V2.2110	277	2	2
LbrM24	658132	658657	736401	736926	+	LbrM24_V2.1920	LbrM24_V2.2130	277	2	2
LbrM24	680999	681476	658132	658657	+	LbrM24_V2.1920	LbrM24_V2.1940	277	2	2
LbrM24	680999	681476	726195	726716	-	LbrM24_V2.1950	LbrM24_V2.2090	277	2	2
LbrM24	680999	681476	730584	730877	-	LbrM24_V2.1950	LbrM24_V2.2110	277	2	2
LbrM24	680999	681476	736401	736926	+	LbrM24_V2.1950	LbrM24_V2.2130	277	2	2
LbrM24	697829	698195	658132	658657	+	LbrM24_V2.1920	LbrM24_V2.2000	277	2	2
LbrM24	697829	698195	680999	681476	+	LbrM24_V2.1950	LbrM24_V2.2000	277	2	2
LbrM24	697829	698195	726195	726716	-	LbrM24_V2.2010	LbrM24_V2.2090	277	2	2
LbrM24	697829	698195	730584	730877	-	LbrM24_V2.2010	LbrM24_V2.2110	277	2	2
LbrM24	697829	698195	736401	736926	+	LbrM24_V2.2010	LbrM24_V2.2130	277	2	2
LbrM24	697829	698195	757361	757729	-	LbrM24_V2.2010	LbrM24_V2.2210	277	2	2
LbrM24	726195	726716	736401	736926	-	LbrM24_V2.2100	LbrM24_V2.2130	277	2	2
LbrM24	730584	730877	726195	726716	+	LbrM24_V2.2100	LbrM24_V2.2110	277	2	2
LbrM24	730584	730877	736401	736926	-	LbrM24_V2.2120	LbrM24_V2.2130	277	2	2
LbrM24	737489	738158	739091	739760	+	LbrM24_V2.2150	LbrM24_V2.2150	278	0	0
LbrM24	757361	757729	658132	658657	-	LbrM24_V2.1920	LbrM24_V2.2210	277	2	2
LbrM24	757361	757729	680999	681476	-	LbrM24_V2.1950	LbrM24_V2.2210	277	2	2
LbrM24	757361	757729	726195	726716	+	LbrM24_V2.2100	LbrM24_V2.2210	277	2	2
LbrM24	757361	757729	730584	730877	+	LbrM24_V2.2120	LbrM24_V2.2210	277	2	2
LbrM24	757361	757729	736401	736926	-	LbrM24_V2.2140	LbrM24_V2.2210	277	2	2
LbrM25	355	1025	899370	900025	-	LbrM25_V2.0580	LbrM25_V2.2580	16	0	0
LbrM25	355	1025	905891	906412	+	LbrM25_V2.0580	LbrM25_V2.2590	16	0	0
LbrM25	355	1025	910823	911428	+	LbrM25_V2.0580	LbrM25_V2.2600	16	0	0
LbrM25	1590	1917	917429	917778	+	LbrM25_V2.0580	LbrM25_V2.2610	16	0	0
LbrM25	82001	83190	30046	31235	+	LbrM25_V2.0580	LbrM25_V2.0570	284	1	1
LbrM25	169381	170824	729375	730974	-	LbrM25_V2.0580	LbrM25_V2.2070	279	0	0
LbrM25	185484	185843	249526	249884	-	LbrM25_V2.0580	LbrM25_V2.0690	280	0	0
LbrM25	197963	198504	208303	208847	+	LbrM25_V2.0580	LbrM25_V2.0610	281	2	2
LbrM25	205456	205877	207303	207727	+	LbrM25_V2.0590	LbrM25_V2.0600	282	0	0
LbrM25	206377	206803	205456	205877	+	LbrM25_V2.0590	LbrM25_V2.0590	282	0	0
LbrM25	206377	206803	207303	207727	+	LbrM25_V2.0600	LbrM25_V2.0600	282	0	0
LbrM25	228520	231361	260222	261972	-	LbrM25_V2.0660	LbrM25_V2.0720	283	1	1
LbrM25	228520	231361	262004	264367	-	LbrM25_V2.0660	LbrM25_V2.0720	283	1	1
LbrM25	260222	261972	262004	264367	+	LbrM25_V2.0730	LbrM25_V2.0720	283	1	1
LbrM25	355061	355599	430546	431084	-	LbrM25_V2.0960	LbrM25_V2.1080	286	1	1
LbrM25	368617	368819	327968	328175	+	LbrM25_V2.0870	LbrM25_V2.0980	285	0	0
LbrM25	397489	398200	485115	485816	-	LbrM25_V2.1020	LbrM25_V2.1210	287	0	0
LbrM25	439498	439803	397489	398200	+	LbrM25_V2.1020	LbrM25_V2.1110	287	0	0
LbrM25	439498	439803	485115	485816	-	LbrM25_V2.1120	LbrM25_V2.1210	287	0	0
LbrM25	497817	498369	512649	513309	+	LbrM25_V2.1260	LbrM25_V2.1320	288	2	2
LbrM25	502156	504457	497817	498369	+	LbrM25_V2.1260	LbrM25_V2.1280	288	2	2
LbrM25	502156	504457	512649	513309	+	LbrM25_V2.1290	LbrM25_V2.1320	288	2	2
LbrM25	502156	504457	517120	519205	+	LbrM25_V2.1280	LbrM25_V2.1330	288	2	2
LbrM25	502156	504457	711516	712363	-	LbrM25_V2.1290	LbrM25_V2.2010	288	2	2
LbrM25	502156	504457	728391	728941	-	LbrM25_V2.1290	LbrM25_V2.2060	288	2	2
LbrM25	510340	510848	497817	498369	+	LbrM25_V2.1260	LbrM25_V2.1310	288	2	2
LbrM25	510340	510848	502156	504457	+	LbrM25_V2.1290	LbrM25_V2.1310	288	2	2
LbrM25	510340	510848	512649	513309	+	LbrM25_V2.1320	LbrM25_V2.1320	288	2	2
LbrM25	510340	510848	517120	519205	+	LbrM25_V2.1320	LbrM25_V2.1330	288	2	2
LbrM25	510340	510848	711516	712363	-	LbrM25_V2.1320	LbrM25_V2.2010	288	2	2
LbrM25	510340	510848	728391	728941	-	LbrM25_V2.1320	LbrM25_V2.2060	288	2	2
LbrM25	517120	519205	497817	498369	+	LbrM25_V2.1260	LbrM25_V2.1330	288	2	2
LbrM25	517120	519205	728391	728941	-	LbrM25_V2.1340	LbrM25_V2.2060	288	2	2
LbrM25	658496	659076	632356	632938	+	LbrM25_V2.1710	LbrM25_V2.1830	289	2	2
LbrM25	658496	659076	665930	666509	-	LbrM25_V2.1840	LbrM25_V2.1860	289	2	2
LbrM25	658496	659076	686457	687030	-	LbrM25_V2.1840	LbrM25_V2.1930	289	2	2
LbrM25	665930	666509	632356	632938	-	LbrM25_V2.1710	LbrM25_V2.1860	289	2	2
LbrM25	686457	687030	632356	632938	-	LbrM25_V2.1710	LbrM25_V2.1930	289	2	2
LbrM25	686457	687030	665930	666509	+	LbrM25_V2.1870	LbrM25_V2.1930	289	2	2
LbrM25	711516	712363	497817	498369	-	LbrM25_V2.1260	LbrM25_V2.2010	288	2	2
LbrM25	711516	712363	512649	513309	-	LbrM25_V2.1330	LbrM25_V2.2010	288	2	2
LbrM25	711516	712363	728391	728941	+	LbrM25_V2.2020	LbrM25_V2.2060	288	2	2
LbrM25	728391	728941	497817	498369	-	LbrM25_V2.1260	LbrM25_V2.2060	288	2	2
LbrM25	728391	728941	512649	513309	-	LbrM25_V2.1330	LbrM25_V2.2060	288	2	2
LbrM25	802953	803579	786351	786977	-	LbrM25_V2.2260	LbrM25_V2.2300	290	2	2
LbrM25	840522	841120	786351	786977	-	LbrM25_V2.2260	LbrM25_V2.2420	290	2	2
LbrM25	840522	841120	802953	803579	+	LbrM25_V2.2310	LbrM25_V2.2420	290	2	2
LbrM25	878260	878849	786351	786977	-	LbrM25_V2.2260	LbrM25_V2.2530	290	2	2
LbrM25	878260	878849	802953	803579	+	LbrM25_V2.2310	LbrM25_V2.2530	290	2	2
LbrM25	878260	878849	840522	841120	+	LbrM25_V2.2430	LbrM25_V2.2530	290	2	2
LbrM25	905891	906412	910823	911428	+	LbrM25_V2.2600	LbrM25_V2.2600	16	0	0
LbrM25	909711	910478	921366	922130	-	LbrM25_V2.2610	LbrM25_V2.2620	10	0	0
LbrM25	910823	911428	899370	900025	-	LbrM25_V2.2590	LbrM25_V2.2600	16	0	0
LbrM26	7808	8996	51289	52479	+	LbrM26_V2.0050	LbrM26_V2.0220	298	0	0
LbrM26	12193	12392	1339	1538	+	LbrM26_V2.0010	LbrM26_V2.0050	293	0	0
LbrM26	44998	45536	41107	41631	+	LbrM26_V2.0180	LbrM26_V2.0190	295	2	2
LbrM26	100440	101117	188583	189207	+	LbrM26_V2.0400	LbrM26_V2.0710	292	2	2
LbrM26	125164	125868	100440	101117	+	LbrM26_V2.0400	LbrM26_V2.0490	292	2	2
LbrM26	125164	125868	166359	167032	+	LbrM26_V2.0500	LbrM26_V2.0630	292	2	2
LbrM26	125164	125868	188583	189207	+	LbrM26_V2.0500	LbrM26_V2.0710	292	2	2
LbrM26	125164	125868	207084	207765	+	LbrM26_V2.0500	LbrM26_V2.0740	292	2	2
LbrM26	125164	125868	224831	225439	-	LbrM26_V2.0500	LbrM26_V2.0800	292	2	2
LbrM26	125164	125868	266477	267170	+	LbrM26_V2.0500	LbrM26_V2.0950	292	2	2
LbrM26	166359	167032	100440	101117	+	LbrM26_V2.0400	LbrM26_V2.0630	292	2	2
LbrM26	166359	167032	188583	189207	+	LbrM26_V2.0640	LbrM26_V2.0710	292	2	2
LbrM26	166359	167032	266477	267170	+	LbrM26_V2.0640	LbrM26_V2.0950	292	2	2
LbrM26	207084	207765	100440	101117	+	LbrM26_V2.0400	LbrM26_V2.0740	292	2	2
LbrM26	207084	207765	166359	167032	+	LbrM26_V2.0640	LbrM26_V2.0740	292	2	2
LbrM26	207084	207765	188583	189207	+	LbrM26_V2.0720	LbrM26_V2.0740	292	2	2
LbrM26	207084	207765	224831	225439	-	LbrM26_V2.0750	LbrM26_V2.0800	292	2	2
LbrM26	207084	207765	266477	267170	+	LbrM26_V2.0750	LbrM26_V2.0950	292	2	2
LbrM26	224831	225439	100440	101117	-	LbrM26_V2.0400	LbrM26_V2.0800	292	2	2
LbrM26	224831	225439	166359	167032	-	LbrM26_V2.0640	LbrM26_V2.0800	292	2	2
LbrM26	224831	225439	188583	189207	-	LbrM26_V2.0720	LbrM26_V2.0800	292	2	2
LbrM26	224831	225439	266477	267170	-	LbrM26_V2.0810	LbrM26_V2.0950	292	2	2
LbrM26	228939	229417	231544	232020	+	LbrM26_V2.0830	LbrM26_V2.0830	294	0	0
LbrM26	266477	267170	100440	101117	+	LbrM26_V2.0400	LbrM26_V2.0950	292	2	2
LbrM26	266477	267170	188583	189207	+	LbrM26_V2.0720	LbrM26_V2.0950	292	2	2
LbrM26	358341	358819	100440	101117	-	LbrM26_V2.0400	LbrM26_V2.1150	292	2	2
LbrM26	358341	358819	125164	125868	-	LbrM26_V2.0500	LbrM26_V2.1150	292	2	2
LbrM26	358341	358819	166359	167032	-	LbrM26_V2.0640	LbrM26_V2.1150	292	2	2
LbrM26	358341	358819	188583	189207	-	LbrM26_V2.0720	LbrM26_V2.1150	292	2	2
LbrM26	358341	358819	207084	207765	-	LbrM26_V2.0750	LbrM26_V2.1150	292	2	2
LbrM26	358341	358819	224831	225439	+	LbrM26_V2.0810	LbrM26_V2.1150	292	2	2
LbrM26	358341	358819	266477	267170	-	LbrM26_V2.0960	LbrM26_V2.1150	292	2	2
LbrM26	477999	478359	479513	479869	+	LbrM26_V2.1450	LbrM26_V2.1440	296	0	0
LbrM26	524325	524656	512690	513021	-	LbrM26_V2.1510	LbrM26_V2.1520	297	2	2
LbrM26	565598	565844	558649	558897	+	LbrM26_V2.1600	LbrM26_V2.1610	299	2	2
LbrM26	604523	605749	609182	610014	+	LbrM26_V2.1740	LbrM26_V2.1740	300	2	2
LbrM26	627930	628391	633869	634313	+	LbrM26_V2.1780	LbrM26_V2.1790	301	2	2
LbrM26	627930	628391	650815	651273	+	LbrM26_V2.1780	LbrM26_V2.1810	301	2	2
LbrM26	633869	634313	650815	651273	+	LbrM26_V2.1800	LbrM26_V2.1810	301	2	2
LbrM26	635973	636762	637129	637915	+	LbrM26_V2.1800	LbrM26_V2.1790	302	0	0
LbrM26	724701	725213	730742	731252	+	LbrM26_V2.2000	LbrM26_V2.2000	304	2	2
LbrM26	739276	739959	662365	663048	+	LbrM26_V2.1850	LbrM26_V2.2020	303	0	0
LbrM26	920338	920740	943913	944331	+	LbrM26_V2.2470	LbrM26_V2.2520	305	2	2
LbrM26	920338	920740	973781	974043	+	LbrM26_V2.2470	LbrM26_V2.2600	305	2	2
LbrM26	923603	923998	920338	920740	+	LbrM26_V2.2470	LbrM26_V2.2470	305	2	2
LbrM26	923603	923998	943913	944331	+	LbrM26_V2.2480	LbrM26_V2.2520	305	2	2
LbrM26	923603	923998	973781	974043	+	LbrM26_V2.2480	LbrM26_V2.2600	305	2	2
LbrM26	924507	925099	934291	934664	+	LbrM26_V2.2480	LbrM26_V2.2490	306	1	0
LbrM26	943913	944331	973781	974043	+	LbrM26_V2.2530	LbrM26_V2.2600	305	2	2
LbrM26	957689	958343	924507	925099	+	LbrM26_V2.2480	LbrM26_V2.2570	306	1	1
LbrM26	957689	958343	934291	934664	+	LbrM26_V2.2500	LbrM26_V2.2570	306	1	0
LbrM26	962610	963021	920338	920740	+	LbrM26_V2.2470	LbrM26_V2.2580	305	2	2
LbrM26	962610	963021	923603	923998	+	LbrM26_V2.2480	LbrM26_V2.2580	305	2	2
LbrM26	962610	963021	943913	944331	+	LbrM26_V2.2530	LbrM26_V2.2580	305	2	2
LbrM26	962610	963021	973781	974043	+	LbrM26_V2.2590	LbrM26_V2.2600	305	2	2
LbrM26	983661	984361	992555	993257	+	LbrM26_V2.2640	LbrM26_V2.2660	308	0	0
LbrM26	985155	986739	994051	995635	+	LbrM26_V2.2650	LbrM26_V2.2670	309	0	0
LbrM26	991049	991752	982155	982858	+	LbrM26_V2.2630	LbrM26_V2.2650	307	0	0
LbrM26	1003940	1004672	204621	205353	-	LbrM26_V2.0750	LbrM26_V2.2680	291	0	0
LbrM27	21017	21734	33509	33823	-	LbrM27_V2.0070	LbrM27_V2.0120	314	2	2
LbrM27	21017	21734	44777	45298	-	LbrM27_V2.0070	LbrM27_V2.0170	314	2	2
LbrM27	21017	21734	54032	54560	-	LbrM27_V2.0070	LbrM27_V2.0220	314	2	2
LbrM27	21017	21734	58187	58705	-	LbrM27_V2.0070	LbrM27_V2.0240	314	2	2
LbrM27	21017	21734	78643	79136	+	LbrM27_V2.0070	LbrM27_V2.0300	314	2	2
LbrM27	21017	21734	83622	84104	+	LbrM27_V2.0070	LbrM27_V2.0310	314	2	2
LbrM27	21017	21734	144314	144562	+	LbrM27_V2.0070	LbrM27_V2.0460	314	2	2
LbrM27	21017	21734	144577	145300	+	LbrM27_V2.0070	LbrM27_V2.0460	314	2	2
LbrM27	21017	21734	167191	167587	-	LbrM27_V2.0070	LbrM27_V2.0530	314	2	2
LbrM27	21017	21734	176758	177179	+	LbrM27_V2.0070	LbrM27_V2.0570	314	2	2
LbrM27	21017	21734	181582	182006	+	LbrM27_V2.0070	LbrM27_V2.0580	314	2	2
LbrM27	33509	33823	44777	45298	+	LbrM27_V2.0130	LbrM27_V2.0170	314	2	2
LbrM27	33509	33823	54032	54560	+	LbrM27_V2.0130	LbrM27_V2.0220	314	2	2
LbrM27	33509	33823	78643	79136	-	LbrM27_V2.0130	LbrM27_V2.0300	314	2	2
LbrM27	33509	33823	83622	84104	-	LbrM27_V2.0130	LbrM27_V2.0310	314	2	2
LbrM27	33509	33823	144577	145300	-	LbrM27_V2.0130	LbrM27_V2.0460	314	2	2
LbrM27	44777	45298	54032	54560	+	LbrM27_V2.0180	LbrM27_V2.0220	314	2	2
LbrM27	44777	45298	78643	79136	-	LbrM27_V2.0180	LbrM27_V2.0300	314	2	2
LbrM27	44777	45298	83622	84104	-	LbrM27_V2.0180	LbrM27_V2.0310	314	2	2
LbrM27	54032	54560	78643	79136	-	LbrM27_V2.0230	LbrM27_V2.0300	314	2	2
LbrM27	54032	54560	83622	84104	-	LbrM27_V2.0230	LbrM27_V2.0310	314	2	2
LbrM27	58187	58705	33509	33823	+	LbrM27_V2.0130	LbrM27_V2.0240	314	2	2
LbrM27	58187	58705	44777	45298	+	LbrM27_V2.0180	LbrM27_V2.0240	314	2	2
LbrM27	58187	58705	54032	54560	+	LbrM27_V2.0230	LbrM27_V2.0240	314	2	2
LbrM27	58187	58705	78643	79136	-	LbrM27_V2.0250	LbrM27_V2.0300	314	2	2
LbrM27	58187	58705	83622	84104	-	LbrM27_V2.0250	LbrM27_V2.0310	314	2	2
LbrM27	58187	58705	144314	144562	-	LbrM27_V2.0250	LbrM27_V2.0460	314	2	2
LbrM27	58187	58705	144577	145300	-	LbrM27_V2.0250	LbrM27_V2.0460	314	2	2
LbrM27	58187	58705	167191	167587	+	LbrM27_V2.0250	LbrM27_V2.0530	314	2	2
LbrM27	61933	62602	64041	64710	+	LbrM27_V2.0250	LbrM27_V2.0260	327	0	0
LbrM27	78643	79136	83622	84104	+	LbrM27_V2.0310	LbrM27_V2.0310	314	2	2
LbrM27	88657	89140	21017	21734	+	LbrM27_V2.0070	LbrM27_V2.0320	314	2	2
LbrM27	88657	89140	33509	33823	-	LbrM27_V2.0130	LbrM27_V2.0320	314	2	2
LbrM27	88657	89140	44777	45298	-	LbrM27_V2.0180	LbrM27_V2.0320	314	2	2
LbrM27	88657	89140	54032	54560	-	LbrM27_V2.0230	LbrM27_V2.0320	314	2	2
LbrM27	88657	89140	58187	58705	-	LbrM27_V2.0250	LbrM27_V2.0320	314	2	2
LbrM27	88657	89140	78643	79136	+	LbrM27_V2.0310	LbrM27_V2.0320	314	2	2
LbrM27	88657	89140	83622	84104	+	LbrM27_V2.0320	LbrM27_V2.0320	314	2	2
LbrM27	88657	89140	144314	144562	+	LbrM27_V2.0330	LbrM27_V2.0460	314	2	2
LbrM27	88657	89140	144577	145300	+	LbrM27_V2.0330	LbrM27_V2.0460	314	2	2
LbrM27	88657	89140	167191	167587	-	LbrM27_V2.0330	LbrM27_V2.0530	314	2	2
LbrM27	88657	89140	176758	177179	+	LbrM27_V2.0330	LbrM27_V2.0570	314	2	2
LbrM27	88657	89140	181582	182006	+	LbrM27_V2.0330	LbrM27_V2.0580	314	2	2
LbrM27	96988	99593	131556	133058	+	LbrM27_V2.0360	LbrM27_V2.0430	313	0	0
LbrM27	96988	99593	134266	135368	+	LbrM27_V2.0360	LbrM27_V2.0430	313	0	0
LbrM27	106145	106615	103078	103546	+	LbrM27_V2.0370	LbrM27_V2.0370	311	2	2
LbrM27	144314	144562	44777	45298	-	LbrM27_V2.0180	LbrM27_V2.0460	314	2	2
LbrM27	144314	144562	54032	54560	-	LbrM27_V2.0230	LbrM27_V2.0460	314	2	2
LbrM27	144314	144562	78643	79136	+	LbrM27_V2.0310	LbrM27_V2.0460	314	2	2
LbrM27	144314	144562	83622	84104	+	LbrM27_V2.0320	LbrM27_V2.0460	314	2	2
LbrM27	144314	144562	144577	145300	+	LbrM27_V2.0470	LbrM27_V2.0460	314	2	2
LbrM27	144314	144562	167191	167587	-	LbrM27_V2.0470	LbrM27_V2.0530	314	2	2
LbrM27	144577	145300	44777	45298	-	LbrM27_V2.0180	LbrM27_V2.0460	314	2	2
LbrM27	144577	145300	54032	54560	-	LbrM27_V2.0230	LbrM27_V2.0460	314	2	2
LbrM27	144577	145300	78643	79136	+	LbrM27_V2.0310	LbrM27_V2.0460	314	2	2
LbrM27	144577	145300	83622	84104	+	LbrM27_V2.0320	LbrM27_V2.0460	314	2	2
LbrM27	167191	167587	33509	33823	+	LbrM27_V2.0130	LbrM27_V2.0530	314	2	2
LbrM27	167191	167587	44777	45298	+	LbrM27_V2.0180	LbrM27_V2.0530	314	2	2
LbrM27	167191	167587	54032	54560	+	LbrM27_V2.0230	LbrM27_V2.0530	314	2	2
LbrM27	167191	167587	78643	79136	-	LbrM27_V2.0310	LbrM27_V2.0530	314	2	2
LbrM27	167191	167587	83622	84104	-	LbrM27_V2.0320	LbrM27_V2.0530	314	2	2
LbrM27	167191	167587	144577	145300	-	LbrM27_V2.0470	LbrM27_V2.0530	314	2	2
LbrM27	173304	174059	154275	155038	+	LbrM27_V2.0490	LbrM27_V2.0550	315	0	0
LbrM27	174481	175702	155460	156682	+	LbrM27_V2.0500	LbrM27_V2.0560	316	0	0
LbrM27	176758	177179	33509	33823	-	LbrM27_V2.0130	LbrM27_V2.0570	314	2	2
LbrM27	176758	177179	44777	45298	-	LbrM27_V2.0180	LbrM27_V2.0570	314	2	2
LbrM27	176758	177179	54032	54560	-	LbrM27_V2.0230	LbrM27_V2.0570	314	2	2
LbrM27	176758	177179	58187	58705	-	LbrM27_V2.0250	LbrM27_V2.0570	314	2	2
LbrM27	176758	177179	78643	79136	+	LbrM27_V2.0310	LbrM27_V2.0570	314	2	2
LbrM27	176758	177179	83622	84104	+	LbrM27_V2.0320	LbrM27_V2.0570	314	2	2
LbrM27	176758	177179	144314	144562	+	LbrM27_V2.0470	LbrM27_V2.0570	314	2	2
LbrM27	176758	177179	144577	145300	+	LbrM27_V2.0470	LbrM27_V2.0570	314	2	2
LbrM27	176758	177179	167191	167587	-	LbrM27_V2.0540	LbrM27_V2.0570	314	2	2
LbrM27	176758	177179	181582	182006	+	LbrM27_V2.0580	LbrM27_V2.0580	314	2	2
LbrM27	181582	182006	33509	33823	-	LbrM27_V2.0130	LbrM27_V2.0580	314	2	2
LbrM27	181582	182006	44777	45298	-	LbrM27_V2.0180	LbrM27_V2.0580	314	2	2
LbrM27	181582	182006	54032	54560	-	LbrM27_V2.0230	LbrM27_V2.0580	314	2	2
LbrM27	181582	182006	58187	58705	-	LbrM27_V2.0250	LbrM27_V2.0580	314	2	2
LbrM27	181582	182006	78643	79136	+	LbrM27_V2.0310	LbrM27_V2.0580	314	2	2
LbrM27	181582	182006	83622	84104	+	LbrM27_V2.0320	LbrM27_V2.0580	314	2	2
LbrM27	181582	182006	144314	144562	+	LbrM27_V2.0470	LbrM27_V2.0580	314	2	2
LbrM27	181582	182006	144577	145300	+	LbrM27_V2.0470	LbrM27_V2.0580	314	2	2
LbrM27	181582	182006	167191	167587	-	LbrM27_V2.0540	LbrM27_V2.0580	314	2	2
LbrM27	287367	287570	300902	301105	+	LbrM27_V2.0780	LbrM27_V2.0790	317	0	0
LbrM27	289057	289366	303272	303581	+	LbrM27_V2.0780	LbrM27_V2.0800	318	0	0
LbrM27	358956	359415	365092	365572	-	LbrM27_V2.0940	LbrM27_V2.0950	319	2	2
LbrM27	379071	379550	358956	359415	+	LbrM27_V2.0940	LbrM27_V2.0980	319	2	2
LbrM27	379071	379550	365092	365572	-	LbrM27_V2.0960	LbrM27_V2.0980	319	2	2
LbrM27	379071	379550	404246	404507	+	LbrM27_V2.0990	LbrM27_V2.1040	319	2	2
LbrM27	381629	381857	382623	382851	+	LbrM27_V2.0990	LbrM27_V2.0980	320	0	0
LbrM27	381629	381857	387536	387764	-	LbrM27_V2.0990	LbrM27_V2.0990	320	0	0
LbrM27	382623	382851	387536	387764	-	LbrM27_V2.0990	LbrM27_V2.0990	320	0	0
LbrM27	388315	388720	407455	407867	+	LbrM27_V2.1000	LbrM27_V2.1040	321	1	1
LbrM27	390746	391237	358956	359415	+	LbrM27_V2.0940	LbrM27_V2.1000	319	2	2
LbrM27	390746	391237	365092	365572	-	LbrM27_V2.0960	LbrM27_V2.1000	319	2	2
LbrM27	390746	391237	379071	379550	+	LbrM27_V2.0990	LbrM27_V2.1000	319	2	2
LbrM27	390746	391237	396751	397239	+	LbrM27_V2.1010	LbrM27_V2.1020	319	2	2
LbrM27	390746	391237	404246	404507	+	LbrM27_V2.1010	LbrM27_V2.1040	319	2	2
LbrM27	390746	391237	419941	420164	-	LbrM27_V2.1010	LbrM27_V2.1060	319	2	2
LbrM27	396751	397239	358956	359415	+	LbrM27_V2.0940	LbrM27_V2.1020	319	2	2
LbrM27	396751	397239	365092	365572	-	LbrM27_V2.0960	LbrM27_V2.1020	319	2	2
LbrM27	396751	397239	379071	379550	+	LbrM27_V2.0990	LbrM27_V2.1020	319	2	2
LbrM27	396751	397239	404246	404507	+	LbrM27_V2.1030	LbrM27_V2.1040	319	2	2
LbrM27	404246	404507	358956	359415	+	LbrM27_V2.0940	LbrM27_V2.1040	319	2	2
LbrM27	404246	404507	365092	365572	-	LbrM27_V2.0960	LbrM27_V2.1040	319	2	2
LbrM27	419941	420164	358956	359415	-	LbrM27_V2.0940	LbrM27_V2.1060	319	2	2
LbrM27	419941	420164	365092	365572	+	LbrM27_V2.0960	LbrM27_V2.1060	319	2	2
LbrM27	419941	420164	379071	379550	-	LbrM27_V2.0990	LbrM27_V2.1060	319	2	2
LbrM27	419941	420164	396751	397239	-	LbrM27_V2.1030	LbrM27_V2.1060	319	2	2
LbrM27	419941	420164	404246	404507	-	LbrM27_V2.1050	LbrM27_V2.1060	319	2	2
LbrM27	444136	444676	485613	486154	+	LbrM27_V2.1160	LbrM27_V2.1270	322	2	2
LbrM27	488810	489019	491727	493935	+	LbrM27_V2.1290	LbrM27_V2.1290	323	0	1
LbrM27	488810	489019	512736	514938	+	LbrM27_V2.1290	LbrM27_V2.1340	323	0	1
LbrM27	489020	489690	494341	495011	+	LbrM27_V2.1290	LbrM27_V2.1290	324	0	0
LbrM27	491727	493935	512736	514938	+	LbrM27_V2.1300	LbrM27_V2.1340	323	1	1
LbrM27	517891	518213	526865	527187	-	LbrM27_V2.1360	LbrM27_V2.1380	325	2	2
LbrM27	611643	615313	616645	620343	+	LbrM27_V2.1640	LbrM27_V2.1640	16	0	0
LbrM27	611643	615313	624264	625786	-	LbrM27_V2.1640	LbrM27_V2.1650	16	0	0
LbrM27	611643	615313	626249	628451	-	LbrM27_V2.1640	LbrM27_V2.1650	16	0	0
LbrM27	611643	615313	1077777	1080221	-	LbrM27_V2.1640	LbrM27_V2.2760	16	0	0
LbrM27	611643	615313	1087405	1091016	-	LbrM27_V2.1640	LbrM27_V2.2760	16	0	0
LbrM27	611643	615313	1097664	1098910	-	LbrM27_V2.1640	LbrM27_V2.2770	16	0	0
LbrM27	611643	615313	1104300	1105190	-	LbrM27_V2.1640	LbrM27_V2.2780	16	0	0
LbrM27	611643	615313	1117704	1119060	-	LbrM27_V2.1640	LbrM27_V2.2800	16	0	0
LbrM27	611643	615313	1119735	1121853	-	LbrM27_V2.1640	LbrM27_V2.2810	16	0	0
LbrM27	611643	615313	1123337	1124706	-	LbrM27_V2.1640	LbrM27_V2.2820	16	0	0
LbrM27	611643	615313	1137958	1140455	-	LbrM27_V2.1640	LbrM27_V2.2840	16	0	0
LbrM27	616645	620343	626249	628451	-	LbrM27_V2.1650	LbrM27_V2.1650	16	0	0
LbrM27	616645	620343	1073931	1076256	-	LbrM27_V2.1650	LbrM27_V2.2750	16	0	0
LbrM27	616645	620343	1087405	1091016	-	LbrM27_V2.1640	LbrM27_V2.2760	16	0	0
LbrM27	616645	620343	1092729	1096173	-	LbrM27_V2.1650	LbrM27_V2.2760	16	0	0
LbrM27	616645	620343	1099254	1102816	-	LbrM27_V2.1650	LbrM27_V2.2770	16	0	0
LbrM27	616645	620343	1106673	1109670	-	LbrM27_V2.1650	LbrM27_V2.2790	16	0	0
LbrM27	616645	620343	1113615	1115833	-	LbrM27_V2.1650	LbrM27_V2.2790	16	0	0
LbrM27	616645	620343	1119735	1121853	-	LbrM27_V2.1650	LbrM27_V2.2810	16	0	0
LbrM27	616645	620343	1133880	1136087	-	LbrM27_V2.1650	LbrM27_V2.2830	16	0	0
LbrM27	620551	622932	611643	615313	-	LbrM27_V2.1640	LbrM27_V2.1640	16	0	0
LbrM27	620551	622932	616645	620343	-	LbrM27_V2.1650	LbrM27_V2.1640	16	0	0
LbrM27	620551	622932	1087405	1091016	+	LbrM27_V2.1650	LbrM27_V2.2760	16	0	0
LbrM27	624264	625786	626249	628451	+	LbrM27_V2.1660	LbrM27_V2.1650	16	0	0
LbrM27	624264	625786	1077777	1080221	+	LbrM27_V2.1660	LbrM27_V2.2760	16	0	0
LbrM27	624264	625786	1097664	1098910	+	LbrM27_V2.1660	LbrM27_V2.2770	16	0	0
LbrM27	624264	625786	1117704	1119060	+	LbrM27_V2.1660	LbrM27_V2.2800	16	0	0
LbrM27	624264	625786	1123337	1124706	+	LbrM27_V2.1660	LbrM27_V2.2820	16	0	0
LbrM27	624264	625786	1137958	1140455	+	LbrM27_V2.1660	LbrM27_V2.2840	16	0	0
LbrM27	626249	628451	1106673	1109670	+	LbrM27_V2.1660	LbrM27_V2.2790	16	0	0
LbrM27	626249	628451	1133880	1136087	+	LbrM27_V2.1660	LbrM27_V2.2830	16	0	0
LbrM27	634336	634874	584442	584942	+	LbrM27_V2.1570	LbrM27_V2.1670	326	2	2
LbrM27	634336	634874	673705	674297	+	LbrM27_V2.1680	LbrM27_V2.1750	326	2	2
LbrM27	634336	634874	684510	685100	+	LbrM27_V2.1680	LbrM27_V2.1770	326	2	2
LbrM27	641997	642460	1211039	1213090	-	LbrM27_V2.1700	LbrM27_V2.2860	312	0	0
LbrM27	670971	673001	830176	832274	-	LbrM27_V2.1760	LbrM27_V2.2070	329	1	1
LbrM27	670971	673001	879351	879615	-	LbrM27_V2.1760	LbrM27_V2.2170	329	1	0
LbrM27	673705	674297	584442	584942	+	LbrM27_V2.1570	LbrM27_V2.1750	326	2	2
LbrM27	684510	685100	584442	584942	+	LbrM27_V2.1570	LbrM27_V2.1770	326	2	2
LbrM27	684510	685100	673705	674297	+	LbrM27_V2.1760	LbrM27_V2.1770	326	2	2
LbrM27	695422	695901	681884	682363	-	LbrM27_V2.1780	LbrM27_V2.1790	330	1	1
LbrM27	742459	742907	721336	721716	-	LbrM27_V2.1860	LbrM27_V2.1870	331	2	2
LbrM27	745768	746221	681884	682363	-	LbrM27_V2.1780	LbrM27_V2.1880	330	1	1
LbrM27	745768	746221	695422	695901	+	LbrM27_V2.1800	LbrM27_V2.1880	330	1	1
LbrM27	751905	753740	641997	642460	-	LbrM27_V2.1700	LbrM27_V2.1890	312	0	0
LbrM27	751905	753740	757937	758398	+	LbrM27_V2.1900	LbrM27_V2.1900	312	0	0
LbrM27	751905	753740	772253	775477	+	LbrM27_V2.1890	LbrM27_V2.1930	312	0	0
LbrM27	751905	753740	1211039	1213090	+	LbrM27_V2.1900	LbrM27_V2.2860	312	0	0
LbrM27	757937	758398	641997	642460	-	LbrM27_V2.1700	LbrM27_V2.1900	312	0	0
LbrM27	757937	758398	772253	775477	+	LbrM27_V2.1910	LbrM27_V2.1930	312	0	0
LbrM27	757937	758398	1211039	1213090	+	LbrM27_V2.1910	LbrM27_V2.2860	312	0	0
LbrM27	759729	760498	640738	641506	-	LbrM27_V2.1700	LbrM27_V2.1900	328	0	0
LbrM27	766431	766905	721336	721716	-	LbrM27_V2.1860	LbrM27_V2.1910	331	2	2
LbrM27	766431	766905	742459	742907	+	LbrM27_V2.1880	LbrM27_V2.1910	331	2	2
LbrM27	772253	775477	641997	642460	-	LbrM27_V2.1700	LbrM27_V2.1930	312	0	0
LbrM27	772253	775477	1211039	1213090	+	LbrM27_V2.1940	LbrM27_V2.2860	312	0	0
LbrM27	871245	871673	853013	853447	+	LbrM27_V2.2140	LbrM27_V2.2150	332	0	0
LbrM27	879351	879615	830176	832274	+	LbrM27_V2.2080	LbrM27_V2.2170	329	0	1
LbrM27	887998	888254	902868	903128	+	LbrM27_V2.2210	LbrM27_V2.2260	333	2	2
LbrM27	887998	888254	928288	928542	+	LbrM27_V2.2210	LbrM27_V2.2310	333	2	2
LbrM27	900135	900422	892285	892574	+	LbrM27_V2.2230	LbrM27_V2.2250	333	2	2
LbrM27	900135	900422	902868	903128	+	LbrM27_V2.2260	LbrM27_V2.2260	333	2	2
LbrM27	902868	903128	892285	892574	+	LbrM27_V2.2230	LbrM27_V2.2260	333	2	2
LbrM27	902868	903128	928288	928542	+	LbrM27_V2.2270	LbrM27_V2.2310	333	2	2
LbrM27	913441	913677	928288	928542	+	LbrM27_V2.2300	LbrM27_V2.2310	333	2	2
LbrM27	1006151	1014554	1140456	1148194	-	LbrM27_V2.2550	LbrM27_V2.2840	310	0	0
LbrM27	1006151	1014554	1149118	1151909	-	LbrM27_V2.2550	LbrM27_V2.2840	310	0	0
LbrM27	1006151	1014554	1152223	1154083	+	LbrM27_V2.2550	LbrM27_V2.2840	310	0	0
LbrM27	1006151	1014554	1155006	1172521	-	LbrM27_V2.2550	LbrM27_V2.2850	310	0	0
LbrM27	1006151	1014554	1173669	1174203	-	LbrM27_V2.2550	LbrM27_V2.2850	310	0	0
LbrM27	1006151	1014554	1201366	1203072	-	LbrM27_V2.2550	LbrM27_V2.2850	310	0	0
LbrM27	1073931	1076256	626249	628451	+	LbrM27_V2.1660	LbrM27_V2.2750	16	0	0
LbrM27	1073931	1076256	1092729	1096173	+	LbrM27_V2.2760	LbrM27_V2.2760	16	0	0
LbrM27	1073931	1076256	1106673	1109670	+	LbrM27_V2.2760	LbrM27_V2.2790	16	0	0
LbrM27	1073931	1076256	1133880	1136087	+	LbrM27_V2.2760	LbrM27_V2.2830	16	0	0
LbrM27	1077777	1080221	1117704	1119060	+	LbrM27_V2.2770	LbrM27_V2.2800	16	0	0
LbrM27	1077777	1080221	1123337	1124706	+	LbrM27_V2.2770	LbrM27_V2.2820	16	0	0
LbrM27	1077777	1080221	1137958	1140455	+	LbrM27_V2.2770	LbrM27_V2.2840	16	0	0
LbrM27	1087405	1091016	1119735	1121853	+	LbrM27_V2.2770	LbrM27_V2.2800	16	0	0
LbrM27	1091789	1092537	624264	625786	+	LbrM27_V2.1660	LbrM27_V2.2760	16	0	0
LbrM27	1091789	1092537	1077777	1080221	+	LbrM27_V2.2770	LbrM27_V2.2760	16	0	0
LbrM27	1091789	1092537	1097664	1098910	+	LbrM27_V2.2770	LbrM27_V2.2770	16	0	0
LbrM27	1091789	1092537	1104300	1105190	+	LbrM27_V2.2770	LbrM27_V2.2780	16	0	0
LbrM27	1091789	1092537	1117704	1119060	+	LbrM27_V2.2770	LbrM27_V2.2800	16	0	0
LbrM27	1091789	1092537	1123337	1124706	+	LbrM27_V2.2770	LbrM27_V2.2820	16	0	0
LbrM27	1091789	1092537	1137958	1140455	+	LbrM27_V2.2770	LbrM27_V2.2840	16	0	0
LbrM27	1092729	1096173	626249	628451	+	LbrM27_V2.1660	LbrM27_V2.2760	16	0	0
LbrM27	1092729	1096173	1106673	1109670	+	LbrM27_V2.2770	LbrM27_V2.2790	16	0	0
LbrM27	1092729	1096173	1125747	1127233	+	LbrM27_V2.2770	LbrM27_V2.2820	16	0	0
LbrM27	1092729	1096173	1133880	1136087	+	LbrM27_V2.2770	LbrM27_V2.2830	16	0	0
LbrM27	1097664	1098910	1077777	1080221	+	LbrM27_V2.2770	LbrM27_V2.2770	16	0	0
LbrM27	1097664	1098910	1117704	1119060	+	LbrM27_V2.2780	LbrM27_V2.2800	16	0	0
LbrM27	1097664	1098910	1123337	1124706	+	LbrM27_V2.2780	LbrM27_V2.2820	16	0	0
LbrM27	1097664	1098910	1137958	1140455	+	LbrM27_V2.2780	LbrM27_V2.2840	16	0	0
LbrM27	1099254	1102816	626249	628451	+	LbrM27_V2.1660	LbrM27_V2.2770	16	0	0
LbrM27	1099254	1102816	1073931	1076256	+	LbrM27_V2.2760	LbrM27_V2.2770	16	0	0
LbrM27	1099254	1102816	1106673	1109670	+	LbrM27_V2.2780	LbrM27_V2.2790	16	0	0
LbrM27	1099254	1102816	1112381	1113062	+	LbrM27_V2.2780	LbrM27_V2.2790	16	0	0
LbrM27	1099254	1102816	1133880	1136087	+	LbrM27_V2.2780	LbrM27_V2.2830	16	0	0
LbrM27	1104300	1105190	624264	625786	+	LbrM27_V2.1660	LbrM27_V2.2780	16	0	0
LbrM27	1104300	1105190	1077777	1080221	+	LbrM27_V2.2770	LbrM27_V2.2780	16	0	0
LbrM27	1104300	1105190	1097664	1098910	+	LbrM27_V2.2780	LbrM27_V2.2780	16	0	0
LbrM27	1104300	1105190	1117704	1119060	+	LbrM27_V2.2790	LbrM27_V2.2800	16	0	0
LbrM27	1104300	1105190	1123337	1124706	+	LbrM27_V2.2790	LbrM27_V2.2820	16	0	0
LbrM27	1104300	1105190	1137958	1140455	+	LbrM27_V2.2790	LbrM27_V2.2840	16	0	0
LbrM27	1106673	1109670	1112381	1113062	+	LbrM27_V2.2800	LbrM27_V2.2790	16	0	0
LbrM27	1106673	1109670	1133880	1136087	+	LbrM27_V2.2800	LbrM27_V2.2830	16	0	0
LbrM27	1110029	1110651	1099254	1102816	+	LbrM27_V2.2780	LbrM27_V2.2790	16	0	0
LbrM27	1110029	1110651	1106673	1109670	+	LbrM27_V2.2800	LbrM27_V2.2790	16	0	0
LbrM27	1110029	1110651	1112381	1113062	+	LbrM27_V2.2800	LbrM27_V2.2790	16	0	0
LbrM27	1110029	1110651	1113615	1115833	+	LbrM27_V2.2800	LbrM27_V2.2790	16	0	0
LbrM27	1110029	1110651	1133880	1136087	+	LbrM27_V2.2800	LbrM27_V2.2830	16	0	0
LbrM27	1113615	1115833	626249	628451	+	LbrM27_V2.1660	LbrM27_V2.2790	16	0	0
LbrM27	1113615	1115833	1073931	1076256	+	LbrM27_V2.2760	LbrM27_V2.2790	16	0	0
LbrM27	1113615	1115833	1092729	1096173	+	LbrM27_V2.2770	LbrM27_V2.2790	16	0	0
LbrM27	1113615	1115833	1099254	1102816	+	LbrM27_V2.2780	LbrM27_V2.2790	16	0	0
LbrM27	1113615	1115833	1106673	1109670	+	LbrM27_V2.2800	LbrM27_V2.2790	16	0	0
LbrM27	1113615	1115833	1112381	1113062	+	LbrM27_V2.2800	LbrM27_V2.2790	16	0	0
LbrM27	1113615	1115833	1119735	1121853	+	LbrM27_V2.2800	LbrM27_V2.2810	16	0	0
LbrM27	1113615	1115833	1133880	1136087	+	LbrM27_V2.2800	LbrM27_V2.2830	16	0	0
LbrM27	1119735	1121853	626249	628451	+	LbrM27_V2.1660	LbrM27_V2.2810	16	0	0
LbrM27	1119735	1121853	1073931	1076256	+	LbrM27_V2.2760	LbrM27_V2.2810	16	0	0
LbrM27	1119735	1121853	1092729	1096173	+	LbrM27_V2.2770	LbrM27_V2.2810	16	0	0
LbrM27	1119735	1121853	1099254	1102816	+	LbrM27_V2.2780	LbrM27_V2.2810	16	0	0
LbrM27	1119735	1121853	1106673	1109670	+	LbrM27_V2.2800	LbrM27_V2.2810	16	0	0
LbrM27	1119735	1121853	1133880	1136087	+	LbrM27_V2.2820	LbrM27_V2.2830	16	0	0
LbrM27	1123337	1124706	1117704	1119060	+	LbrM27_V2.2810	LbrM27_V2.2820	16	0	0
LbrM27	1123337	1124706	1137958	1140455	+	LbrM27_V2.2830	LbrM27_V2.2840	16	0	0
LbrM27	1128303	1133622	1099254	1102816	+	LbrM27_V2.2780	LbrM27_V2.2830	16	0	0
LbrM27	1128303	1133622	1106673	1109670	+	LbrM27_V2.2800	LbrM27_V2.2830	16	0	0
LbrM27	1128303	1133622	1112381	1113062	+	LbrM27_V2.2800	LbrM27_V2.2830	16	0	0
LbrM27	1128303	1133622	1113615	1115833	+	LbrM27_V2.2800	LbrM27_V2.2830	16	0	0
LbrM27	1128303	1133622	1133880	1136087	+	LbrM27_V2.2840	LbrM27_V2.2830	16	0	0
LbrM27	1133880	1136087	1112381	1113062	+	LbrM27_V2.2800	LbrM27_V2.2830	16	0	0
LbrM27	1137958	1140455	1117704	1119060	+	LbrM27_V2.2810	LbrM27_V2.2840	16	0	0
LbrM27	1140456	1148194	1149118	1151909	+	LbrM27_V2.2850	LbrM27_V2.2840	310	0	0
LbrM27	1140456	1148194	1155006	1172521	-	LbrM27_V2.2850	LbrM27_V2.2850	310	0	0
LbrM27	1140456	1148194	1173669	1174203	+	LbrM27_V2.2850	LbrM27_V2.2850	310	0	0
LbrM27	1140456	1148194	1201366	1203072	+	LbrM27_V2.2850	LbrM27_V2.2850	310	0	0
LbrM27	1149118	1151909	1155006	1172521	+	LbrM27_V2.2850	LbrM27_V2.2850	310	0	0
LbrM27	1152223	1154083	1140456	1148194	-	LbrM27_V2.2850	LbrM27_V2.2840	310	0	0
LbrM27	1152223	1154083	1149118	1151909	-	LbrM27_V2.2850	LbrM27_V2.2840	310	0	0
LbrM27	1152223	1154083	1155006	1172521	-	LbrM27_V2.2850	LbrM27_V2.2850	310	0	0
LbrM27	1152223	1154083	1201366	1203072	-	LbrM27_V2.2850	LbrM27_V2.2850	310	0	0
LbrM27	1173669	1174203	1155006	1172521	-	LbrM27_V2.2860	LbrM27_V2.2850	310	0	0
LbrM27	1201366	1203072	1149118	1151909	+	LbrM27_V2.2850	LbrM27_V2.2850	310	0	0
LbrM27	1201366	1203072	1155006	1172521	+	LbrM27_V2.2860	LbrM27_V2.2850	310	0	0
LbrM28	448	1690	517558	518509	-	LbrM28_V2.0010	LbrM28_V2.1500	16	0	0
LbrM28	448	1690	518538	518830	-	LbrM28_V2.0010	LbrM28_V2.1500	16	0	0
LbrM28	448	1690	520236	520529	-	LbrM28_V2.0010	LbrM28_V2.1500	16	0	0
LbrM28	7909	8257	518964	519307	-	LbrM28_V2.0020	LbrM28_V2.1500	16	0	0
LbrM28	84836	85158	69303	69625	+	LbrM28_V2.0210	LbrM28_V2.0250	343	1	1
LbrM28	118784	118986	115486	115690	-	LbrM28_V2.0360	LbrM28_V2.0370	337	2	2
LbrM28	301535	301961	273546	273974	-	LbrM28_V2.0780	LbrM28_V2.0890	338	2	2
LbrM28	367672	368038	363084	363450	+	LbrM28_V2.1090	LbrM28_V2.1100	339	0	0
LbrM28	495867	496557	510719	511415	+	LbrM28_V2.1450	LbrM28_V2.1480	341	0	0
LbrM28	518538	518830	520236	520529	+	LbrM28_V2.1510	LbrM28_V2.1500	16	0	0
LbrM28	519970	520207	448	1690	-	LbrM28_V2.0010	LbrM28_V2.1500	16	0	0
LbrM28	519970	520207	517558	518509	+	LbrM28_V2.1510	LbrM28_V2.1500	16	0	0
LbrM28	521713	522315	554388	554964	-	LbrM28_V2.1510	LbrM28_V2.1570	340	2	2
LbrM28	525986	526549	444658	445064	+	LbrM28_V2.1290	LbrM28_V2.1510	340	1	1
[truncated: 1,186 more rows]
