# Supplementary material for: Genome-Wide Stochastic Adaptive DNA Amplification at Direct and Inverted DNA Repeats in the Parasite Leishmania
Source: PLoS Biol. 2014 May 20;12(5):e1001868. doi: 10.1371/journal.pbio.1001868 (PMC4028189; doi:10.1371/journal.pbio.1001868)
Supplement: Table S5 — PCR primers used in this study. (XLSX) [file pbio.1001868.s013.xlsx]

## Sheet: Sheet1
Supplementary table S5. PCR primers used in this study
Figure 3 : primers used for the detection of the selected amplicons
amplicon (according to the RAG classification)	primer 1	primer 2
196	gccacctcagcgtgttgctacg	gggcgactggggagtaaagtgga
208b	ggaagtgcaagagacacgcccag	gcagcggacttgctttaccgtca
194	agggctgccaacattgtttcgct	ccgtctgctagcttgcgtgagtg
195a	aagagccgtgtgcgaaacagtcc	ctctcatgacgtgggacgcctct
195b	cgtggagtgtctgcgggcatttt	cagttcaacgccctacttgcccc
195c	gaaggttcgcgtacggtgcatgt	ctgagtgagagtcacggcggcta
195e	aagagccgtgtgcgaaacagtcc	ctgagtgagagtcacggcggcta
195d	gctggaggcatggctgctgttt	aagagccgtgtgcgaaacagtcc
195f	gtggtgcgcagcagcctaagac	ctgagtgagagtcacggcggcta
197	tttccgtcgtctcctgctgaccg	ccactaccctaccaggccctgtc
199a	atggatgtcacgagcgtgttcgc	gatgtgtcaagcgacatgcccgt
199b	atggatgtcacgagcgtgttcgc	ctgcatcatgggctaagcgaccc
199c	gtgcttgctatgagcgcatccga	ctgcatcatgggctaagcgaccc
200a	ccgtgaaacgggtgcctcattct	cgtctctggtccacggacacact
200b	ccgtgaaacgggtgcctcattct	taagtcaagaggagggccgcgag
200c	acagctcgaccctcatgacacgg	tacggacgacaccactcgcaaga
200e	ccgttgaggtgccgtcgagtttt	gccgcctctgcctcaaactctac
200i	gctgcaactctcatgacacgggg	cctgcgcggtatggaaaaggacc
200d	acagctcgaccctcatgacacgg	cctgcgcggtatggaaaaggacc
202a	tcttccctgatgacggagcccac	agttgcgcacgtaaccttctccg
202b	tcttccctgatgacggagcccac	ttccttcaacgcgtccaccatgc
202c	gacacgtccacctttctccgacg	ctccacgtgtccattctgtgccg
202e	ccacgatggcgacattcctgtcc	ctccacgtgtccattctgtgccg
202d	acgatggcgacattcctgtccct	ttccttcaacgcgtccaccatgc
202i	ttcaggcgcccttttgggttgac	ctccacgtgtccattctgtgccg
202f	atgacttcgaggcggggttcgat	tgaaacaggccactacgtgcagc
202j	acacactcgccttagcatcccga	tcagtcaatctgatgtgctttcgca
202g	atgacttcgaggcggggttcgat	tcagtcaatctgatgtgctttcgca
202l	ccaggtcgcatcacagtcgctc	gtttgcacccggatgacggtagg
202n	cttcctccacgtgtccgtccact	tcattgtgggtggtacgcggaga
202o	cttcctccacgtgtccgtccact	tcagtcaatctgatgtgctttcgca
202m	caggtcgcatcacagtcgctcc	cacactcttgcctgatggcgagg
202p	caggtcgcatcacagtcgctcc	gtttgcacccggatgacggtagg
202q	ctaaactcgacccttcggcctgc	acaacagcaaagagtcgccgcaa
202s	ctaaactcgacccttcggcctgc	tcagtcaatctgatgtgctttcgca
202t	ctaaactcgacccttcggcctgc	gtttgcacccggatgacggtagg
202r	ctaaactcgacccttcggcctgc	tgaaacaggccactacgtgcagc
202u	caggtcgcatcacagtcgctcc	acaacagcaaagagtcgccgcaa
202z	ctccacgtgtccattctgtgccg	tcattgtgggtggtacgcggaga
202w	acttcgagcagcagaccccacaa	tgaaacaggccactacgtgcagc
202aa	ctccacgtgtccattctgtgccg	atgggttacccctctcggtgcg
202x	ccctttgttttcgcccagcggta	tcagtcaatctgatgtgctttcgca
204a	ctgccactgcgcttgtacgatca	cgcttgtctctcctcccagagca
204b	gtcaaccacgacgcacacacgtt	ctcggtgctttcgcacacgtaca
204c	ttcttgcgtgtgttcgtggcaca	ctcggtgctttcgcacacgtaca
205	cggctggctaatgtggttggctt	cagagccgggctgcgtcttc
207c	cccgcaccgtggttaagtcaagc	cacgcggcctcagagtctacctc
207a	gttcaatggggagacgggcccta	gtaaggcgatccggtgacgatgc
deletion
del196	atggcttcgataggcacgagc	acgcagatgtgcgaagacacg
del208b	accttcgatgccaaggggtgc	agccacgcgatatgccatccc
del204b	cagctctaaccgcggtttggg	cacaaaacacagcgggcacgc
Figure 4 and Supplementary Figure 3: primers used
DHFR circular in L. major	ccccttttccgtgttcttgcg	gactggtcgaagtggttgagg
LmjGAPdH (ref gene)	caaaggagaacttcggcatcgagac	cgagcggaacgtcaggtc
PTR1 and MRPA linear in L. infantum	accctttgcctgtacacgtgcc	ctagtccgtgtgctggcttgcg
LinfGAPDH (ref gene)	atggctcccatcaaggtcgg	ttacatcttcgcgctcgcag
Figure 5: primers used to detect chromosome 6 amplicon
Linear amplicon in L.infantum	gatgaaggctcgctgcgttcgtgtg	gtgatgggctgttgctcacatgg
Figure 6 and Supplementary Figure 2: primers used
DHFR circular in L.infantum	cccttcccccttttcgtgttc	aaggctgtcgtaggctgaagg
PTR1 circular in L.infantum	gcctgctgaggaaaagcaaacacgc	gcaaagactcaactgtggcgaagcc
LinfGAPDH (ref gene)	atggctcccatcaaggtcgg	ttacatcttcgcgctcgcag
Figure 7 and Supplementary Figure 5 : primers used
MRPA in L. infantum A-A'' (1-5)	cgcttgacgaccatgcagcgca	cgcccaaacgcgggacattggct
A-A' (2-5)	tacaaggcccctggagggcat	cgcttgacgaccatgcagcgca
B-B' (3-6)	gtggcactgtcctgtcatcg	gtgcgaaggaccacacgacg
C-C' (4-7)	tccacgtgagcattctgccaca	cggcagcaagagtccacatccg
D-D' (8-9)	cggcagcaagagtccacatccg	ctagtccgtgtgctggcttgcg
Supplementary Figure 2 : primers used
PTR1 linear in L.infantum	ctttgcctgtacacgtgcctg	gtctttcctcggcgccatcgttctg
Supplementary Figure 4 : primers used
a + b	atgcagacccgttctaaggcc	cacagatgtcgcagaagtgcc
c + d	gtcttacgccggcactag	gacgtcgcggtgagttcag
e + f	gcaaggcaactcagtcacg	gaatagcctctccacccaag
Supplementary Figure 6 : primers used to detect repeated sequences rearrangement in Trypanosoma brucei.
chr 2 Tb.2.4740 - Tb.2.4870	tgtttcctgtataccgtctcgc	tcgcagccattgaacgttcttc
chr 3 Tb.3.690 - Tb.3.830	caagttacggtggaaacacgtg	tggcgatgacgaactgatatac
chr 6 Tb.6.170 - Tb.6.230	gtgtgcaatgacattagggcag	tcagacacttccgcttcgttac
chr 7 Tb.7.6890 - Tb.7.6980	ctaggccatcttagcttctgt	ataatggtgtaagaggtagtgcc
Tb GAPDH	ccgtcgcgaaggatgatactc	gtaaatggagctgcggctgtc
